# Supplementary material for: WNT/beta-catenin signalling interrupts a senescence-induction cascade in human mesenchymal stem cells that restricts their expansion
Source: Cell Mol Life Sci. 2022 Jan 20;79(2):82. doi: 10.1007/s00018-021-04035-x (PMC8770385; doi:10.1007/s00018-021-04035-x)
Supplement: Supplementary file 1 — Supplementary file1 (XLSX 8005 KB) [file 18_2021_4035_MOESM1_ESM.xlsx]

## Sheet: info
Differentially Expressed Genes
DESeq2 analysis	transcripts ordered by adjusted p-value (Benjamini-Hochberg/FDR)
WNTvsVehicle_P1	comparison WNT vs Vehicle treated cells (for 6 hours) at passage one
WNTvsVehicle_P1	comparison WNT vs Vehicle treated cells (from passage one to passage 4) at passage four
DESeq2_time_vehicle_P1vsP4	comparison passage one cells vs passage four cells in vehicle

## Sheet: DESeq2_WNTvsVehicle_P1
	ENSG	baseMean	log2FoldChange	lfcSE	stat	pvalue	padj	SYMBOL	GENENAME	ENTREZID
1	ENSG00000168646	640.228	-4.48848	0.29274	-15.3327	4.62655e-53	7.78648e-49	AXIN2	axin 2	8313
2	ENSG00000155011	2771.11	-3.26185	0.289232	-11.2776	1.69222e-29	1.424e-25	DKK2	dickkopf WNT signaling pathway inhibitor 2	27123
3	ENSG00000196781	396.856	-1.77932	0.216707	-8.21073	2.19854e-16	1.23338e-12	TLE1	TLE family member 1, transcriptional corepressor	7088
4	ENSG00000144824	2674.04	-1.1525	0.152396	-7.56251	3.9535e-14	1.66344e-10	PHLDB2	pleckstrin homology like domain family B member 2	90102
5	ENSG00000121440	2829.97	-1.49816	0.20169	-7.42805	1.1021e-13	3.70968e-10	PDZRN3	PDZ domain containing ring finger 3	23024
6	ENSG00000182704	2337.95	-1.10115	0.15014	-7.33412	2.23189e-13	6.26047e-10	TSKU	tsukushi, small leucine rich proteoglycan	25987
7	ENSG00000175745	1178.03	-2.332	0.322517	-7.23063	4.80767e-13	1.1559e-09	NR2F1	nuclear receptor subfamily 2 group F member 1	7025
8	ENSG00000140807	685.562	-3.45263	0.497991	-6.93311	4.11687e-12	8.66086e-09	NKD1	NKD inhibitor of WNT signaling pathway 1	85407
9	ENSG00000138316	2696.05	-2.28062	0.33598	-6.78797	1.13725e-11	2.12666e-08	ADAMTS14	ADAM metallopeptidase with thrombospondin type 1 motif 14	140766
10	ENSG00000054598	723.895	-1.2287	0.186125	-6.60146	4.07125e-11	6.85191e-08	FOXC1	forkhead box C1	2296
11	ENSG00000177494	198.469	-2.70433	0.433685	-6.23571	4.49732e-10	6.8809e-07	ZBED2	zinc finger BED-type containing 2	79413
12	ENSG00000113721	11981.7	0.586923	0.094485	6.21181	5.23774e-10	7.34592e-07	PDGFRB	platelet derived growth factor receptor beta	5159
13	ENSG00000132002	2200.24	-0.473226	0.0777394	-6.08734	1.14804e-09	1.48627e-06	DNAJB1	DnaJ heat shock protein family (Hsp40) member B1	3337
14	ENSG00000125378	624.907	-2.49267	0.412733	-6.03943	1.54658e-09	1.8592e-06	BMP4	bone morphogenetic protein 4	652
15	ENSG00000122420	600.682	1.58904	0.263828	6.023	1.71219e-09	1.92107e-06	PTGFR	prostaglandin F receptor	5737
16	ENSG00000170145	1952.67	-0.948506	0.161447	-5.87504	4.22732e-09	4.44661e-06	SIK2	salt inducible kinase 2	23235
17	ENSG00000166979	338.925	-1.40471	0.247007	-5.68694	1.29335e-08	1.28042e-05	EVA1C	eva-1 homolog C	59271
18	ENSG00000139174	670.429	-1.09979	0.193797	-5.67494	1.38739e-08	1.29721e-05	PRICKLE1	prickle planar cell polarity protein 1	144165
19	ENSG00000204682	73.158	-1.83012	0.324976	-5.63156	1.7859e-08	1.58193e-05	MIR1915HG	MIR1915 host gene	399726
20	ENSG00000178726	524.513	2.19748	0.397972	5.52169	3.35752e-08	2.82535e-05	THBD	thrombomodulin	7056
21	ENSG00000106571	1356.42	-1.29505	0.234945	-5.51212	3.54544e-08	2.84141e-05	GLI3	GLI family zinc finger 3	2737
22	ENSG00000165655	601.301	-1.34729	0.247816	-5.43665	5.4292e-08	4.15333e-05	ZNF503	zinc finger protein 503	84858
23	ENSG00000179981	986.72	-0.644941	0.119198	-5.41068	6.27854e-08	4.59425e-05	TSHZ1	teashirt zinc finger homeobox 1	10194
24	ENSG00000095637	55.2799	-1.79329	0.34989	-5.12528	2.97096e-07	0.000208338	SORBS1	sorbin and SH3 domain containing 1	10580
25	ENSG00000172349	242.684	-1.8229	0.357903	-5.09326	3.51954e-07	0.000236935	IL16	interleukin 16	3603
26	ENSG00000261685	402.015	-4.76802	0.959797	-4.96774	6.77379e-07	0.000438473	NA	NA	NA
27	ENSG00000138795	78.5731	-1.65838	0.338071	-4.90542	9.32276e-07	0.000553623	LEF1	lymphoid enhancer binding factor 1	51176
28	ENSG00000177283	592.948	1.2953	0.264255	4.90172	9.50026e-07	0.000553623	FZD8	frizzled class receptor 8	8325
29	ENSG00000261578	60.5808	-1.34398	0.274232	-4.90091	9.53956e-07	0.000553623	NA	NA	NA
30	ENSG00000112033	4106.35	-0.774777	0.158913	-4.87548	1.08547e-06	0.000590967	PPARD	peroxisome proliferator activated receptor delta	5467
31	ENSG00000239677	47.4519	-1.52265	0.312345	-4.87492	1.08853e-06	0.000590967	NA	NA	NA
32	ENSG00000184371	1340.44	0.743102	0.152851	4.8616	1.16441e-06	0.000612408	CSF1	colony stimulating factor 1	1435
33	ENSG00000008256	3715.53	-0.992064	0.204377	-4.8541	1.20936e-06	0.000616776	CYTH3	cytohesin 3	9265
34	ENSG00000227502	244.809	-0.794927	0.16413	-4.84327	1.27721e-06	0.00063222	MROCKI	MARCKS cis regulating lncRNA promoter of cytokines and inflammation	285758
35	ENSG00000156463	351.219	-1.71703	0.355794	-4.8259	1.39372e-06	0.000670178	SH3RF2	SH3 domain containing ring finger 2	153769
36	ENSG00000204103	256.98	-1.27551	0.266885	-4.77925	1.75953e-06	0.00082258	MAFB	MAF bZIP transcription factor B	9935
37	ENSG00000063438	2810.95	-0.611731	0.130557	-4.68554	2.79216e-06	0.00127006	AHRR	aryl-hydrocarbon receptor repressor	57491
38	ENSG00000030419	343.099	-0.957819	0.206183	-4.64547	3.39299e-06	0.00150274	IKZF2	IKAROS family zinc finger 2	22807
39	ENSG00000059758	2693.55	-0.997714	0.217648	-4.58406	4.56023e-06	0.00196792	CDK17	cyclin dependent kinase 17	5128
40	ENSG00000176697	1043.77	-0.882572	0.193497	-4.56117	5.08684e-06	0.00214029	BDNF	brain derived neurotrophic factor	627
41	ENSG00000184557	686.606	0.99718	0.219518	4.54258	5.55693e-06	0.00228105	SOCS3	suppressor of cytokine signaling 3	9021
42	ENSG00000226629	10.0617	-4.42454	0.976666	-4.53025	5.89148e-06	0.0023608	LINC00974	long intergenic non-protein coding RNA 974	147093
43	ENSG00000248890	276.745	-1.69828	0.375794	-4.51917	6.20829e-06	0.0024299	HHIP-AS1	HHIP antisense RNA 1	646576
44	ENSG00000112039	268.35	-0.728026	0.16274	-4.47355	7.69302e-06	0.00294258	FANCE	FA complementation group E	2178
45	ENSG00000229056	65.1377	-1.66372	0.37353	-4.45404	8.42677e-06	0.00315161	HECW2-AS1	HECW2 antisense RNA 1	101927482
46	ENSG00000119899	2581.54	-0.551619	0.124031	-4.44744	8.69007e-06	0.00317943	SLC17A5	solute carrier family 17 member 5	26503
47	ENSG00000085741	45.4334	-3.481	0.783907	-4.44058	8.97186e-06	0.00321269	WNT11	Wnt family member 11	7481
48	ENSG00000170365	288.428	-0.869922	0.198628	-4.37966	1.18863e-05	0.00416762	SMAD1	SMAD family member 1	4086
49	ENSG00000236304	57.6871	-1.47207	0.337006	-4.36807	1.25346e-05	0.00430527	LOC107984360	uncharacterized LOC107984360	107984360
50	ENSG00000164292	9253.05	-1.06425	0.245423	-4.33639	1.44843e-05	0.00487543	RHOBTB3	Rho related BTB domain containing 3	22836
51	ENSG00000148926	638.049	1.19576	0.277349	4.31139	1.62235e-05	0.00535375	ADM	adrenomedullin	133
52	ENSG00000183779	445.878	-0.856303	0.198898	-4.30524	1.66806e-05	0.00536422	ZNF703	zinc finger protein 703	80139
53	ENSG00000152402	49.9382	-2.76462	0.64257	-4.30244	1.68927e-05	0.00536422	GUCY1A2	guanylate cyclase 1 soluble subunit alpha 2	2977
54	ENSG00000251348	70.3043	-1.54026	0.361542	-4.26025	2.042e-05	0.00636425	NA	NA	NA
55	ENSG00000225138	440.069	-0.604089	0.143409	-4.21235	2.52724e-05	0.00736496	NA	NA	NA
56	ENSG00000173376	687.201	-2.87655	0.683022	-4.21151	2.53672e-05	0.00736496	NDNF	neuron derived neurotrophic factor	79625
57	ENSG00000119686	223.125	-1.48984	0.353779	-4.21122	2.54001e-05	0.00736496	FLVCR2	FLVCR heme transporter 2	55640
58	ENSG00000136111	1780.19	-1.24483	0.295809	-4.20822	2.57395e-05	0.00736496	TBC1D4	TBC1 domain family member 4	9882
59	ENSG00000105880	131.279	-1.14716	0.272666	-4.2072	2.58553e-05	0.00736496	DLX5	distal-less homeobox 5	1749
60	ENSG00000111696	934.024	-0.931934	0.221693	-4.20372	2.62565e-05	0.00736496	NT5DC3	5'-nucleotidase domain containing 3	51559
61	ENSG00000173917	541.297	-1.18906	0.283266	-4.19768	2.69659e-05	0.00743993	HOXB2	homeobox B2	3212
62	ENSG00000090776	536.526	0.73034	0.174171	4.19324	2.74995e-05	0.00746478	EFNB1	ephrin B1	1947
63	ENSG00000125845	981.164	-1.54922	0.370197	-4.18484	2.85371e-05	0.00762349	BMP2	bone morphogenetic protein 2	650
64	ENSG00000108001	1088.86	0.943622	0.226074	4.17395	2.99364e-05	0.00787234	EBF3	EBF transcription factor 3	253738
65	ENSG00000148516	3634.36	-0.590838	0.142564	-4.14438	3.40735e-05	0.00882241	ZEB1	zinc finger E-box binding homeobox 1	6935
66	ENSG00000120075	99.1581	-2.54928	0.620423	-4.10894	3.97471e-05	0.0101355	HOXB5	homeobox B5	3215
67	ENSG00000182319	621.396	-1.54278	0.37625	-4.10042	4.124e-05	0.010335	NA	NA	NA
68	ENSG00000141682	325.544	-1.75655	0.428977	-4.09474	4.22637e-05	0.010335	PMAIP1	phorbol-12-myristate-13-acetate-induced protein 1	5366
69	ENSG00000137273	302.448	-1.19177	0.29109	-4.09415	4.23717e-05	0.010335	FOXF2	forkhead box F2	2295
70	ENSG00000146909	1031.79	-0.647541	0.158416	-4.08761	4.35847e-05	0.010479	NOM1	nucleolar protein with MIF4G domain 1	64434
71	ENSG00000173227	102.185	1.00199	0.246126	4.07107	4.67982e-05	0.0110931	SYT12	synaptotagmin 12	91683
72	ENSG00000237149	121.792	-0.817517	0.201346	-4.06025	4.90195e-05	0.0114583	ZNF503-AS2	ZNF503 antisense RNA 2	100131213
73	ENSG00000165891	2648.82	-0.871451	0.214879	-4.05553	5.00204e-05	0.0115321	E2F7	E2F transcription factor 7	144455
74	ENSG00000164932	7405.87	-0.658971	0.163118	-4.03984	5.34877e-05	0.0121648	CTHRC1	collagen triple helix repeat containing 1	115908
75	ENSG00000168398	287.504	0.972935	0.241858	4.02275	5.75214e-05	0.0129078	BDKRB2	bradykinin receptor B2	624
76	ENSG00000166398	1356.23	-0.810411	0.202168	-4.00861	6.10774e-05	0.0135254	GARRE1	granule associated Rac and RHOG effector 1	9710
77	ENSG00000083857	25002.7	-0.727914	0.182072	-3.99794	6.3895e-05	0.0139656	FAT1	FAT atypical cadherin 1	2195
78	ENSG00000137727	96.2503	-1.65678	0.415053	-3.99173	6.55927e-05	0.0141529	ARHGAP20	Rho GTPase activating protein 20	57569
79	ENSG00000182010	637.71	-1.53176	0.386892	-3.95913	7.52246e-05	0.0160257	RTKN2	rhotekin 2	219790
80	ENSG00000127863	3022.43	-1.05666	0.267197	-3.95461	7.66598e-05	0.0161273	TNFRSF19	TNF receptor superfamily member 19	55504
81	ENSG00000026103	1724.18	-0.596618	0.154969	-3.84991	0.000118162	0.0245515	FAS	Fas cell surface death receptor	355
82	ENSG00000185630	301.503	0.583535	0.152583	3.82439	0.000131097	0.0269069	PBX1	PBX homeobox 1	5087
83	ENSG00000240891	261.381	-1.33937	0.355066	-3.77217	0.000161835	0.0327984	PLCXD2	phosphatidylinositol specific phospholipase C X domain containing 2	257068
84	ENSG00000112208	1836.59	-0.602559	0.159859	-3.76931	0.0001637	0.0327984	BAG2	BAG cochaperone 2	9532
85	ENSG00000176532	28.3222	-2.35187	0.625304	-3.76116	0.000169128	0.0331041	PRR15	proline rich 15	222171
86	ENSG00000180875	2979.05	-0.593425	0.157779	-3.76111	0.000169159	0.0331041	GREM2	gremlin 2, DAN family BMP antagonist	64388
87	ENSG00000081059	3204.86	-1.01619	0.271763	-3.73924	0.000184575	0.0357058	TCF7	transcription factor 7	6932
88	ENSG00000151726	2269.74	-0.566197	0.15182	-3.72939	0.000191945	0.0367095	ACSL1	acyl-CoA synthetase long chain family member 1	2180
89	ENSG00000095739	498.69	-0.881807	0.237897	-3.70668	0.000209995	0.0397102	BAMBI	BMP and activin membrane bound inhibitor	25805
90	ENSG00000181467	919.47	-0.713333	0.192731	-3.70119	0.000214592	0.0400493	RAP2B	RAP2B, member of RAS oncogene family	5912
91	ENSG00000164161	3996.8	-2.42963	0.656854	-3.69889	0.000216547	0.0400493	HHIP	hedgehog interacting protein	64399
92	ENSG00000114529	359.646	-1.3332	0.36101	-3.69296	0.000221655	0.0405484	C3orf52	chromosome 3 open reading frame 52	79669
93	ENSG00000233237	63.2403	-1.08299	0.294513	-3.67722	0.00023579	0.0426705	LINC00472	long intergenic non-protein coding RNA 472	79940
94	ENSG00000223749	159.329	-1.08175	0.295206	-3.66438	0.000247938	0.0443914	NA	NA	NA
95	ENSG00000164930	1713.02	-0.662702	0.181123	-3.65885	0.000253347	0.0448824	FZD6	frizzled class receptor 6	8323
96	ENSG00000115825	2174.79	-0.347396	0.0958885	-3.62292	0.000291297	0.0510679	PRKD3	protein kinase D3	23683
97	ENSG00000177606	3791.82	-0.733134	0.203422	-3.60401	0.000313342	0.0543665	JUN	Jun proto-oncogene, AP-1 transcription factor subunit	3725
98	ENSG00000174500	42.4862	-1.85318	0.515601	-3.59422	0.000325371	0.0552949	GCSAM	germinal center associated signaling and motility	257144
99	ENSG00000138135	142.569	-3.21702	0.895362	-3.59298	0.000326916	0.0552949	CH25H	cholesterol 25-hydroxylase	9023
100	ENSG00000273055	63.4505	-1.04992	0.292318	-3.59168	0.00032855	0.0552949	NA	NA	NA
101	ENSG00000125149	725.468	-0.370404	0.103728	-3.5709	0.000355759	0.0592814	PHAF1	phagosome assembly factor 1	80262
102	ENSG00000081320	3031.17	-0.515523	0.144679	-3.56322	0.000366334	0.0604452	STK17B	serine/threonine kinase 17b	9262
103	ENSG00000185650	4538.54	-0.687667	0.193521	-3.55344	0.000380225	0.0621281	ZFP36L1	ZFP36 ring finger protein like 1	677
104	ENSG00000258947	761.061	-0.574283	0.1621	-3.54278	0.000395939	0.0640736	TUBB3	tubulin beta 3 class III	10381
105	ENSG00000260578	142.412	0.920812	0.26059	3.53357	0.000409991	0.0657157	NA	NA	NA
106	ENSG00000125384	1265.37	-2.33983	0.662871	-3.52984	0.000415804	0.0660187	PTGER2	prostaglandin E receptor 2	5732
107	ENSG00000113716	3607.44	0.330008	0.0940573	3.50859	0.000450496	0.0708584	HMGXB3	HMG-box containing 3	22993
108	ENSG00000168491	64.9591	-1.2268	0.350587	-3.49928	0.000466514	0.0726984	CCDC110	coiled-coil domain containing 110	256309
109	ENSG00000109099	2982.35	0.626505	0.181882	3.44457	0.000571965	0.0883135	PMP22	peripheral myelin protein 22	5376
110	ENSG00000205683	191.084	1.05262	0.306408	3.43535	0.000591793	0.0905443	DPF3	double PHD fingers 3	8110
111	ENSG00000122691	441.543	-0.674552	0.196655	-3.43013	0.000603283	0.0914707	TWIST1	twist family bHLH transcription factor 1	7291
112	ENSG00000145506	155.727	-2.18278	0.637458	-3.4242	0.000616618	0.09263	NKD2	NKD inhibitor of WNT signaling pathway 2	85409
113	ENSG00000117586	124.831	-1.50538	0.44013	-3.42032	0.000625473	0.09263	TNFSF4	TNF superfamily member 4	7292
114	ENSG00000164933	1234.1	-0.365716	0.106951	-3.41947	0.00062744	0.09263	SLC25A32	solute carrier family 25 member 32	81034
115	ENSG00000179583	141.727	0.864578	0.25428	3.40011	0.0006736	0.0985798	CIITA	class II major histocompatibility complex transactivator	4261
116	ENSG00000157445	90.8339	-1.2275	0.363476	-3.3771	0.000732544	0.106282	CACNA2D3	calcium voltage-gated channel auxiliary subunit alpha2delta 3	55799
117	ENSG00000135540	289.669	-0.690837	0.205873	-3.35565	0.000791784	0.113895	NHSL1	NHS like 1	57224
118	ENSG00000168621	1260.32	-0.808371	0.241219	-3.3512	0.000804631	0.114762	GDNF	glial cell derived neurotrophic factor	2668
119	ENSG00000120093	209.487	-0.728781	0.21951	-3.32003	0.000900077	0.127297	HOXB3	homeobox B3	3213
120	ENSG00000116991	434.628	-0.977395	0.295865	-3.30351	0.000954809	0.133912	SIPA1L2	signal induced proliferation associated 1 like 2	57568
121	ENSG00000155760	1512.6	-0.745719	0.22661	-3.29076	0.000999174	0.13865	FZD7	frizzled class receptor 7	8324
122	ENSG00000124766	1591.3	-1.31576	0.400037	-3.28911	0.00100506	0.13865	SOX4	SRY-box transcription factor 4	6659
123	ENSG00000152133	844.867	-0.601735	0.184083	-3.26882	0.00107996	0.14777	GPATCH11	G-patch domain containing 11	253635
124	ENSG00000124788	1485.12	-0.553204	0.169888	-3.25629	0.00112878	0.152901	ATXN1	ataxin 1	6310
125	ENSG00000140406	321.172	-0.537023	0.165006	-3.25457	0.00113563	0.152901	TLNRD1	talin rod domain containing 1	59274
126	ENSG00000173559	3453.15	-0.7462	0.230283	-3.24036	0.00119381	0.159458	NABP1	nucleic acid binding protein 1	64859
127	ENSG00000238117	64.5082	-1.53446	0.475049	-3.23011	0.00123742	0.162799	NA	NA	NA
128	ENSG00000107562	4424.4	0.637837	0.197476	3.22994	0.00123816	0.162799	CXCL12	C-X-C motif chemokine ligand 12	6387
129	ENSG00000112210	1912.69	-0.626984	0.19498	-3.21563	0.00130157	0.169809	RAB23	RAB23, member RAS oncogene family	51715
130	ENSG00000171877	1710.74	-1.15167	0.358763	-3.21013	0.00132675	0.170852	FRMD5	FERM domain containing 5	84978
131	ENSG00000064655	807.497	-0.831334	0.259093	-3.20864	0.00133366	0.170852	EYA2	EYA transcriptional coactivator and phosphatase 2	2139
132	ENSG00000082497	493.97	1.26825	0.395429	3.20727	0.00134002	0.170852	SERTAD4	SERTA domain containing 4	56256
133	ENSG00000131370	371.284	0.565154	0.176865	3.1954	0.00139636	0.176698	SH3BP5	SH3 domain binding protein 5	9467
134	ENSG00000144821	64.6903	-1.05641	0.332917	-3.17318	0.00150779	0.189374	MYH15	myosin heavy chain 15	22989
135	ENSG00000197329	244.34	-1.14848	0.362261	-3.1703	0.0015228	0.189842	PELI1	pellino E3 ubiquitin protein ligase 1	57162
136	ENSG00000138311	1104.97	-1.24919	0.395575	-3.15792	0.00158899	0.196638	ZNF365	zinc finger protein 365	22891
137	ENSG00000104356	673.865	-0.345253	0.109894	-3.14168	0.00167981	0.204917	POP1	POP1 homolog, ribonuclease P/MRP subunit	10940
138	ENSG00000196979	14.1054	-1.85682	0.59104	-3.14161	0.00168024	0.204917	GPRACR	GPR107 adjacent cis regulating lncRNA	401554
139	ENSG00000164093	59.2243	-2.11845	0.67489	-3.13896	0.0016955	0.205173	PITX2	paired like homeodomain 2	5308
140	ENSG00000174705	5058.52	-0.436264	0.139069	-3.13702	0.00170673	0.205173	SH3PXD2B	SH3 and PX domains 2B	285590
141	ENSG00000213416	8.67463	-3.72418	1.19226	-3.12364	0.00178631	0.212586	KRTAP4-12	keratin associated protein 4-12	83755
142	ENSG00000078401	305.95	-1.45404	0.465676	-3.12243	0.00179365	0.212586	EDN1	endothelin 1	1906
143	ENSG00000144063	73.8729	-1.357	0.435222	-3.11795	0.00182112	0.214331	MALL	mal, T cell differentiation protein like	7851
144	ENSG00000261488	29.6218	-1.67773	0.5385	-3.11555	0.00183602	0.214585	TBILA	TGF-beta induced lncRNA	112806053
145	ENSG00000147324	1098.86	-0.46593	0.149832	-3.10968	0.00187288	0.217383	MFHAS1	malignant fibrous histiocytoma amplified sequence 1	9258
146	ENSG00000268812	59.0587	-1.60181	0.516119	-3.10356	0.00191205	0.220409	LIF-AS2	LIF antisense RNA 2	91370
147	ENSG00000156804	1418.33	0.9302	0.300443	3.0961	0.00196086	0.224499	FBXO32	F-box protein 32	114907
148	ENSG00000136011	13.7668	-2.14585	0.69433	-3.09053	0.00199801	0.226601	STAB2	stabilin 2	55576
149	ENSG00000224017	25.5689	-1.45741	0.471807	-3.08899	0.00200841	0.226601	LINC01449	long intergenic non-protein coding RNA 1449	101928773
150	ENSG00000132436	371.154	-0.596789	0.193405	-3.0857	0.00203074	0.226601	FIGNL1	fidgetin like 1	63979
151	ENSG00000232458	18.647	-2.75248	0.892112	-3.08536	0.00203308	0.226601	LINC01450	long intergenic non-protein coding RNA 1450	101928744
152	ENSG00000162616	3642.59	-0.801844	0.260168	-3.08203	0.00205595	0.227643	DNAJB4	DnaJ heat shock protein family (Hsp40) member B4	11080
153	ENSG00000178996	1340.61	-0.353121	0.115257	-3.06378	0.00218562	0.240418	SNX18	sorting nexin 18	112574
154	ENSG00000152518	2075.7	0.761658	0.248838	3.06087	0.00220697	0.241191	ZFP36L2	ZFP36 ring finger protein like 2	678
155	ENSG00000116128	530.053	-0.549056	0.179841	-3.053	0.00226563	0.244655	BCL9	BCL9 transcription coactivator	607
156	ENSG00000145794	68.0721	0.900231	0.294895	3.05272	0.00226775	0.244655	MEGF10	multiple EGF like domains 10	84466
157	ENSG00000154856	186.825	-1.29731	0.425401	-3.04961	0.00229139	0.245631	APCDD1	APC down-regulated 1	147495
158	ENSG00000118513	74.8865	-1.38356	0.454983	-3.04091	0.00235862	0.250556	MYB	MYB proto-oncogene, transcription factor	4602
159	ENSG00000019144	6577.91	-0.32192	0.105929	-3.03903	0.00237341	0.250556	PHLDB1	pleckstrin homology like domain family B member 1	23187
160	ENSG00000099860	1138.66	-0.607358	0.199924	-3.03794	0.00238199	0.250556	GADD45B	growth arrest and DNA damage inducible beta	4616
161	ENSG00000095015	146.627	-0.691581	0.227992	-3.03336	0.00241847	0.252382	MAP3K1	mitogen-activated protein kinase kinase kinase 1	4214
162	ENSG00000010818	1604.42	0.542898	0.179056	3.03201	0.00242934	0.252382	HIVEP2	HIVEP zinc finger 2	3097
163	ENSG00000136634	7.75317	-4.02798	1.33505	-3.01709	0.00255211	0.263509	IL10	interleukin 10	3586
164	ENSG00000215853	35.7788	-2.4205	0.804167	-3.00995	0.00261289	0.26814	RPTN	repetin	126638
165	ENSG00000166582	238.585	-0.521671	0.174031	-2.99758	0.00272133	0.277575	CENPV	centromere protein V	201161
166	ENSG00000140526	15029.6	-0.442175	0.14799	-2.98788	0.00280921	0.284813	ABHD2	abhydrolase domain containing 2, acylglycerol lipase	11057
167	ENSG00000184898	367.669	0.465177	0.156378	2.9747	0.00293277	0.29556	RBM43	RNA binding motif protein 43	375287
168	ENSG00000253161	254.126	-0.512294	0.172726	-2.96594	0.0030176	0.299173	NA	NA	NA
169	ENSG00000108175	4993.37	0.673182	0.226995	2.96562	0.00302069	0.299173	ZMIZ1	zinc finger MIZ-type containing 1	57178
170	ENSG00000100014	953.923	-0.339187	0.11443	-2.96414	0.00303532	0.299173	SPECC1L	sperm antigen with calponin homology and coiled-coil domains 1 like	23384
171	ENSG00000180884	137.104	-0.797918	0.269231	-2.96369	0.00303972	0.299173	ZNF792	zinc finger protein 792	126375
172	ENSG00000166224	1397.02	-0.394453	0.133225	-2.96081	0.00306828	0.300227	SGPL1	sphingosine-1-phosphate lyase 1	8879
173	ENSG00000223949	54.5575	0.897397	0.304956	2.94271	0.00325349	0.31651	ROR1-AS1	ROR1 antisense RNA 1	101927034
174	ENSG00000137713	1033.55	-0.304488	0.104114	-2.92456	0.00344939	0.33364	PPP2R1B	protein phosphatase 2 scaffold subunit Abeta	5519
175	ENSG00000260977	57.4585	0.802789	0.275127	2.91789	0.00352412	0.338919	NA	NA	NA
176	ENSG00000237187	586.139	-0.571327	0.196293	-2.91058	0.00360762	0.344275	NR2F1-AS1	NR2F1 antisense RNA 1	441094
177	ENSG00000145779	357.954	0.412231	0.14181	2.90693	0.00364991	0.344275	TNFAIP8	TNF alpha induced protein 8	25816
178	ENSG00000104205	146.137	-0.637767	0.21953	-2.90514	0.00367085	0.344275	SGK3	serum/glucocorticoid regulated kinase family member 3	23678
179	ENSG00000056972	732.041	0.47976	0.165162	2.90478	0.00367507	0.344275	TRAF3IP2	TRAF3 interacting protein 2	10758
180	ENSG00000152049	212.914	-0.489272	0.168471	-2.90419	0.00368208	0.344275	KCNE4	potassium voltage-gated channel subfamily E regulatory subunit 4	23704
181	ENSG00000142409	409.028	-0.360713	0.124349	-2.90081	0.00372198	0.346083	ZNF787	zinc finger protein 787	126208
182	ENSG00000135363	105.58	-1.837	0.637233	-2.88278	0.00394189	0.363116	LMO2	LIM domain only 2	4005
183	ENSG00000247311	10.6503	-3.96085	1.37422	-2.88226	0.00394832	0.363116	NA	NA	NA
184	ENSG00000181588	353.937	-0.706733	0.245624	-2.87729	0.00401103	0.366878	MEX3D	mex-3 RNA binding family member D	399664
185	ENSG00000134369	8775.28	0.400084	0.139527	2.86743	0.00413817	0.376206	NAV1	neuron navigator 1	89796
186	ENSG00000067798	5124.6	-0.785733	0.274371	-2.86376	0.00418641	0.376206	NAV3	neuron navigator 3	89795
187	ENSG00000164251	2596.58	-1.20293	0.420497	-2.86074	0.0042265	0.376206	F2RL1	F2R like trypsin receptor 1	2150
188	ENSG00000166949	2874.13	0.667394	0.233414	2.85928	0.00424608	0.376206	SMAD3	SMAD family member 3	4088
189	ENSG00000188064	316.465	1.02038	0.356934	2.85873	0.00425339	0.376206	WNT7B	Wnt family member 7B	7477
190	ENSG00000120549	1414	0.628487	0.220025	2.85643	0.00428429	0.376206	KIAA1217	KIAA1217	56243
191	ENSG00000131711	16539.7	-0.577136	0.20206	-2.85627	0.00428656	0.376206	MAP1B	microtubule associated protein 1B	4131
192	ENSG00000205414	10.0569	-4.09641	1.43515	-2.85434	0.00431261	0.376206	NA	NA	NA
193	ENSG00000133135	386.37	-1.00931	0.353618	-2.85423	0.00431418	0.376206	RNF128	ring finger protein 128	79589
194	ENSG00000182742	39.7806	-2.1828	0.765417	-2.85178	0.00434755	0.377162	HOXB4	homeobox B4	3214
195	ENSG00000272341	58.3475	-0.980299	0.345348	-2.83858	0.00453143	0.391098	NA	NA	NA
196	ENSG00000124216	213.324	0.632327	0.223385	2.83066	0.00464527	0.398877	SNAI1	snail family transcriptional repressor 1	6615
197	ENSG00000164327	2462.26	-0.416005	0.147343	-2.82338	0.00475199	0.40597	RICTOR	RPTOR independent companion of MTOR complex 2	253260
198	ENSG00000189184	1476.45	0.588358	0.208908	2.81635	0.00485722	0.412864	PCDH18	protocadherin 18	54510
199	ENSG00000196660	17.9772	-2.32322	0.826757	-2.81003	0.00495364	0.417553	SLC30A10	solute carrier family 30 member 10	55532
200	ENSG00000182667	5238.14	-0.263911	0.0939356	-2.80949	0.00496201	0.417553	NTM	neurotrimin	50863
201	ENSG00000155265	8.0102	-3.20732	1.14261	-2.807	0.0050005	0.418699	GOLGA7B	golgin A7 family member B	401647
202	ENSG00000164929	2285.53	-0.635335	0.226673	-2.80287	0.00506497	0.421997	BAALC	BAALC binder of MAP3K1 and KLF4	79870
203	ENSG00000196935	2028.69	0.421361	0.150522	2.79933	0.00512095	0.424559	SRGAP1	SLIT-ROBO Rho GTPase activating protein 1	57522
204	ENSG00000158859	531.877	0.769507	0.275633	2.79178	0.00524182	0.431809	ADAMTS4	ADAM metallopeptidase with thrombospondin type 1 motif 4	9507
205	ENSG00000108551	66.7779	1.2582	0.450857	2.79068	0.0052597	0.431809	RASD1	ras related dexamethasone induced 1	51655
206	ENSG00000092969	2040.14	-1.07501	0.385463	-2.78888	0.00528912	0.432116	TGFB2	transforming growth factor beta 2	7042
207	ENSG00000117676	125.28	-0.962783	0.346683	-2.77712	0.00548422	0.445891	RPS6KA1	ribosomal protein S6 kinase A1	6195
208	ENSG00000117152	4973.12	0.966506	0.349028	2.76913	0.00562056	0.454779	RGS4	regulator of G protein signaling 4	5999
209	ENSG00000232284	62.8123	-0.837959	0.303758	-2.75864	0.00580417	0.467389	GNG12-AS1	GNG12, DIRAS3 and WLS antisense RNA 1	100289178
210	ENSG00000099998	1416.83	-0.410261	0.149066	-2.75222	0.0059193	0.47439	GGT5	gamma-glutamyltransferase 5	2687
211	ENSG00000070808	82.688	0.903213	0.32903	2.74508	0.00604957	0.481876	CAMK2A	calcium/calmodulin dependent protein kinase II alpha	815
212	ENSG00000183876	876.893	0.345906	0.12606	2.74398	0.00606998	0.481876	ARSI	arylsulfatase family member I	340075
213	ENSG00000138835	4355.98	0.769379	0.28063	2.74162	0.00611375	0.483073	RGS3	regulator of G protein signaling 3	5998
214	ENSG00000168228	383.948	-0.401104	0.146388	-2.74	0.00614388	0.483184	ZCCHC4	zinc finger CCHC-type containing 4	29063
215	ENSG00000221880	3.96297	-3.40176	1.24279	-2.73719	0.00619656	NA	KRTAP1-3	keratin associated protein 1-3	81850
216	ENSG00000137825	33.2973	-1.4838	0.54454	-2.72487	0.00643266	0.503543	ITPKA	inositol-trisphosphate 3-kinase A	3706
217	ENSG00000134758	438.218	-0.424898	0.156501	-2.71498	0.00662802	0.516434	RNF138	ring finger protein 138	51444
218	ENSG00000113645	176.464	-0.969361	0.357798	-2.70924	0.00674366	0.523022	WWC1	WW and C2 domain containing 1	23286
219	ENSG00000114993	567.717	-0.444912	0.16452	-2.7043	0.00684475	0.528428	RTKN	rhotekin	6242
220	ENSG00000183911	2.1443	-4.36477	1.61477	-2.70303	0.00687105	NA	NA	NA	NA
221	ENSG00000153976	660.72	-0.727436	0.269546	-2.69875	0.00696013	0.534137	HS3ST3A1	heparan sulfate-glucosamine 3-sulfotransferase 3A1	9955
222	ENSG00000131737	1548.68	-0.773916	0.28703	-2.69629	0.00701163	0.534137	KRT34	keratin 34	3885
223	ENSG00000131737	1548.68	-0.773916	0.28703	-2.69629	0.00701163	0.534137	LOC100653049	keratin, type I cuticular Ha4	100653049
224	ENSG00000026508	22976.4	0.37473	0.138986	2.69618	0.00701392	0.534137	CD44	CD44 molecule (Indian blood group)	960
225	ENSG00000178104	4075.88	0.337531	0.125417	2.69127	0.00711808	0.539627	PDE4DIP	phosphodiesterase 4D interacting protein	9659
226	ENSG00000133059	1454.79	-0.363436	0.135128	-2.68957	0.00715441	0.53995	DSTYK	dual serine/threonine and tyrosine protein kinase	25778
227	ENSG00000136630	354.645	-0.684247	0.255394	-2.67918	0.0073803	0.554511	HLX	H2.0 like homeobox	3142
228	ENSG00000118922	2109	0.503191	0.188663	2.66714	0.00764988	0.572211	KLF12	Kruppel like factor 12	11278
229	ENSG00000126860	77.9106	0.987351	0.370614	2.66409	0.00771963	0.574873	EVI2A	ecotropic viral integration site 2A	2123
230	ENSG00000112679	474.398	-0.362121	0.136095	-2.6608	0.00779546	0.575243	DUSP22	dual specificity phosphatase 22	56940
231	ENSG00000100036	892.835	-0.624646	0.234777	-2.6606	0.00780016	0.575243	SLC35E4	solute carrier family 35 member E4	339665
232	ENSG00000261786	1154.5	0.984404	0.370155	2.65944	0.00782713	0.575243	NA	NA	NA
233	ENSG00000136114	235.496	0.370062	0.139477	2.65322	0.00797289	0.583408	THSD1	thrombospondin type 1 domain containing 1	55901
234	ENSG00000226328	240.704	-0.501641	0.189492	-2.6473	0.00811379	0.591148	NUP50-DT	NUP50 divergent transcript	100506714
235	ENSG00000153767	362.984	-0.366094	0.138507	-2.64315	0.0082139	0.594898	GTF2E1	general transcription factor IIE subunit 1	2960
236	ENSG00000196588	1252.24	-0.55909	0.211597	-2.64224	0.00823596	0.594898	MRTFA	myocardin related transcription factor A	57591
237	ENSG00000160712	114.258	0.853604	0.32346	2.63898	0.00831561	0.596999	IL6R	interleukin 6 receptor	3570
238	ENSG00000145358	11.8908	-1.56311	0.592503	-2.63815	0.00833599	0.596999	DDIT4L	DNA damage inducible transcript 4 like	115265
239	ENSG00000204187	17.4971	2.00535	0.761842	2.63224	0.00848237	0.604908	NA	NA	NA
240	ENSG00000153162	533.673	-1.16964	0.444855	-2.62926	0.00855716	0.604986	BMP6	bone morphogenetic protein 6	654
241	ENSG00000170442	99.1455	-1.69544	0.644941	-2.62884	0.00856778	0.604986	KRT86	keratin 86	3892
242	ENSG00000100344	337.495	1.07142	0.407707	2.6279	0.0085913	0.604986	PNPLA3	patatin like phospholipase domain containing 3	80339
243	ENSG00000137502	536.358	0.531587	0.203138	2.61687	0.00887396	0.621129	RAB30	RAB30, member RAS oncogene family	27314
244	ENSG00000168734	994.383	0.35913	0.137277	2.61609	0.00889436	0.621129	PKIG	cAMP-dependent protein kinase inhibitor gamma	11142
245	ENSG00000140044	358.334	-0.562131	0.215626	-2.60698	0.00913457	0.635268	JDP2	Jun dimerization protein 2	122953
246	ENSG00000255103	1773.9	-0.470563	0.180827	-2.60228	0.00926063	0.641384	NA	NA	NA
247	ENSG00000163825	8.4176	-2.76456	1.06326	-2.60007	0.00932044	0.642881	RTP3	receptor transporter protein 3	83597
248	ENSG00000171872	11.1392	1.97815	0.761375	2.59813	0.00937342	0.643778	KLF17	Kruppel like factor 17	128209
249	ENSG00000235813	10.8955	-2.02228	0.77876	-2.59679	0.00940994	0.643778	NA	NA	NA
250	ENSG00000272841	456.368	0.565169	0.217952	2.59308	0.00951195	0.648122	NA	NA	NA
251	ENSG00000129932	470.856	-0.362135	0.139856	-2.58934	0.00961598	0.652569	DOHH	deoxyhypusine hydroxylase	83475
252	ENSG00000127774	102.31	-0.591793	0.229105	-2.58307	0.00979258	0.661884	EMC6	ER membrane protein complex subunit 6	83460
253	ENSG00000109705	32.0123	-1.51191	0.585814	-2.58088	0.00985495	0.663435	NKX3-2	NK3 homeobox 2	579
254	ENSG00000224116	107.301	-0.905197	0.351223	-2.57727	0.00995836	0.667726	INHBA-AS1	INHBA antisense RNA 1	285954
255	ENSG00000232821	9.4912	-1.63216	0.634246	-2.57339	0.0100709	0.672592	NA	NA	NA
256	ENSG00000170537	163.26	0.483327	0.187994	2.57097	0.0101415	0.674631	TMC7	transmembrane channel like 7	79905
257	ENSG00000106003	220.74	0.547539	0.213231	2.56782	0.0102341	0.678108	LFNG	LFNG O-fucosylpeptide 3-beta-N-acetylglucosaminyltransferase	3955
258	ENSG00000257453	2.55707	-4.66341	1.81656	-2.56716	0.0102536	NA	PHLDA1-AS1	PHLDA1 antisense RNA 1	120766149
259	ENSG00000104313	134.576	0.585026	0.228076	2.56505	0.010316	0.680854	EYA1	EYA transcriptional coactivator and phosphatase 1	2138
260	ENSG00000230148	29.9365	-1.08719	0.425074	-2.55766	0.010538	0.691093	HOXB-AS1	HOXB cluster antisense RNA 1	100874362
261	ENSG00000122591	4667.64	0.301892	0.118074	2.5568	0.0105639	0.691093	FAM126A	family with sequence similarity 126 member A	84668
262	ENSG00000170385	1046.96	0.376194	0.147192	2.5558	0.0105943	0.691093	SLC30A1	solute carrier family 30 member 1	7779
263	ENSG00000109775	663.91	-0.345041	0.135435	-2.54766	0.0108449	0.702494	UFSP2	UFM1 specific peptidase 2	55325
264	ENSG00000184307	129.855	-0.953347	0.374241	-2.54741	0.0108526	0.702494	ZDHHC23	zinc finger DHHC-type palmitoyltransferase 23	254887
265	ENSG00000174600	438.213	0.894506	0.351351	2.54591	0.0108995	0.702828	CMKLR1	chemerin chemokine-like receptor 1	1240
266	ENSG00000107249	1827.75	-0.974238	0.384263	-2.53534	0.0112338	0.715536	GLIS3	GLIS family zinc finger 3	169792
267	ENSG00000255176	40.3502	-0.818119	0.322707	-2.53518	0.011239	0.715536	NA	NA	NA
268	ENSG00000152684	1279.23	-0.335659	0.132414	-2.53493	0.0112471	0.715536	PELO	pelota mRNA surveillance and ribosome rescue factor	53918
269	ENSG00000116017	525.826	-0.362224	0.142927	-2.53432	0.0112666	0.715536	ARID3A	AT-rich interaction domain 3A	1820
270	ENSG00000100065	1113.9	0.589888	0.233063	2.53102	0.0113731	0.719581	CARD10	caspase recruitment domain family member 10	29775
271	ENSG00000050730	45.7653	-1.26892	0.5026	-2.52472	0.0115792	0.729879	TNIP3	TNFAIP3 interacting protein 3	79931
272	ENSG00000179097	61.2618	-1.52124	0.603183	-2.52203	0.011668	0.732732	HTR1F	5-hydroxytryptamine receptor 1F	3355
273	ENSG00000168229	117.271	-1.25819	0.499395	-2.51944	0.0117543	0.733782	PTGDR	prostaglandin D2 receptor	5729
274	ENSG00000185269	23.2788	-2.07961	0.825599	-2.51891	0.0117719	0.733782	NOTUM	notum, palmitoleoyl-protein carboxylesterase	147111
275	ENSG00000171729	94.0723	-0.661911	0.263089	-2.51592	0.0118724	0.735934	TMEM51	transmembrane protein 51	55092
276	ENSG00000070778	1483.06	-0.334048	0.132808	-2.51528	0.0118939	0.735934	PTPN21	protein tyrosine phosphatase non-receptor type 21	11099
277	ENSG00000237697	14.5414	1.39233	0.554151	2.51254	0.0119866	0.738952	NA	NA	NA
278	ENSG00000261438	40.3672	-0.758508	0.302108	-2.51072	0.0120485	0.739839	NA	NA	NA
279	ENSG00000130147	6619.77	-0.402621	0.160553	-2.50771	0.0121516	0.739839	SH3BP4	SH3 domain binding protein 4	23677
280	ENSG00000173068	1339.81	0.437332	0.174645	2.50412	0.0122755	0.739839	BNC2	basonuclin 2	54796
281	ENSG00000145494	1051.83	-0.275989	0.110222	-2.50394	0.012282	0.739839	NDUFS6	NADH:ubiquinone oxidoreductase subunit S6	4726
282	ENSG00000125398	1015.25	-0.745632	0.297821	-2.50362	0.0122929	0.739839	SOX9	SRY-box transcription factor 9	6662
283	ENSG00000246640	11.4745	1.73792	0.694255	2.5033	0.0123043	0.739839	PICART1	p53 inducible cancer associated RNA transcript 1	284080
284	ENSG00000106617	405.438	0.510567	0.203968	2.50317	0.0123087	0.739839	PRKAG2	protein kinase AMP-activated non-catalytic subunit gamma 2	51422
285	ENSG00000189143	185.597	1.06678	0.426668	2.50025	0.0124106	0.743308	CLDN4	claudin 4	1364
286	ENSG00000113494	125.818	-2.38222	0.954329	-2.49623	0.0125521	0.74858	PRLR	prolactin receptor	5618
287	ENSG00000196960	28.1306	-1.04327	0.418229	-2.4945	0.0126135	0.74858	NA	NA	NA
288	ENSG00000151491	7432.58	-0.311939	0.125077	-2.49398	0.012632	0.74858	EPS8	epidermal growth factor receptor pathway substrate 8	2059
289	ENSG00000257671	38.3788	-1.69937	0.681761	-2.49261	0.0126807	0.748827	KRT7-AS	KRT7 antisense RNA 1	109729127
290	ENSG00000259644	10.2323	-1.85422	0.744632	-2.49011	0.0127703	0.749893	NA	NA	NA
291	ENSG00000012223	38.7045	-1.78614	0.717434	-2.48962	0.0127878	0.749893	LTF	lactotransferrin	4057
292	ENSG00000213638	50.3183	-0.894941	0.360894	-2.47979	0.0131461	0.768226	ADAT3	adenosine deaminase tRNA specific 3	113179
293	ENSG00000171617	3981.52	-1.4794	0.597431	-2.47627	0.0132764	0.770787	ENC1	ectodermal-neural cortex 1	8507
294	ENSG00000163827	514.585	-0.920732	0.371943	-2.47547	0.0133062	0.770787	LRRC2	leucine rich repeat containing 2	79442
295	ENSG00000150510	128.276	-0.994285	0.401747	-2.4749	0.0133273	0.770787	FAM124A	family with sequence similarity 124 member A	220108
296	ENSG00000152990	1664.4	-0.645604	0.26157	-2.46819	0.0135799	0.782707	ADGRA3	adhesion G protein-coupled receptor A3	166647
297	ENSG00000102287	701.009	0.526528	0.213587	2.46517	0.0136948	0.786635	GABRE	gamma-aminobutyric acid type A receptor subunit epsilon	2564
298	ENSG00000169306	12.4634	-1.72426	0.699844	-2.46379	0.0137478	0.786992	IL1RAPL1	interleukin 1 receptor accessory protein like 1	11141
299	ENSG00000152104	6276.98	0.344086	0.139994	2.45786	0.0139767	0.79738	PTPN14	protein tyrosine phosphatase non-receptor type 14	5784
300	ENSG00000226088	10.3164	-1.9133	0.779222	-2.4554	0.014073	0.797607	NA	NA	NA
301	ENSG00000155903	1776.89	-0.480807	0.195821	-2.45533	0.0140754	0.797607	RASA2	RAS p21 protein activator 2	5922
302	ENSG00000233817	25.6745	1.37251	0.560102	2.45046	0.0142674	0.803824	NA	NA	NA
303	ENSG00000124496	517.538	0.629893	0.257086	2.45013	0.0142807	0.803824	TRERF1	transcriptional regulating factor 1	55809
304	ENSG00000226499	2.3098	-3.78298	1.54574	-2.44736	0.0143907	NA	NA	NA	NA
305	ENSG00000057019	45755.8	-0.308582	0.126241	-2.44439	0.0145098	0.813999	DCBLD2	discoidin, CUB and LCCL domain containing 2	131566
306	ENSG00000126803	150.057	-0.62714	0.257018	-2.44006	0.0146848	0.818658	HSPA2	heat shock protein family A (Hsp70) member 2	3306
307	ENSG00000164654	885.539	0.384366	0.157532	2.43993	0.0146901	0.818658	MIOS	meiosis regulator for oocyte development	54468
308	ENSG00000251179	19.4797	1.04501	0.428616	2.4381	0.0147646	0.820095	TMEM92-AS1	TMEM92 antisense RNA 1	103752589
309	ENSG00000118689	1534.83	-0.439698	0.180721	-2.43302	0.0149735	0.826208	FOXO3	forkhead box O3	2309
310	ENSG00000232480	112.425	-1.22684	0.504455	-2.43201	0.0150151	0.826208	TGFB2-AS1	TGFB2 antisense RNA 1 (head to head)	728463
311	ENSG00000232774	269.695	-0.786368	0.323362	-2.43185	0.015022	0.826208	FLJ22447	uncharacterized LOC400221	400221
312	ENSG00000019186	361.514	-3.24183	1.33778	-2.42329	0.0153807	0.841311	CYP24A1	cytochrome P450 family 24 subfamily A member 1	1591
313	ENSG00000130340	8007.78	0.262314	0.108264	2.42291	0.0153965	0.841311	SNX9	sorting nexin 9	51429
314	ENSG00000176399	121.026	0.689225	0.284645	2.42135	0.0154631	0.842216	DMRTA1	DMRT like family A1	63951
315	ENSG00000135605	71.8818	-0.686893	0.284247	-2.41653	0.0156691	0.848348	TEC	tec protein tyrosine kinase	7006
316	ENSG00000257243	4.29335	2.59276	1.07294	2.4165	0.0156707	NA	PARK7P1	PARK7 pseudogene 1	100422296
317	ENSG00000174276	169.898	-0.440095	0.182131	-2.41636	0.0156765	0.848348	ZNHIT2	zinc finger HIT-type containing 2	741
318	ENSG00000100060	12.9716	1.52617	0.633628	2.40862	0.0160128	0.862077	MFNG	MFNG O-fucosylpeptide 3-beta-N-acetylglucosaminyltransferase	4242
319	ENSG00000179456	305.86	-0.506587	0.210362	-2.40817	0.0160327	0.862077	ZBTB18	zinc finger and BTB domain containing 18	10472
320	ENSG00000011566	1265.5	0.320185	0.133401	2.40017	0.0163876	0.878355	MAP4K3	mitogen-activated protein kinase kinase kinase kinase 3	8491
321	ENSG00000105983	1852.45	-0.455609	0.190211	-2.39528	0.0166076	0.887321	LMBR1	limb development membrane protein 1	64327
322	ENSG00000244242	891.807	0.353584	0.147802	2.39228	0.0167443	0.891791	IFITM10	interferon induced transmembrane protein 10	402778
323	ENSG00000171150	3115.28	0.369035	0.154498	2.3886	0.0169129	0.895311	SOCS5	suppressor of cytokine signaling 5	9655
324	ENSG00000142207	2740.96	-0.196544	0.082287	-2.38851	0.0169167	0.895311	URB1	URB1 ribosome biogenesis homolog	9875
325	ENSG00000112144	656.498	0.335667	0.14077	2.3845	0.0171025	0.900905	CILK1	ciliogenesis associated kinase 1	22858
326	ENSG00000113504	307.46	-0.42986	0.180338	-2.38364	0.0171426	0.900905	SLC12A7	solute carrier family 12 member 7	10723
327	ENSG00000142197	1137.75	0.249741	0.10487	2.38144	0.017245	0.900905	DOP1B	DOP1 leucine zipper like protein B	9980
328	ENSG00000051382	711.659	0.261229	0.109708	2.38114	0.0172591	0.900905	PIK3CB	phosphatidylinositol-4,5-bisphosphate 3-kinase catalytic subunit beta	5291
329	ENSG00000108932	2745.86	-0.867157	0.364278	-2.38048	0.0172901	0.900905	SLC16A6	solute carrier family 16 member 6	9120
330	ENSG00000171222	671.329	-0.415037	0.174539	-2.3779	0.0174113	0.903507	SCAND1	SCAN domain containing 1	51282
331	ENSG00000181751	2573.51	-0.932601	0.39232	-2.37714	0.0174474	0.903507	MACIR	macrophage immunometabolism regulator	90355
332	ENSG00000147231	98.6249	-0.815081	0.343236	-2.3747	0.0175634	0.906723	RADX	RPA1 related single stranded DNA binding protein, X-linked	55086
333	ENSG00000111912	645.219	0.314171	0.132475	2.37155	0.0177137	0.911685	NCOA7	nuclear receptor coactivator 7	135112
334	ENSG00000221852	2439.14	-0.973033	0.411521	-2.36448	0.0180554	0.92644	KRTAP1-5	keratin associated protein 1-5	83895
335	ENSG00000180530	1132.35	-0.458708	0.19465	-2.35658	0.0184443	0.943518	NRIP1	nuclear receptor interacting protein 1	8204
336	ENSG00000197217	3059.37	-0.389056	0.165455	-2.35143	0.0187016	0.953783	ENTPD4	ectonucleoside triphosphate diphosphohydrolase 4	9583
337	ENSG00000175137	3605.03	-0.431121	0.18358	-2.34841	0.0188539	0.958643	SH3BP5L	SH3 binding domain protein 5 like	80851
338	ENSG00000073712	6873.16	-0.305641	0.130536	-2.34143	0.0192103	0.973822	FERMT2	FERM domain containing kindlin 2	10979
339	ENSG00000235381	28.4653	0.851681	0.364457	2.33685	0.0194471	0.982867	NA	NA	NA
340	ENSG00000099992	433.771	-0.301427	0.12924	-2.33231	0.0196844	0.988082	TBC1D10A	TBC1 domain family member 10A	83874
341	ENSG00000129911	544.361	-0.333279	0.142983	-2.3309	0.0197585	0.988082	KLF16	Kruppel like factor 16	83855
342	ENSG00000180891	1312.1	-0.308357	0.132318	-2.33041	0.0197843	0.988082	CUEDC1	CUE domain containing 1	404093
343	ENSG00000270562	64.08	-0.858307	0.368494	-2.32923	0.0198467	0.988082	NA	NA	NA
344	ENSG00000133069	141.905	-0.657281	0.282242	-2.32878	0.0198706	0.988082	TMCC2	transmembrane and coiled-coil domain family 2	9911
345	ENSG00000062716	7196.21	-0.453687	0.194867	-2.32818	0.0199025	0.988082	VMP1	vacuole membrane protein 1	81671
346	ENSG00000247081	89.0573	-0.60076	0.258249	-2.32628	0.0200034	0.990168	LOC105369147	uncharacterized LOC105369147	105369147
347	ENSG00000111913	37.1763	1.23676	0.532008	2.32471	0.0200876	0.99142	RIPOR2	RHO family interacting cell polarization regulator 2	9750
348	ENSG00000168297	1084.34	0.304869	0.131213	2.32347	0.0201537	0.991773	PXK	PX domain containing serine/threonine kinase like	54899
349	ENSG00000132429	402.49	0.313097	0.134908	2.32082	0.0202967	0.9959	POPDC3	popeye domain containing 3	64208
350	ENSG00000153721	158.959	-0.509511	0.220062	-2.31531	0.0205961	1	CNKSR3	CNKSR family member 3	154043
351	ENSG00000257829	21.7669	-2.25287	0.973885	-2.31328	0.0207071	1	NA	NA	NA
352	ENSG00000261088	123.186	0.501008	0.216732	2.31165	0.020797	1	NA	NA	NA
353	ENSG00000118503	3667.19	-0.637694	0.276169	-2.30907	0.0209396	1	TNFAIP3	TNF alpha induced protein 3	7128
354	ENSG00000165495	12.9572	1.46221	0.633742	2.30726	0.0210402	1	PKNOX2	PBX/knotted 1 homeobox 2	63876
355	ENSG00000197568	114.946	-0.66558	0.289201	-2.30145	0.0213665	1	HHLA3	HERV-H LTR-associating 3	11147
356	ENSG00000264301	246.84	-0.423403	0.184042	-2.30058	0.0214152	1	LINC01444	long intergenic non-protein coding RNA 1444	101927642
357	ENSG00000231346	11.3051	-1.45394	0.633207	-2.29616	0.021667	1	NA	NA	NA
358	ENSG00000204767	388.735	-0.626742	0.273201	-2.29407	0.0217863	1	INSYN2B	inhibitory synaptic factor family member 2B	100131897
359	ENSG00000182197	7604.3	0.184098	0.0803113	2.29231	0.021888	1	EXT1	exostosin glycosyltransferase 1	2131
360	ENSG00000146966	19.6261	-1.94139	0.847054	-2.29193	0.0219094	1	DENND2A	DENN domain containing 2A	27147
361	ENSG00000157999	37.5537	-0.710732	0.310773	-2.28698	0.0221971	1	ANKRD61	ankyrin repeat domain 61	100310846
362	ENSG00000163513	12909.7	-0.410668	0.17976	-2.28453	0.0223406	1	TGFBR2	transforming growth factor beta receptor 2	7048
363	ENSG00000168264	2160.55	0.413339	0.181226	2.28079	0.0225608	1	IRF2BP2	interferon regulatory factor 2 binding protein 2	359948
364	ENSG00000257354	71.7588	0.801313	0.35147	2.27989	0.0226141	1	MIRLET7IHG	MIRLET7I host gene	120766144
365	ENSG00000196859	5.53286	-3.12183	1.36981	-2.27902	0.0226659	NA	KRT39	keratin 39	390792
366	ENSG00000132639	548.956	-1.09735	0.481655	-2.27829	0.0227094	1	SNAP25	synaptosome associated protein 25	6616
367	ENSG00000135547	16.5928	-1.71332	0.752476	-2.27691	0.0227915	1	HEY2	hes related family bHLH transcription factor with YRPW motif 2	23493
368	ENSG00000094975	2015.99	-0.314425	0.138257	-2.2742	0.0229539	1	SUCO	SUN domain containing ossification factor	51430
369	ENSG00000131149	1314.74	0.435934	0.191764	2.27329	0.0230088	1	GSE1	Gse1 coiled-coil protein	23199
370	ENSG00000088280	632.941	0.429116	0.188876	2.27194	0.0230901	1	ASAP3	ArfGAP with SH3 domain, ankyrin repeat and PH domain 3	55616
371	ENSG00000213417	2.72144	-3.90803	1.7223	-2.26908	0.0232637	NA	KRTAP2-4	keratin associated protein 2-4	85294
372	ENSG00000122861	4152.65	0.60496	0.266669	2.26858	0.023294	1	PLAU	plasminogen activator, urokinase	5328
373	ENSG00000226445	44.2502	-0.838458	0.369691	-2.268	0.0233293	1	NA	NA	NA
374	ENSG00000185760	825.004	-0.507719	0.223897	-2.26765	0.0233508	1	KCNQ5	potassium voltage-gated channel subfamily Q member 5	56479
375	ENSG00000067715	354.201	-1.01117	0.446039	-2.26699	0.0233907	1	SYT1	synaptotagmin 1	6857
376	ENSG00000232977	57.4928	-0.845087	0.372807	-2.26683	0.0234009	1	LINC00327	long intergenic non-protein coding RNA 327	100506697
377	ENSG00000001084	884.356	-0.545005	0.241414	-2.25756	0.0239733	1	GCLC	glutamate-cysteine ligase catalytic subunit	2729
378	ENSG00000109911	381.231	-0.415587	0.184257	-2.25548	0.0241032	1	ELP4	elongator acetyltransferase complex subunit 4	26610
379	ENSG00000131746	27.5028	0.9882	0.438842	2.25183	0.0243328	1	TNS4	tensin 4	84951
380	ENSG00000140873	20.3766	-1.66126	0.737772	-2.25173	0.0243393	1	ADAMTS18	ADAM metallopeptidase with thrombospondin type 1 motif 18	170692
381	ENSG00000196428	774.069	-0.317072	0.140885	-2.25058	0.0244123	1	TSC22D2	TSC22 domain family member 2	9819
382	ENSG00000124635	41.5248	-0.918914	0.408738	-2.24818	0.0245649	1	H2BC11	H2B clustered histone 11	8970
383	ENSG00000128274	657.156	0.419059	0.186665	2.24497	0.0247698	1	A4GALT	alpha 1,4-galactosyltransferase (P blood group)	53947
384	ENSG00000153283	7.09377	-3.25915	1.45469	-2.24044	0.0250624	NA	CD96	CD96 molecule	10225
385	ENSG00000269652	23.1865	0.948556	0.423627	2.23913	0.0251474	1	NA	NA	NA
386	ENSG00000101871	1797.03	-0.428255	0.191307	-2.23857	0.0251838	1	MID1	midline 1	4281
387	ENSG00000173868	43.1625	-0.844752	0.37794	-2.23515	0.0254075	1	PHOSPHO1	phosphoethanolamine/phosphocholine phosphatase 1	162466
388	ENSG00000182606	2248.14	0.381131	0.170669	2.23315	0.0255388	1	TRAK1	trafficking kinesin protein 1	22906
389	ENSG00000167995	111.022	0.477517	0.21385	2.23295	0.0255521	1	BEST1	bestrophin 1	7439
390	ENSG00000271709	11.6295	-1.97198	0.884101	-2.23049	0.0257146	1	NA	NA	NA
391	ENSG00000144791	747.699	0.270315	0.121251	2.22938	0.0257887	1	LIMD1	LIM domain containing 1	8994
392	ENSG00000227517	21.4606	-1.24082	0.556898	-2.22808	0.0258749	1	LINC01483	long intergenic non-protein coding RNA 1483	101928122
393	ENSG00000137501	701.55	-0.687266	0.309115	-2.22333	0.0261934	1	SYTL2	synaptotagmin like 2	54843
394	ENSG00000175221	1183.57	-0.198163	0.089178	-2.2221	0.0262763	1	MED16	mediator complex subunit 16	10025
395	ENSG00000155640	221.429	-0.429575	0.193732	-2.21737	0.026598	1	NA	NA	NA
396	ENSG00000164379	493.019	-1.65684	0.747691	-2.21595	0.0266952	1	FOXQ1	forkhead box Q1	94234
397	ENSG00000107984	9616.87	-0.805314	0.363953	-2.21269	0.0269193	1	DKK1	dickkopf WNT signaling pathway inhibitor 1	22943
398	ENSG00000165646	195.42	0.496704	0.225434	2.20332	0.0275723	1	SLC18A2	solute carrier family 18 member A2	6571
399	ENSG00000103489	15767.8	-0.505452	0.229611	-2.20134	0.0277122	1	XYLT1	xylosyltransferase 1	64131
400	ENSG00000174611	192.386	0.869839	0.395157	2.20125	0.0277184	1	KY	kyphoscoliosis peptidase	339855
401	ENSG00000135597	747.435	0.249275	0.113407	2.19805	0.0279454	1	REPS1	RALBP1 associated Eps domain containing 1	85021
402	ENSG00000171451	2856.55	0.577401	0.263012	2.19534	0.0281392	1	DSEL	dermatan sulfate epimerase like	92126
403	ENSG00000162545	1700.44	-0.653085	0.297555	-2.19484	0.0281753	1	CAMK2N1	calcium/calmodulin dependent protein kinase II inhibitor 1	55450
404	ENSG00000235532	6.11259	2.5181	1.14911	2.19135	0.0284262	NA	LINC00402	long intergenic non-protein coding RNA 402	100507612
405	ENSG00000184675	173.432	-0.401752	0.18351	-2.18927	0.0285773	1	AMER1	APC membrane recruitment protein 1	139285
406	ENSG00000197748	14.1179	1.33678	0.610646	2.18913	0.0285871	1	CFAP43	cilia and flagella associated protein 43	80217
407	ENSG00000101638	21.1317	-2.00573	0.916682	-2.18803	0.0286675	1	ST8SIA5	ST8 alpha-N-acetyl-neuraminide alpha-2,8-sialyltransferase 5	29906
408	ENSG00000151692	545.439	-0.747355	0.341855	-2.18618	0.0288025	1	RNF144A	ring finger protein 144A	9781
409	ENSG00000111530	4754.32	-0.264227	0.12108	-2.18225	0.0290911	1	CAND1	cullin associated and neddylation dissociated 1	55832
410	ENSG00000224939	15.1887	1.34246	0.615184	2.18221	0.0290939	1	LINC00184	long intergenic non-protein coding RNA 184	100302691
411	ENSG00000216285	400.218	-0.456576	0.209301	-2.18143	0.0291517	1	NA	NA	NA
412	ENSG00000247982	35.388	-0.744017	0.34124	-2.18033	0.0292328	1	LINC00926	long intergenic non-protein coding RNA 926	283663
413	ENSG00000266402	14.93	-1.13457	0.52088	-2.17817	0.0293934	1	SNHG25	small nucleolar RNA host gene 25	105376843
414	ENSG00000188581	781.706	-1.02875	0.47231	-2.17812	0.0293972	1	KRTAP1-1	keratin associated protein 1-1	81851
415	ENSG00000171604	2623.12	0.491617	0.225948	2.17579	0.0295708	1	CXXC5	CXXC finger protein 5	51523
416	ENSG00000144730	323.093	-0.632076	0.290783	-2.1737	0.0297275	1	IL17RD	interleukin 17 receptor D	54756
417	ENSG00000165175	1124.98	0.362604	0.166957	2.17184	0.0298679	1	MID1IP1	MID1 interacting protein 1	58526
418	ENSG00000119699	329.132	-0.8237	0.379697	-2.16936	0.0300551	1	TGFB3	transforming growth factor beta 3	7043
419	ENSG00000264044	5.1165	-2.34464	1.08104	-2.16888	0.0300915	NA	NA	NA	NA
420	ENSG00000123094	3259.42	0.401973	0.185437	2.16771	0.0301808	1	RASSF8	Ras association domain family member 8	11228
421	ENSG00000248587	66.1573	-0.824727	0.380643	-2.16667	0.0302601	1	NA	NA	NA
422	ENSG00000268950	22.4447	-1.25734	0.580322	-2.16663	0.0302629	1	NA	NA	NA
423	ENSG00000256802	48.6735	-1.1714	0.540934	-2.1655	0.0303491	1	LOC100130111	uncharacterized LOC100130111	100130111
424	ENSG00000158792	158.239	-0.403671	0.186472	-2.16478	0.0304042	1	SPATA2L	spermatogenesis associated 2 like	124044
425	ENSG00000163577	959.499	-0.551778	0.255565	-2.15905	0.0308465	1	EIF5A2	eukaryotic translation initiation factor 5A2	56648
426	ENSG00000230024	135.735	-0.680315	0.315579	-2.15577	0.031102	1	NA	NA	NA
427	ENSG00000254996	21.4554	0.895615	0.415766	2.15414	0.0312296	1	ANKHD1-EIF4EBP3	ANKHD1-EIF4EBP3 readthrough	404734
428	ENSG00000053900	961.93	-0.370111	0.171991	-2.15193	0.0314031	1	ANAPC4	anaphase promoting complex subunit 4	29945
429	ENSG00000105447	1375.86	-0.253933	0.118073	-2.15064	0.0315043	1	GRWD1	glutamate rich WD repeat containing 1	83743
430	ENSG00000013619	841.789	0.596004	0.27718	2.15024	0.0315361	1	MAMLD1	mastermind like domain containing 1	10046
431	ENSG00000273329	57.513	0.640779	0.29819	2.14889	0.0316429	1	NA	NA	NA
432	ENSG00000166272	2616.94	-0.267751	0.124694	-2.14726	0.0317725	1	WBP1L	WW domain binding protein 1 like	54838
433	ENSG00000166272	2616.94	-0.267751	0.124694	-2.14726	0.0317725	1	CYP17A1-AS1	CYP17A1 antisense RNA 1	102724307
434	ENSG00000064393	4985.9	0.364738	0.16988	2.14703	0.0317911	1	HIPK2	homeodomain interacting protein kinase 2	28996
435	ENSG00000172840	312.938	0.325979	0.151909	2.14588	0.0318825	1	PDP2	pyruvate dehyrogenase phosphatase catalytic subunit 2	57546
436	ENSG00000091844	137.694	0.997222	0.465901	2.14042	0.0323211	1	RGS17	regulator of G protein signaling 17	26575
437	ENSG00000104047	592.646	0.472471	0.220811	2.13971	0.0323782	1	DTWD1	DTW domain containing 1	56986
438	ENSG00000170234	501.547	0.242305	0.11326	2.13937	0.032406	1	PWWP2A	PWWP domain containing 2A	114825
439	ENSG00000240695	2.55468	-3.402	1.59477	-2.13323	0.0329063	NA	NA	NA	NA
440	ENSG00000159733	412.071	-0.305164	0.143579	-2.1254	0.033553	1	ZFYVE28	zinc finger FYVE-type containing 28	57732
441	ENSG00000187079	8379.26	-0.311283	0.146517	-2.12455	0.0336239	1	TEAD1	TEA domain transcription factor 1	7003
442	ENSG00000273312	13.7937	1.30889	0.616475	2.12319	0.0337377	1	NA	NA	NA
443	ENSG00000235655	342.022	-0.407831	0.192321	-2.12058	0.033957	1	NA	NA	NA
444	ENSG00000166128	1207.47	0.290649	0.137292	2.11701	0.0342586	1	RAB8B	RAB8B, member RAS oncogene family	51762
445	ENSG00000143520	15.2572	-1.26576	0.598156	-2.1161	0.0343362	1	FLG2	filaggrin family member 2	388698
446	ENSG00000118454	1401.14	-0.427198	0.202064	-2.11417	0.0345005	1	ANKRD13C	ankyrin repeat domain 13C	81573
447	ENSG00000117155	840.176	-0.687446	0.325258	-2.11354	0.0345544	1	SSX2IP	SSX family member 2 interacting protein	117178
448	ENSG00000047648	99.2253	0.736594	0.349133	2.10978	0.0348772	1	ARHGAP6	Rho GTPase activating protein 6	395
449	ENSG00000173166	911.493	-0.536195	0.254393	-2.10774	0.0350532	1	RAPH1	Ras association (RalGDS/AF-6) and pleckstrin homology domains 1	65059
450	ENSG00000263990	11.5509	-1.29133	0.612738	-2.10748	0.0350761	1	NA	NA	NA
451	ENSG00000185049	457.084	-0.296455	0.140795	-2.10557	0.0352417	1	NELFA	negative elongation factor complex member A	7469
452	ENSG00000259563	2.55771	-3.18846	1.51432	-2.10554	0.0352439	NA	NA	NA	NA
453	ENSG00000122687	874.246	-0.212569	0.101039	-2.10383	0.035393	1	MRM2	mitochondrial rRNA methyltransferase 2	29960
454	ENSG00000168528	9048.78	-0.504558	0.239908	-2.10313	0.0354544	1	SERINC2	serine incorporator 2	347735
455	ENSG00000117625	923.236	0.295892	0.140723	2.10266	0.0354959	1	RCOR3	REST corepressor 3	55758
456	ENSG00000136244	996.062	1.47601	0.702595	2.1008	0.0356581	1	IL6	interleukin 6	3569
457	ENSG00000165507	186.652	0.769951	0.366514	2.10074	0.0356636	1	DEPP1	DEPP1 autophagy regulator	11067
458	ENSG00000178075	187.847	-0.8418	0.400767	-2.10047	0.0356874	1	GRAMD1C	GRAM domain containing 1C	54762
459	ENSG00000164171	4791.9	-0.74038	0.352514	-2.10028	0.0357039	1	ITGA2	integrin subunit alpha 2	3673
460	ENSG00000205835	3.46716	3.22278	1.53579	2.09846	0.0358648	NA	GMNC	geminin coiled-coil domain containing	647309
461	ENSG00000137767	870.168	0.255205	0.121752	2.09612	0.036072	1	SQOR	sulfide quinone oxidoreductase	58472
462	ENSG00000174718	422.004	0.29486	0.140747	2.09497	0.036174	1	RESF1	retroelement silencing factor 1	55196
463	ENSG00000151474	1745.65	0.325899	0.155575	2.09481	0.0361883	1	FRMD4A	FERM domain containing 4A	55691
464	ENSG00000183644	10.2358	-1.54615	0.73816	-2.0946	0.0362062	1	HOATZ	HOATZ cilia and flagella associated protein	399949
465	ENSG00000228649	121.28	0.405499	0.193671	2.09375	0.0362825	1	SNHG26	small nucleolar RNA host gene 26	109729180
466	ENSG00000028277	316.205	0.803325	0.383709	2.09358	0.0362974	1	POU2F2	POU class 2 homeobox 2	5452
467	ENSG00000184967	504.578	-0.309721	0.147981	-2.09297	0.0363516	1	NOC4L	nucleolar complex associated 4 homolog	79050
468	ENSG00000206113	10.7239	-1.29467	0.619111	-2.09117	0.0365129	1	CFAP99	cilia and flagella associated protein 99	402160
469	ENSG00000036054	1895.75	-0.21266	0.101723	-2.09058	0.0365654	1	TBC1D23	TBC1 domain family member 23	55773
470	ENSG00000182578	159.678	0.440332	0.211133	2.08557	0.0370176	1	CSF1R	colony stimulating factor 1 receptor	1436
471	ENSG00000232949	28.4713	0.795163	0.381608	2.08372	0.0371858	1	NA	NA	NA
472	ENSG00000269936	647.618	-0.356283	0.171073	-2.08264	0.0372841	1	NA	NA	NA
473	ENSG00000239055	1.9802	-4.04201	1.9419	-2.08148	0.0373904	NA	NA	NA	NA
474	ENSG00000235529	3.87544	-2.33912	1.12607	-2.07724	0.0377792	NA	AGAP1-IT1	AGAP1 intronic transcript 1	100506749
475	ENSG00000115268	4948.31	-0.303961	0.146469	-2.07526	0.0379627	1	RPS15	ribosomal protein S15	6209
476	ENSG00000067057	9272.72	-0.353853	0.17051	-2.07526	0.0379628	1	PFKP	phosphofructokinase, platelet	5214
477	ENSG00000271826	5.02772	-2.18208	1.05376	-2.07075	0.0383821	NA	PLS3-AS1	PLS3 antisense RNA 1	101927352
478	ENSG00000156011	3333.39	0.471463	0.227689	2.07064	0.0383922	1	PSD3	pleckstrin and Sec7 domain containing 3	23362
479	ENSG00000095203	109.02	0.697155	0.336895	2.06935	0.0385129	1	EPB41L4B	erythrocyte membrane protein band 4.1 like 4B	54566
480	ENSG00000180011	976.292	-0.31128	0.150544	-2.06771	0.0386676	1	ZADH2	zinc binding alcohol dehydrogenase domain containing 2	284273
481	ENSG00000167105	22.8682	0.984156	0.476114	2.06706	0.0387286	1	TMEM92	transmembrane protein 92	162461
482	ENSG00000151150	615.402	0.513328	0.248566	2.06516	0.038908	1	ANK3	ankyrin 3	288
483	ENSG00000228430	5.27936	-2.56192	1.2414	-2.06374	0.0390423	NA	NA	NA	NA
484	ENSG00000156172	68.1832	0.514931	0.249703	2.06218	0.0391909	1	C8orf37	chromosome 8 open reading frame 37	157657
485	ENSG00000014257	15.8479	-1.95924	0.950217	-2.06189	0.0392184	1	ACP3	acid phosphatase 3	55
486	ENSG00000148120	1891.6	-0.273386	0.132595	-2.06181	0.0392255	1	AOPEP	aminopeptidase O (putative)	84909
487	ENSG00000223549	1.98112	4.74509	2.30179	2.06148	0.0392572	NA	MTND5P28	MT-ND5 pseudogene 28	100505755
488	ENSG00000104765	4197.79	0.307375	0.149206	2.06006	0.0393923	1	BNIP3L	BCL2 interacting protein 3 like	665
489	ENSG00000148154	2494.41	0.414995	0.201891	2.05554	0.0398271	1	UGCG	UDP-glucose ceramide glucosyltransferase	7357
490	ENSG00000227195	172.923	-1.2513	0.608935	-2.05491	0.0398882	1	MIR663AHG	MIR663A host gene	284801
491	ENSG00000029639	300.411	0.302078	0.14706	2.05412	0.0399645	1	TFB1M	transcription factor B1, mitochondrial	51106
492	ENSG00000167693	1831.9	-0.53214	0.259295	-2.05226	0.0401448	1	NXN	nucleoredoxin	64359
493	ENSG00000122718	2.30934	-3.59685	1.75466	-2.04988	0.0403759	NA	NA	NA	NA
494	ENSG00000165322	1485.79	-0.303605	0.148201	-2.0486	0.0405011	1	ARHGAP12	Rho GTPase activating protein 12	94134
495	ENSG00000117525	283.365	-0.558635	0.27287	-2.04726	0.0406328	1	F3	coagulation factor III, tissue factor	2152
496	ENSG00000161048	441.024	0.410636	0.200678	2.04624	0.0407325	1	NAPEPLD	N-acyl phosphatidylethanolamine phospholipase D	222236
497	ENSG00000070882	1667.74	-0.186819	0.0913596	-2.04487	0.0408674	1	OSBPL3	oxysterol binding protein like 3	26031
498	ENSG00000272269	85.3164	-0.595357	0.291688	-2.04107	0.0412435	1	NUP153-AS1	NUP153 antisense RNA 1	105374952
499	ENSG00000177757	100.399	0.502897	0.246626	2.03911	0.0414393	1	FAM87B	family with sequence similarity 87 member B	400728
500	ENSG00000153443	426.69	-0.244272	0.119802	-2.03897	0.0414528	1	UBALD1	UBA like domain containing 1	124402
501	ENSG00000126822	230.204	-0.847809	0.415918	-2.0384	0.0415095	1	PLEKHG3	pleckstrin homology and RhoGEF domain containing G3	26030
502	ENSG00000175768	442.267	-0.250398	0.12305	-2.03494	0.0418571	1	TOMM5	translocase of outer mitochondrial membrane 5	401505
503	ENSG00000164951	1553.54	-0.372006	0.182941	-2.03347	0.0420046	1	PDP1	pyruvate dehydrogenase phosphatase catalytic subunit 1	54704
504	ENSG00000119938	540.341	0.842066	0.414243	2.03278	0.0420747	1	PPP1R3C	protein phosphatase 1 regulatory subunit 3C	5507
505	ENSG00000243978	35.996	0.718812	0.353701	2.03226	0.0421273	1	RTL9	retrotransposon Gag like 9	57529
506	ENSG00000256746	2.47532	-3.2942	1.62286	-2.02988	0.0423691	NA	MADD-AS1	MADD antisense RNA 1	101928943
507	ENSG00000169744	487.561	-0.739723	0.365029	-2.02647	0.0427162	1	LDB2	LIM domain binding 2	9079
508	ENSG00000177733	3457.8	-0.223354	0.110419	-2.02279	0.0430949	1	HNRNPA0	heterogeneous nuclear ribonucleoprotein A0	10949
509	ENSG00000163618	41.9737	-1.26344	0.625015	-2.02146	0.043232	1	CADPS	calcium dependent secretion activator	8618
510	ENSG00000127603	12787.7	-0.288451	0.142724	-2.02105	0.0432749	1	MACF1	microtubule actin crosslinking factor 1	23499
511	ENSG00000127603	12787.7	-0.288451	0.142724	-2.02105	0.0432749	1	MACF1	microtubule actin crosslinking factor 1	23499
512	ENSG00000188868	69.3334	0.576205	0.285559	2.01782	0.0436103	1	ZNF563	zinc finger protein 563	147837
513	ENSG00000106346	376.939	-0.237035	0.117554	-2.0164	0.0437583	1	USP42	ubiquitin specific peptidase 42	84132
514	ENSG00000130254	1225.03	-0.293386	0.145644	-2.0144	0.0439679	1	SAFB2	scaffold attachment factor B2	9667
515	ENSG00000171873	44.0861	-1.28392	0.637424	-2.01423	0.0439851	1	ADRA1D	adrenoceptor alpha 1D	146
516	ENSG00000259024	2.88693	-3.15888	1.56866	-2.01374	0.0440364	NA	TVP23C-CDRT4	TVP23C-CDRT4 readthrough	100533496
517	ENSG00000187051	1134.09	-0.220724	0.10979	-2.01042	0.0443869	1	RPS19BP1	ribosomal protein S19 binding protein 1	91582
518	ENSG00000244026	329.395	0.269956	0.134392	2.00872	0.0445663	1	FAM86DP	family with sequence similarity 86 member D, pseudogene	692099
519	ENSG00000041353	6107.31	-0.52339	0.260648	-2.00803	0.0446399	1	RAB27B	RAB27B, member RAS oncogene family	5874
520	ENSG00000134686	5028.06	-0.39545	0.197376	-2.00354	0.0451194	1	PHC2	polyhomeotic homolog 2	1912
521	ENSG00000155846	120.652	0.475619	0.237529	2.00236	0.0452456	1	PPARGC1B	PPARG coactivator 1 beta	133522
522	ENSG00000112787	577.053	-0.305109	0.152464	-2.00119	0.0453724	1	FBRSL1	fibrosin like 1	57666
523	ENSG00000145990	147.669	-0.570842	0.285331	-2.00063	0.045432	1	GFOD1	glucose-fructose oxidoreductase domain containing 1	54438
524	ENSG00000148634	5709.6	0.403992	0.202168	1.99831	0.0456835	1	HERC4	HECT and RLD domain containing E3 ubiquitin protein ligase 4	26091
525	ENSG00000102445	11.6392	1.73053	0.867072	1.99584	0.0459518	1	RUBCNL	rubicon like autophagy enhancer	80183
526	ENSG00000267010	55.5033	-0.635834	0.318711	-1.99502	0.046041	1	NA	NA	NA
527	ENSG00000028137	638.794	-0.49329	0.247279	-1.99487	0.046057	1	TNFRSF1B	TNF receptor superfamily member 1B	7133
528	ENSG00000227964	4.78288	-3.07129	1.54057	-1.99361	0.0461945	NA	LINC01429	long intergenic non-protein coding RNA 1429	101927678
529	ENSG00000212724	650.822	-0.898575	0.451085	-1.99203	0.046368	1	KRTAP2-3	keratin associated protein 2-3	730755
530	ENSG00000186940	88.5346	-0.708042	0.355655	-1.99081	0.0465014	1	NA	NA	NA
531	ENSG00000165424	2060.64	0.348939	0.175441	1.98892	0.0467098	1	ZCCHC24	zinc finger CCHC-type containing 24	219654
532	ENSG00000205903	400.542	-0.29737	0.149759	-1.98565	0.0470722	1	ZNF316	zinc finger protein 316	100131017
533	ENSG00000141027	4920.31	-0.259098	0.130618	-1.98362	0.0472979	1	NCOR1	nuclear receptor corepressor 1	9611
534	ENSG00000154229	5198.67	0.219068	0.11046	1.98323	0.0473422	1	PRKCA	protein kinase C alpha	5578
535	ENSG00000116731	1162.8	-0.240493	0.121274	-1.98305	0.0473616	1	PRDM2	PR/SET domain 2	7799
536	ENSG00000262833	2.3124	-3.11095	1.5698	-1.98175	0.0475075	NA	LOC101928855	uncharacterized LOC101928855	101928855
537	ENSG00000104067	4245.87	-0.246277	0.124318	-1.98102	0.0475895	1	TJP1	tight junction protein 1	7082
538	ENSG00000205639	18.9809	0.898158	0.453406	1.98091	0.047601	1	MFSD2B	major facilitator superfamily domain containing 2B	388931
539	ENSG00000101457	639.388	-0.269796	0.136218	-1.98062	0.0476343	1	DNTTIP1	deoxynucleotidyltransferase terminal interacting protein 1	116092
540	ENSG00000156928	729.52	-0.202158	0.102162	-1.97881	0.0478378	1	MALSU1	mitochondrial assembly of ribosomal large subunit 1	115416
541	ENSG00000172819	2299.51	0.327197	0.165484	1.97721	0.0480176	1	RARG	retinoic acid receptor gamma	5916
542	ENSG00000244757	3.38624	-3.13259	1.58528	-1.97605	0.0481491	NA	NA	NA	NA
543	ENSG00000159263	168.379	0.535451	0.27101	1.97576	0.0481819	1	SIM2	SIM bHLH transcription factor 2	6493
544	ENSG00000160256	273.099	-0.312429	0.158337	-1.97319	0.0484736	1	FAM207A	family with sequence similarity 207 member A	85395
545	ENSG00000155850	1526.3	0.277077	0.14043	1.97307	0.0484881	1	SLC26A2	solute carrier family 26 member 2	1836
546	ENSG00000239264	550.152	-0.277794	0.140824	-1.97264	0.0485369	1	TXNDC5	thioredoxin domain containing 5	81567
547	ENSG00000170961	17479.6	-0.6891	0.349388	-1.9723	0.0485749	1	HAS2	hyaluronan synthase 2	3037
548	ENSG00000138347	830.304	0.90954	0.462039	1.96854	0.0490065	1	MYPN	myopalladin	84665
549	ENSG00000261208	19.0727	-1.19221	0.606751	-1.9649	0.0494254	1	NA	NA	NA
550	ENSG00000170236	2.97017	-2.66551	1.35671	-1.96468	0.0494513	NA	USP50	ubiquitin specific peptidase 50	373509
551	ENSG00000198121	2215.16	0.339249	0.172961	1.96142	0.0498301	1	LPAR1	lysophosphatidic acid receptor 1	1902
552	ENSG00000259207	1303.48	0.319014	0.162734	1.96035	0.0499554	1	ITGB3	integrin subunit beta 3	3690
553	ENSG00000166046	128.415	0.480506	0.245176	1.95984	0.0500148	1	TCP11L2	t-complex 11 like 2	255394
554	ENSG00000145757	26.3278	-0.881276	0.449927	-1.95871	0.0501472	1	SPATA9	spermatogenesis associated 9	83890
555	ENSG00000089351	1280.5	-0.214772	0.109792	-1.95617	0.0504455	1	GRAMD1A	GRAM domain containing 1A	57655
556	ENSG00000257742	378.069	0.263379	0.134692	1.95542	0.0505341	1	NA	NA	NA
557	ENSG00000176225	640.089	-0.386948	0.197956	-1.95471	0.0506169	1	RTTN	rotatin	25914
558	ENSG00000172497	2.47843	-3.72547	1.90618	-1.95442	0.0506515	NA	ACOT12	acyl-CoA thioesterase 12	134526
559	ENSG00000092964	2236.4	0.491673	0.251656	1.95375	0.0507307	1	DPYSL2	dihydropyrimidinase like 2	1808
560	ENSG00000199094	2.47583	-2.90847	1.48963	-1.95248	0.0508817	NA	MIR30C2	microRNA 30c-2	407032
561	ENSG00000115290	310.798	-1.40691	0.72091	-1.95158	0.0509885	1	GRB14	growth factor receptor bound protein 14	2888
562	ENSG00000133401	24.3532	-0.862818	0.44216	-1.95137	0.051013	1	PDZD2	PDZ domain containing 2	23037
563	ENSG00000126733	16.7961	1.94483	0.996674	1.95132	0.0510186	1	DACH2	dachshund family transcription factor 2	117154
564	ENSG00000115738	1617.99	0.511961	0.262473	1.95053	0.0511128	1	ID2	inhibitor of DNA binding 2	3398
565	ENSG00000242220	2.06268	3.10568	1.59236	1.95036	0.0511327	NA	TCP10L	t-complex 10 like	140290
566	ENSG00000134259	118.982	-0.710433	0.364309	-1.95008	0.0511661	1	NGF	nerve growth factor	4803
567	ENSG00000137507	6338.62	-0.388575	0.199276	-1.94993	0.0511842	1	LRRC32	leucine rich repeat containing 32	2615
568	ENSG00000026652	565.602	0.531779	0.272772	1.94954	0.0512315	1	AGPAT4	1-acylglycerol-3-phosphate O-acyltransferase 4	56895
569	ENSG00000177565	1853.38	0.234876	0.12054	1.94854	0.0513508	1	TBL1XR1	TBL1X receptor 1	79718
570	ENSG00000179041	769.509	-0.304969	0.156789	-1.94509	0.0517641	1	RRS1	ribosome biogenesis regulator 1 homolog	23212
571	ENSG00000091831	106.56	0.57129	0.293777	1.94464	0.0518184	1	ESR1	estrogen receptor 1	2099
572	ENSG00000133265	961.443	-0.218242	0.11225	-1.94424	0.0518661	1	HSPBP1	HSPA (Hsp70) binding protein 1	23640
573	ENSG00000107130	4467.24	-0.203373	0.104953	-1.93775	0.0526533	1	NCS1	neuronal calcium sensor 1	23413
574	ENSG00000116132	11454.5	-0.388978	0.201137	-1.93389	0.0531261	1	PRRX1	paired related homeobox 1	5396
575	ENSG00000213830	3.21848	2.72949	1.4128	1.93197	0.0533629	NA	NA	NA	NA
576	ENSG00000042286	743.861	-0.39058	0.202536	-1.92845	0.0537992	1	AIFM2	apoptosis inducing factor mitochondria associated 2	84883
577	ENSG00000228203	20.4006	-1.14916	0.596325	-1.92708	0.0539701	1	GRASLND	glycosaminoglycan regulatory associated long non-coding RNA	386597
578	ENSG00000236297	2.06254	3.22539	1.67413	1.9266	0.0540291	NA	EEF1A1P23	eukaryotic translation elongation factor 1 alpha 1 pseudogene 23	100421815
579	ENSG00000187094	22.6413	-2.30691	1.19958	-1.92309	0.0544686	1	CCK	cholecystokinin	885
580	ENSG00000180447	540.884	0.803294	0.417798	1.92269	0.0545195	1	GAS1	growth arrest specific 1	2619
581	ENSG00000260430	2.88962	2.74249	1.42745	1.92125	0.0547007	NA	NA	NA	NA
582	ENSG00000141994	439.711	-0.282757	0.147264	-1.92006	0.0548503	1	DUS3L	dihydrouridine synthase 3 like	56931
583	ENSG00000261026	4.04306	-3.28306	1.71059	-1.91926	0.0549517	NA	NA	NA	NA
584	ENSG00000172216	706.643	0.400715	0.208847	1.9187	0.0550224	1	CEBPB	CCAAT enhancer binding protein beta	1051
585	ENSG00000234289	4.70632	-2.25311	1.17433	-1.91864	0.0550297	NA	H2BS1	H2B.S histone 1	54145
586	ENSG00000232320	58.5142	-0.509932	0.265808	-1.91843	0.055057	1	NA	NA	NA
587	ENSG00000268941	521.553	0.367113	0.191475	1.91729	0.0552016	1	LINC01711	long intergenic non-protein coding RNA 1711	79160
588	ENSG00000134070	209.998	0.375504	0.196346	1.91246	0.0558175	1	IRAK2	interleukin 1 receptor associated kinase 2	3656
589	ENSG00000117009	10.4795	1.21729	0.637645	1.90904	0.0562567	1	KMO	kynurenine 3-monooxygenase	8564
590	ENSG00000184588	547.475	0.460754	0.241659	1.90663	0.056568	1	PDE4B	phosphodiesterase 4B	5142
591	ENSG00000118777	68.0091	0.706143	0.370418	1.90634	0.0566063	1	ABCG2	ATP binding cassette subfamily G member 2 (Junior blood group)	9429
592	ENSG00000197183	409.131	0.469149	0.246284	1.90492	0.0567911	1	NOL4L	nucleolar protein 4 like	140688
593	ENSG00000141378	628.501	-0.230208	0.121023	-1.90217	0.0571484	1	PTRH2	peptidyl-tRNA hydrolase 2	51651
594	ENSG00000184678	218.687	0.472826	0.248597	1.90198	0.0571738	1	H2BC21	H2B clustered histone 21	8349
595	ENSG00000110318	367.977	0.488466	0.257012	1.90056	0.0573597	1	CEP126	centrosomal protein 126	57562
596	ENSG00000092421	27.3886	-0.845848	0.445054	-1.90055	0.0573612	1	SEMA6A	semaphorin 6A	57556
597	ENSG00000123144	1772.32	-0.203039	0.106844	-1.90033	0.0573893	1	TRIR	telomerase RNA component interacting RNase	79002
598	ENSG00000164330	623.633	0.396678	0.208758	1.90018	0.0574089	1	EBF1	EBF transcription factor 1	1879
599	ENSG00000166220	3.95764	-2.50048	1.31626	-1.89969	0.0574739	NA	TBATA	thymus, brain and testes associated	219793
600	ENSG00000250091	58.4452	0.667107	0.351277	1.89909	0.0575527	1	NA	NA	NA
601	ENSG00000088367	1694.67	0.263683	0.138946	1.89773	0.0577312	1	EPB41L1	erythrocyte membrane protein band 4.1 like 1	2036
602	ENSG00000233588	3.05061	-2.24307	1.18214	-1.89746	0.0577675	NA	NA	NA	NA
603	ENSG00000013016	1186.85	0.226199	0.119275	1.89645	0.0579003	1	EHD3	EH domain containing 3	30845
604	ENSG00000188112	231.541	-0.551776	0.291123	-1.89534	0.0580478	1	C6orf132	chromosome 6 open reading frame 132	647024
605	ENSG00000167333	279.591	0.269621	0.14228	1.895	0.0580921	1	TRIM68	tripartite motif containing 68	55128
606	ENSG00000167065	316.421	-0.374524	0.197795	-1.8935	0.0582918	1	DUSP18	dual specificity phosphatase 18	150290
607	ENSG00000189337	192.018	0.444647	0.235012	1.89202	0.0584888	1	KAZN	kazrin, periplakin interacting protein	23254
608	ENSG00000263916	4.62168	1.77889	0.940281	1.89187	0.0585083	NA	NA	NA	NA
609	ENSG00000236138	15.2704	-1.63431	0.864371	-1.89075	0.0586572	1	DUX4L26	double homeobox 4 like 26 (pseudogene)	100996350
610	ENSG00000085511	1348.58	0.327278	0.17311	1.89058	0.0586809	1	MAP3K4	mitogen-activated protein kinase kinase kinase 4	4216
611	ENSG00000144134	106.141	0.404606	0.214066	1.8901	0.0587445	1	RABL2A	RAB, member of RAS oncogene family like 2A	11159
612	ENSG00000229809	146.397	-0.338623	0.179413	-1.8874	0.0591072	1	ZNF688	zinc finger protein 688	146542
613	ENSG00000273156	2.97085	2.30748	1.22343	1.88608	0.0592848	NA	NA	NA	NA
614	ENSG00000142920	125.823	0.420107	0.22276	1.88592	0.0593064	1	AZIN2	antizyme inhibitor 2	113451
615	ENSG00000169554	2811.14	0.316838	0.168028	1.88562	0.0593462	1	ZEB2	zinc finger E-box binding homeobox 2	9839
616	ENSG00000258983	4.7033	-1.67533	0.888516	-1.88554	0.0593576	NA	NA	NA	NA
617	ENSG00000272123	5.69198	-1.58869	0.843555	-1.88333	0.0596554	NA	NA	NA	NA
618	ENSG00000100739	96.5191	1.03461	0.549446	1.883	0.0597007	1	BDKRB1	bradykinin receptor B1	623
619	ENSG00000153391	392.004	-0.26416	0.14035	-1.88215	0.0598161	1	INO80C	INO80 complex subunit C	125476
620	ENSG00000169217	1978.55	-0.223749	0.118884	-1.88208	0.0598245	1	CD2BP2	CD2 cytoplasmic tail binding protein 2	10421
621	ENSG00000166402	993.237	-0.31845	0.169225	-1.88182	0.0598609	1	TUB	TUB bipartite transcription factor	7275
622	ENSG00000243176	14.0336	1.02226	0.543811	1.8798	0.0601353	1	NA	NA	NA
623	ENSG00000203721	52.2413	-0.849444	0.451911	-1.87967	0.0601533	1	LINC00862	long intergenic non-protein coding RNA 862	554279
624	ENSG00000120899	74.7117	0.466457	0.248727	1.87538	0.0607408	1	PTK2B	protein tyrosine kinase 2 beta	2185
625	ENSG00000127423	84.069	-0.42244	0.22534	-1.87467	0.0608376	1	AUNIP	aurora kinase A and ninein interacting protein	79000
626	ENSG00000131748	1184.6	-0.183292	0.0978415	-1.87336	0.0610186	1	STARD3	StAR related lipid transfer domain containing 3	10948
627	ENSG00000206820	4.95201	2.22699	1.18965	1.87198	0.06121	NA	RNU1-138P	RNA, U1 small nuclear 138, pseudogene	106480195
628	ENSG00000250697	55.14	0.7275	0.389187	1.86928	0.0615841	1	NA	NA	NA
629	ENSG00000115963	8017.29	0.544721	0.292102	1.86483	0.0622052	1	RND3	Rho family GTPase 3	390
630	ENSG00000175600	3377.54	-0.587813	0.315251	-1.86458	0.0622397	1	SUGCT	succinyl-CoA:glutarate-CoA transferase	79783
631	ENSG00000142627	441.805	0.77844	0.417792	1.86323	0.0624305	1	EPHA2	EPH receptor A2	1969
632	ENSG00000239884	5.94039	-1.52268	0.81768	-1.8622	0.062575	NA	RN7SL608P	RNA, 7SL, cytoplasmic 608, pseudogene	106480521
633	ENSG00000253327	3.54972	1.97272	1.06139	1.85862	0.0630812	NA	RAD21-AS1	RAD21 antisense RNA 1	644660
634	ENSG00000182109	45.2958	-0.52838	0.284325	-1.85837	0.0631171	1	NA	NA	NA
635	ENSG00000179277	135.023	-0.369911	0.199183	-1.85715	0.0632905	1	NA	NA	NA
636	ENSG00000255670	2.39262	2.9206	1.57308	1.85661	0.0633663	NA	NA	NA	NA
637	ENSG00000011304	8118.06	-0.196075	0.105684	-1.85529	0.0635543	1	PTBP1	polypyrimidine tract binding protein 1	5725
638	ENSG00000118620	245.571	-0.341627	0.184173	-1.85493	0.0636067	1	ZNF430	zinc finger protein 430	80264
639	ENSG00000145780	1238.78	-0.339162	0.182976	-1.85359	0.0637977	1	FEM1C	fem-1 homolog C	56929
640	ENSG00000118900	1955.87	-0.238544	0.12876	-1.85263	0.063935	1	UBN1	ubinuclein 1	29855
641	ENSG00000130706	2649.07	-0.184947	0.099851	-1.85223	0.0639926	1	ADRM1	ADRM1 26S proteasome ubiquitin receptor	11047
642	ENSG00000007080	1578.85	-0.220385	0.119141	-1.84978	0.0643455	1	CCDC124	coiled-coil domain containing 124	115098
643	ENSG00000099139	637.456	-0.853956	0.462629	-1.84588	0.0649103	1	PCSK5	proprotein convertase subtilisin/kexin type 5	5125
644	ENSG00000186314	132.912	-0.523498	0.283788	-1.84468	0.0650844	1	PRELID2	PRELI domain containing 2	153768
645	ENSG00000174804	252.704	0.665877	0.361173	1.84365	0.0652344	1	FZD4	frizzled class receptor 4	8322
646	ENSG00000168172	3061.48	-0.216995	0.117831	-1.84157	0.065538	1	HOOK3	hook microtubule tethering protein 3	84376
647	ENSG00000118263	1521.63	0.424648	0.230598	1.8415	0.0655477	1	KLF7	Kruppel like factor 7	8609
648	ENSG00000138395	191.138	-0.642437	0.34903	-1.84063	0.0656753	1	CDK15	cyclin dependent kinase 15	65061
649	ENSG00000176595	138.639	0.671527	0.364941	1.8401	0.0657543	1	KBTBD11	kelch repeat and BTB domain containing 11	9920
650	ENSG00000145337	6.0248	-1.4905	0.810536	-1.83891	0.0659291	NA	PYURF	PIGY upstream open reading frame	100996939
651	ENSG00000076555	151.371	0.337882	0.184019	1.83613	0.0663388	1	ACACB	acetyl-CoA carboxylase beta	32
652	ENSG00000261468	87.1655	-0.703136	0.383145	-1.83517	0.0664803	1	NA	NA	NA
653	ENSG00000169902	1322.24	0.260736	0.142319	1.83206	0.0669428	1	TPST1	tyrosylprotein sulfotransferase 1	8460
654	ENSG00000101972	2152.35	0.175977	0.0961347	1.83052	0.0671716	1	STAG2	stromal antigen 2	10735
655	ENSG00000205426	1199.58	-1.4506	0.792452	-1.83052	0.0671721	1	KRT81	keratin 81	3887
656	ENSG00000170677	1565.82	-0.216921	0.118581	-1.8293	0.0673552	1	SOCS6	suppressor of cytokine signaling 6	9306
657	ENSG00000170915	200.232	-0.348303	0.190517	-1.82819	0.0675207	1	PAQR8	progestin and adipoQ receptor family member 8	85315
658	ENSG00000033170	1855.76	0.307957	0.168527	1.82735	0.0676475	1	FUT8	fucosyltransferase 8	2530
659	ENSG00000184838	644.297	0.421227	0.230622	1.82648	0.067778	1	PRR16	proline rich 16	51334
660	ENSG00000228175	2.89351	3.11228	1.70425	1.82619	0.0678218	NA	NA	NA	NA
661	ENSG00000185483	996.366	-0.530062	0.290902	-1.82213	0.0684347	1	ROR1	receptor tyrosine kinase like orphan receptor 1	4919
662	ENSG00000115525	270.023	0.454879	0.249655	1.82203	0.0684507	1	ST3GAL5	ST3 beta-galactoside alpha-2,3-sialyltransferase 5	8869
663	ENSG00000151835	5063.01	-0.277535	0.152353	-1.82166	0.0685069	1	SACS	sacsin molecular chaperone	26278
664	ENSG00000151572	9.16396	-3.2493	1.78377	-1.82159	0.0685172	1	ANO4	anoctamin 4	121601
665	ENSG00000254263	2.30975	-3.08861	1.69833	-1.81862	0.0689694	NA	NA	NA	NA
666	ENSG00000250107	2.96943	-2.5323	1.39263	-1.81836	0.0690097	NA	CACNA1G-AS1	CACNA1G antisense RNA 1	253962
667	ENSG00000261652	38.3913	0.634323	0.348873	1.81821	0.0690325	1	C15orf65	chromosome 15 open reading frame 65	145788
668	ENSG00000120306	1376.16	-0.216801	0.119304	-1.81722	0.0691833	1	CYSTM1	cysteine rich transmembrane module containing 1	84418
669	ENSG00000088305	211.103	-0.458164	0.252216	-1.81656	0.069285	1	DNMT3B	DNA methyltransferase 3 beta	1789
670	ENSG00000156381	196.344	-0.396971	0.218534	-1.81652	0.0692911	1	ANKRD9	ankyrin repeat domain 9	122416
671	ENSG00000196233	588.958	-0.405199	0.223093	-1.81627	0.0693284	1	LCOR	ligand dependent nuclear receptor corepressor	84458
672	ENSG00000152284	307.363	0.525121	0.289336	1.81492	0.0695368	1	TCF7L1	transcription factor 7 like 1	83439
673	ENSG00000205217	8.57993	1.36605	0.752803	1.81462	0.0695821	1	NA	NA	NA
674	ENSG00000183840	124.447	0.619503	0.341446	1.81435	0.0696234	1	GPR39	G protein-coupled receptor 39	2863
675	ENSG00000176700	219.253	0.303044	0.167128	1.81324	0.0697946	1	NA	NA	NA
676	ENSG00000187672	4.04075	-1.84974	1.02021	-1.8131	0.0698171	NA	ERC2	ELKS/RAB6-interacting/CAST family member 2	26059
677	ENSG00000184792	390.009	-0.504909	0.278619	-1.81218	0.0699581	1	OSBP2	oxysterol binding protein 2	23762
678	ENSG00000183337	559.231	0.333959	0.184343	1.81162	0.0700443	1	BCOR	BCL6 corepressor	54880
679	ENSG00000149633	192.33	0.588178	0.324782	1.81099	0.0701421	1	KIAA1755	KIAA1755	85449
680	ENSG00000179833	4051.3	0.338639	0.187002	1.81089	0.0701585	1	SERTAD2	SERTA domain containing 2	9792
681	ENSG00000124225	2686.42	-0.501636	0.277063	-1.81055	0.0702108	1	PMEPA1	prostate transmembrane protein, androgen induced 1	56937
682	ENSG00000104852	4654.75	-0.194031	0.107168	-1.81054	0.0702123	1	SNRNP70	small nuclear ribonucleoprotein U1 subunit 70	6625
683	ENSG00000141469	5249	0.575457	0.318042	1.80938	0.0703926	1	SLC14A1	solute carrier family 14 member 1 (Kidd blood group)	6563
684	ENSG00000197451	4457.47	-0.152755	0.0844485	-1.80885	0.0704746	1	HNRNPAB	heterogeneous nuclear ribonucleoprotein A/B	3182
685	ENSG00000105298	614.598	-0.21136	0.116888	-1.80823	0.07057	1	CACTIN	cactin, spliceosome C complex subunit	58509
686	ENSG00000063244	4627.89	-0.123839	0.0685049	-1.80773	0.0706478	1	U2AF2	U2 small nuclear RNA auxiliary factor 2	11338
687	ENSG00000168405	167.389	0.6223	0.344726	1.80521	0.0710426	1	CMAHP	cytidine monophospho-N-acetylneuraminic acid hydroxylase, pseudogene	8418
688	ENSG00000181541	764.258	0.595479	0.330014	1.8044	0.0711679	1	MAB21L2	mab-21 like 2	10586
689	ENSG00000163697	2973.77	-0.352845	0.195719	-1.80281	0.0714177	1	APBB2	amyloid beta precursor protein binding family B member 2	323
690	ENSG00000258929	16.3503	0.995584	0.552431	1.80219	0.0715161	1	NA	NA	NA
691	ENSG00000198125	3.13664	-2.46928	1.37158	-1.80031	0.0718109	NA	MB	myoglobin	4151
692	ENSG00000143190	383.595	0.276737	0.153756	1.79985	0.0718838	1	POU2F1	POU class 2 homeobox 1	5451
693	ENSG00000232759	133.982	0.47587	0.264401	1.7998	0.0718917	1	LOC100506178	uncharacterized LOC100506178	100506178
694	ENSG00000175906	354.112	0.385336	0.214149	1.79939	0.0719575	1	ARL4D	ADP ribosylation factor like GTPase 4D	379
695	ENSG00000260517	21.3931	0.889945	0.494641	1.79917	0.0719912	1	NA	NA	NA
696	ENSG00000227199	18.1623	1.00199	0.557135	1.79848	0.0721016	1	ST7-AS1	ST7 antisense RNA 1	93653
697	ENSG00000165694	10.0841	1.58537	0.881729	1.79802	0.0721735	1	FRMD7	FERM domain containing 7	90167
698	ENSG00000147100	3744.83	-0.261225	0.145387	-1.79676	0.0723744	1	SLC16A2	solute carrier family 16 member 2	6567
699	ENSG00000134242	188.603	0.520647	0.290172	1.79427	0.0727704	1	PTPN22	protein tyrosine phosphatase non-receptor type 22	26191
700	ENSG00000100156	6.93133	-1.59544	0.88956	-1.79351	0.0728914	NA	SLC16A8	solute carrier family 16 member 8	23539
701	ENSG00000185666	16.0292	1.4175	0.790424	1.79334	0.0729188	1	SYN3	synapsin III	8224
702	ENSG00000166546	34.4861	-0.882965	0.492366	-1.79331	0.0729233	1	BEAN1	brain expressed associated with NEDD4 1	146227
703	ENSG00000150995	1201.84	0.572216	0.319411	1.79147	0.073218	1	ITPR1	inositol 1,4,5-trisphosphate receptor type 1	3708
704	ENSG00000272563	2.71957	-2.52845	1.41249	-1.79007	0.0734428	NA	NA	NA	NA
705	ENSG00000167657	2462.04	-0.27522	0.153768	-1.78985	0.0734788	1	DAPK3	death associated protein kinase 3	1613
706	ENSG00000026559	155.461	-0.69046	0.385776	-1.7898	0.0734866	1	KCNG1	potassium voltage-gated channel modifier subfamily G member 1	3755
707	ENSG00000136205	821.558	0.53145	0.297091	1.78884	0.0736399	1	TNS3	tensin 3	64759
708	ENSG00000170271	161.259	0.502642	0.281082	1.78824	0.0737372	1	FAXDC2	fatty acid hydroxylase domain containing 2	10826
709	ENSG00000146122	1013.19	0.373892	0.209136	1.78779	0.0738092	1	DAAM2	dishevelled associated activator of morphogenesis 2	23500
710	ENSG00000107282	816.861	-0.626695	0.350563	-1.78768	0.0738273	1	APBA1	amyloid beta precursor protein binding family A member 1	320
711	ENSG00000233608	337.588	-0.544942	0.304982	-1.7868	0.0739693	1	TWIST2	twist family bHLH transcription factor 2	117581
712	ENSG00000105401	6309.21	-0.143098	0.0801892	-1.78451	0.0743414	1	CDC37	cell division cycle 37, HSP90 cochaperone	11140
713	ENSG00000259321	7.09346	-1.28458	0.72003	-1.78406	0.0744141	NA	NA	NA	NA
714	ENSG00000131435	2538.9	-0.318311	0.178472	-1.78353	0.0744993	1	PDLIM4	PDZ and LIM domain 4	8572
715	ENSG00000117016	18.2182	-1.14815	0.644208	-1.78227	0.074706	1	RIMS3	regulating synaptic membrane exocytosis 3	9783
716	ENSG00000105982	29.7015	-0.699763	0.392996	-1.78058	0.0749803	1	RNF32	ring finger protein 32	140545
717	ENSG00000205177	21.5433	0.809284	0.454842	1.77926	0.0751964	1	C11orf91	chromosome 11 open reading frame 91	100131378
718	ENSG00000176788	6551.13	-0.415461	0.233671	-1.77797	0.0754082	1	BASP1	brain abundant membrane attached signal protein 1	10409
719	ENSG00000181031	17.904	0.907434	0.510973	1.77589	0.0757502	1	RPH3AL	rabphilin 3A like (without C2 domains)	9501
720	ENSG00000117595	24.3105	1.57368	0.886833	1.77449	0.0759817	1	IRF6	interferon regulatory factor 6	3664
721	ENSG00000188916	37.3024	0.616489	0.347744	1.77282	0.0762577	1	INSYN2A	inhibitory synaptic factor 2A	642938
722	ENSG00000186076	6.10354	1.49325	0.842423	1.77257	0.0763005	NA	NA	NA	NA
723	ENSG00000228672	68.6862	-0.505051	0.285019	-1.77199	0.0763966	1	PROB1	proline rich basic protein 1	389333
724	ENSG00000141933	64.882	-0.816744	0.46117	-1.77103	0.0765564	1	TPGS1	tubulin polyglutamylase complex subunit 1	91978
725	ENSG00000138944	4136.77	0.40011	0.225987	1.7705	0.0766433	1	SHISAL1	shisa like 1	85352
726	ENSG00000144136	16090.8	0.456876	0.258251	1.76911	0.0768749	1	SLC20A1	solute carrier family 20 member 1	6574
727	ENSG00000229689	61.5386	-0.641585	0.362844	-1.76821	0.0770255	1	NA	NA	NA
728	ENSG00000143669	1434.69	0.343698	0.194383	1.76815	0.0770359	1	LYST	lysosomal trafficking regulator	1130
729	ENSG00000151748	713.151	-0.354563	0.200556	-1.7679	0.0770772	1	SAV1	salvador family WW domain containing protein 1	60485
730	ENSG00000262001	79.3026	0.471706	0.267102	1.76602	0.0773928	1	NA	NA	NA
731	ENSG00000163995	4.87179	3.41398	1.93482	1.7645	0.0776479	NA	ABLIM2	actin binding LIM protein family member 2	84448
732	ENSG00000062282	142.264	0.551102	0.3126	1.76296	0.0779069	1	DGAT2	diacylglycerol O-acyltransferase 2	84649
733	ENSG00000160271	288.589	0.394598	0.223896	1.76242	0.0779982	1	RALGDS	ral guanine nucleotide dissociation stimulator	5900
734	ENSG00000240401	8.41649	-1.13705	0.645267	-1.76214	0.0780459	1	NA	NA	NA
735	ENSG00000203356	1.98089	3.26226	1.85131	1.76214	0.0780463	NA	LINC01562	long intergenic non-protein coding RNA 1562	105378716
736	ENSG00000180209	3.13699	-2.00249	1.13681	-1.7615	0.0781538	NA	MYLPF	myosin light chain, phosphorylatable, fast skeletal muscle	29895
737	ENSG00000104825	602.274	-0.233994	0.133126	-1.75769	0.0788006	1	NFKBIB	NFKB inhibitor beta	4793
738	ENSG00000160551	4809.03	-0.134889	0.0767429	-1.75767	0.0788029	1	TAOK1	TAO kinase 1	57551
739	ENSG00000135074	6269.9	-0.625351	0.355889	-1.75715	0.0788921	1	ADAM19	ADAM metallopeptidase domain 19	8728
740	ENSG00000228243	3.54975	1.93618	1.10207	1.75685	0.0789436	NA	NA	NA	NA
741	ENSG00000202314	7.67229	-1.17633	0.669605	-1.75674	0.0789614	1	SNORD6	small nucleolar RNA, C/D box 6	692075
742	ENSG00000154447	1985.26	0.225517	0.12841	1.75622	0.0790501	1	SH3RF1	SH3 domain containing ring finger 1	57630
743	ENSG00000170379	22.1272	0.770706	0.438923	1.7559	0.0791053	1	TCAF2	TRPM8 channel associated factor 2	285966
744	ENSG00000136573	4.29754	2.90238	1.65504	1.75366	0.0794895	NA	BLK	BLK proto-oncogene, Src family tyrosine kinase	640
745	ENSG00000134775	1856.76	-0.447036	0.255176	-1.75188	0.079795	1	FHOD3	formin homology 2 domain containing 3	80206
746	ENSG00000184682	3.22048	2.15728	1.23216	1.75081	0.0799788	NA	NA	NA	NA
747	ENSG00000196917	30.6938	0.78196	0.446693	1.75055	0.0800232	1	HCAR1	hydroxycarboxylic acid receptor 1	27198
748	ENSG00000221963	446.543	0.406566	0.232401	1.74941	0.0802194	1	APOL6	apolipoprotein L6	80830
749	ENSG00000203630	3.21741	-2.11498	1.20904	-1.7493	0.0802386	NA	NA	NA	NA
750	ENSG00000063245	3504.44	-0.234158	0.13402	-1.74718	0.0806056	1	EPN1	epsin 1	29924
751	ENSG00000170396	38.3548	-0.9354	0.535429	-1.74701	0.0806357	1	ZNF804A	zinc finger protein 804A	91752
752	ENSG00000116273	886.174	-0.213603	0.122336	-1.74603	0.0808062	1	PHF13	PHD finger protein 13	148479
753	ENSG00000116266	1208.92	0.190174	0.108988	1.7449	0.0810019	1	STXBP3	syntaxin binding protein 3	6814
754	ENSG00000231407	23.7721	-0.744863	0.427024	-1.74431	0.0811045	1	NA	NA	NA
755	ENSG00000177710	2.47658	-2.60007	1.49105	-1.74378	0.0811975	NA	SLC35G5	solute carrier family 35 member G5	83650
756	ENSG00000177710	2.47658	-2.60007	1.49105	-1.74378	0.0811975	NA	SLC35G5	solute carrier family 35 member G5	83650
757	ENSG00000128342	6585.21	-1.50461	0.86376	-1.74193	0.0815209	1	LIF	LIF interleukin 6 family cytokine	3976
758	ENSG00000250506	10.8906	0.98119	0.563471	1.74133	0.0816257	1	CDK3	cyclin dependent kinase 3	1018
759	ENSG00000146776	221.594	-0.397731	0.228626	-1.73966	0.0819187	1	ATXN7L1	ataxin 7 like 1	222255
760	ENSG00000163449	11.2191	-1.05276	0.605312	-1.7392	0.0819991	1	TMEM169	transmembrane protein 169	92691
761	ENSG00000180660	171.804	-0.611194	0.351451	-1.73906	0.0820243	1	MAB21L1	mab-21 like 1	4081
762	ENSG00000168758	1071	0.282027	0.162246	1.73827	0.0821639	1	SEMA4C	semaphorin 4C	54910
763	ENSG00000206560	3613.04	0.378556	0.217862	1.73759	0.0822823	1	ANKRD28	ankyrin repeat domain 28	23243
764	ENSG00000163683	3056.99	0.293441	0.168888	1.73749	0.0823002	1	SMIM14	small integral membrane protein 14	201895
765	ENSG00000133316	454.281	-0.227414	0.130959	-1.73652	0.0824711	1	WDR74	WD repeat domain 74	54663
766	ENSG00000072832	594.915	0.2319	0.133646	1.73519	0.082708	1	CRMP1	collapsin response mediator protein 1	1400
767	ENSG00000143153	589.494	0.480527	0.277067	1.73434	0.0828586	1	ATP1B1	ATPase Na+/K+ transporting subunit beta 1	481
768	ENSG00000143867	1123.31	-1.07739	0.622028	-1.73206	0.0832628	1	OSR1	odd-skipped related transcription factor 1	130497
769	ENSG00000179296	18.7441	0.813312	0.469618	1.73186	0.0832985	1	NA	NA	NA
770	ENSG00000249835	18.0748	-0.879539	0.507972	-1.73147	0.0833678	1	VCAN-AS1	VCAN antisense RNA 1	105379054
771	ENSG00000258572	2.47539	2.55607	1.47759	1.72989	0.0836503	NA	NA	NA	NA
772	ENSG00000136856	186.53	-0.591255	0.342082	-1.7284	0.0839165	1	SLC2A8	solute carrier family 2 member 8	29988
773	ENSG00000075426	3624.48	-0.248067	0.143527	-1.72837	0.0839214	1	FOSL2	FOS like 2, AP-1 transcription factor subunit	2355
774	ENSG00000259494	273.35	-0.291997	0.16906	-1.72718	0.0841349	1	MRPL46	mitochondrial ribosomal protein L46	26589
775	ENSG00000112658	1545.28	-0.28857	0.167229	-1.7256	0.0844189	1	SRF	serum response factor	6722
776	ENSG00000166035	15.6145	1.06307	0.61608	1.72555	0.084429	1	LIPC	lipase C, hepatic type	3990
777	ENSG00000188647	2499.1	-0.212501	0.123185	-1.72505	0.0845179	1	PTAR1	protein prenyltransferase alpha subunit repeat containing 1	375743
778	ENSG00000256060	117.496	-0.407417	0.236204	-1.72485	0.0845544	1	TRAPPC2B	trafficking protein particle complex subunit 2B	10597
779	ENSG00000124508	307.058	0.324812	0.188328	1.72472	0.0845787	1	BTN2A2	butyrophilin subfamily 2 member A2	10385
780	ENSG00000197882	2.06451	2.96201	1.71756	1.72454	0.0846099	NA	NA	NA	NA
781	ENSG00000004660	467.757	0.466157	0.27056	1.72293	0.0849013	1	CAMKK1	calcium/calmodulin dependent protein kinase kinase 1	84254
782	ENSG00000151151	239.79	0.236592	0.137355	1.72248	0.0849818	1	IPMK	inositol polyphosphate multikinase	253430
783	ENSG00000143067	733.86	-0.512077	0.297393	-1.72189	0.0850897	1	ZNF697	zinc finger protein 697	90874
784	ENSG00000253641	2.5574	-2.10187	1.22133	-1.72097	0.0852563	NA	LINCR-0001	uncharacterized LINCR-0001	101929191
785	ENSG00000144749	931.995	0.297962	0.173215	1.72018	0.0853993	1	LRIG1	leucine rich repeats and immunoglobulin like domains 1	26018
786	ENSG00000213432	1.97932	-2.97386	1.72913	-1.71986	0.0854582	NA	RPL17P34	ribosomal protein L17 pseudogene 34	643863
787	ENSG00000072736	565.051	-0.20023	0.116472	-1.71913	0.0855914	1	NFATC3	nuclear factor of activated T cells 3	4775
788	ENSG00000153094	64.691	-0.628061	0.365439	-1.71865	0.0856781	1	BCL2L11	BCL2 like 11	10018
789	ENSG00000183386	864.575	-0.320449	0.186465	-1.71855	0.0856962	1	FHL3	four and a half LIM domains 3	2275
790	ENSG00000171658	44.0047	0.576634	0.335539	1.71853	0.0856997	1	NMRAL2P	NmrA like redox sensor 2, pseudogene	344887
791	ENSG00000224048	2.1457	2.57686	1.49979	1.71815	0.0857699	NA	LINC02612	long intergenic non-protein coding RNA 2612	101929282
792	ENSG00000049192	2074.21	0.294048	0.171144	1.71814	0.0857717	1	ADAMTS6	ADAM metallopeptidase with thrombospondin type 1 motif 6	11174
793	ENSG00000131016	22960.9	-0.586269	0.341427	-1.71712	0.0859581	1	AKAP12	A-kinase anchoring protein 12	9590
794	ENSG00000164509	4.94938	2.07458	1.20847	1.7167	0.0860342	NA	IL31RA	interleukin 31 receptor A	133396
795	ENSG00000205336	439.063	0.4927	0.287075	1.71628	0.0861108	1	ADGRG1	adhesion G protein-coupled receptor G1	9289
796	ENSG00000246523	9.25204	1.35293	0.788858	1.71505	0.0863357	1	FZD4-DT	FZD4 divergent transcript	100506368
797	ENSG00000215835	4.0433	1.62106	0.945284	1.71489	0.0863654	NA	LOC284685	EWS RNA binding protein 1 pseudogene	284685
798	ENSG00000174021	1971.11	-0.148208	0.0864253	-1.71487	0.086369	1	GNG5	G protein subunit gamma 5	2787
799	ENSG00000088970	259.164	0.281704	0.164308	1.71449	0.0864395	1	KIZ	kizuna centrosomal protein	55857
800	ENSG00000185596	210.408	-0.25851	0.15081	-1.71414	0.0865034	1	NA	NA	NA
801	ENSG00000154027	1894.34	-0.283452	0.165435	-1.71337	0.0866439	1	AK5	adenylate kinase 5	26289
802	ENSG00000163501	1.81468	-3.06259	1.78771	-1.71314	0.0866876	NA	IHH	Indian hedgehog signaling molecule	3549
803	ENSG00000196159	984.627	0.449606	0.262603	1.71212	0.0868754	1	FAT4	FAT atypical cadherin 4	79633
804	ENSG00000204381	1757.35	-0.51329	0.299827	-1.71195	0.0869055	1	LAYN	layilin	143903
805	ENSG00000134352	9158.68	0.166603	0.0974216	1.71013	0.0872422	1	IL6ST	interleukin 6 cytokine family signal transducer	3572
806	ENSG00000171161	610.773	-0.396252	0.231924	-1.70854	0.087536	1	ZNF672	zinc finger protein 672	79894
807	ENSG00000111046	4.53569	-1.94132	1.13728	-1.70699	0.0878247	NA	MYF6	myogenic factor 6	4618
808	ENSG00000136231	740.904	-0.479518	0.281002	-1.70646	0.0879226	1	IGF2BP3	insulin like growth factor 2 mRNA binding protein 3	10643
809	ENSG00000165511	26.2503	0.740265	0.433881	1.70615	0.0879802	1	ZNF22-AS1	ZNF22 antisense RNA 1	220979
810	ENSG00000075213	1893.69	-0.56026	0.328392	-1.70607	0.0879949	1	SEMA3A	semaphorin 3A	10371
811	ENSG00000217165	81.1352	0.415124	0.24349	1.70489	0.088215	1	ANKRD18EP	ankyrin repeat domain 18E, pseudogene	100131031
812	ENSG00000250039	3.13526	-2.03895	1.19647	-1.70413	0.0883561	NA	NA	NA	NA
813	ENSG00000258175	2.30868	-3.4812	2.04285	-1.70409	0.0883647	NA	NA	NA	NA
814	ENSG00000228794	580.944	0.311883	0.183229	1.70215	0.0887274	1	LINC01128	long intergenic non-protein coding RNA 1128	643837
815	ENSG00000198553	7.75769	-1.1891	0.699407	-1.70016	0.0891008	1	KCNRG	potassium channel regulator	283518
816	ENSG00000154589	314.644	0.216775	0.127539	1.69968	0.0891909	1	LY96	lymphocyte antigen 96	23643
817	ENSG00000147509	382.525	0.587345	0.345866	1.69819	0.089472	1	RGS20	regulator of G protein signaling 20	8601
818	ENSG00000145687	308.916	0.23154	0.13636	1.698	0.089508	1	SSBP2	single stranded DNA binding protein 2	23635
819	ENSG00000254827	4.87184	1.62843	0.959282	1.69755	0.0895934	NA	SLC22A18AS	solute carrier family 22 member 18 antisense	5003
820	ENSG00000197959	51.0833	-0.528068	0.311155	-1.69712	0.0896737	1	DNM3	dynamin 3	26052
821	ENSG00000164442	2334.97	0.463102	0.272943	1.6967	0.0897536	1	CITED2	Cbp/p300 interacting transactivator with Glu/Asp rich carboxy-terminal domain 2	10370
822	ENSG00000105855	413.094	-0.713597	0.420694	-1.69624	0.0898413	1	ITGB8	integrin subunit beta 8	3696
823	ENSG00000175701	259.606	-0.246059	0.145095	-1.69585	0.089915	1	MTLN	mitoregulin	205251
824	ENSG00000156265	181.436	0.45585	0.268914	1.69515	0.0900463	1	MAP3K7CL	MAP3K7 C-terminal like	56911
825	ENSG00000125848	109.061	-0.830937	0.490241	-1.69496	0.0900839	1	FLRT3	fibronectin leucine rich transmembrane protein 3	23767
826	ENSG00000187193	255.154	-0.486367	0.287084	-1.69416	0.0902342	1	MT1X	metallothionein 1X	4501
827	ENSG00000108511	35.5851	-1.82347	1.07637	-1.6941	0.0902467	1	HOXB6	homeobox B6	3216
828	ENSG00000157216	1319.97	0.291543	0.172186	1.69319	0.0904194	1	SSBP3	single stranded DNA binding protein 3	23648
829	ENSG00000234197	6.10617	-1.55592	0.919396	-1.69233	0.0905828	NA	NA	NA	NA
830	ENSG00000069399	331.71	0.580602	0.343091	1.69226	0.0905955	1	BCL3	BCL3 transcription coactivator	602
831	ENSG00000137266	946.695	-0.238489	0.141051	-1.6908	0.0908756	1	SLC22A23	solute carrier family 22 member 23	63027
832	ENSG00000109943	16.6123	0.917003	0.542354	1.69078	0.0908784	1	CRTAM	cytotoxic and regulatory T cell molecule	56253
833	ENSG00000186230	100.257	-0.390771	0.231313	-1.68936	0.0911497	1	ZNF749	zinc finger protein 749	388567
834	ENSG00000173334	778.904	-0.584638	0.346144	-1.689	0.091219	1	TRIB1	tribbles pseudokinase 1	10221
835	ENSG00000205054	15.6098	1.02503	0.607243	1.68801	0.0914098	1	LINC01121	long intergenic non-protein coding RNA 1121	400952
836	ENSG00000232386	3.38474	1.88648	1.11761	1.68795	0.0914204	NA	NA	NA	NA
837	ENSG00000164674	142.251	-0.671172	0.397879	-1.68687	0.0916277	1	SYTL3	synaptotagmin like 3	94120
838	ENSG00000204316	92.7536	-0.529379	0.314001	-1.68592	0.0918121	1	MRPL38	mitochondrial ribosomal protein L38	64978
839	ENSG00000234367	7.75102	-1.19326	0.707957	-1.6855	0.0918926	1	NA	NA	NA
840	ENSG00000122497	286.318	-0.218573	0.129704	-1.68517	0.0919562	1	NA	NA	NA
841	ENSG00000272168	53.9825	-0.913053	0.541865	-1.68502	0.0919853	1	NA	NA	NA
842	ENSG00000273131	139.062	0.300065	0.178091	1.68489	0.092009	1	NA	NA	NA
843	ENSG00000023171	946.046	0.426402	0.253084	1.68482	0.0920231	1	GRAMD1B	GRAM domain containing 1B	57476
844	ENSG00000160360	1635.83	-0.244938	0.145431	-1.68422	0.0921386	1	GPSM1	G protein signaling modulator 1	26086
845	ENSG00000272386	1.98178	2.55723	1.5186	1.68394	0.0921935	NA	NA	NA	NA
846	ENSG00000238278	43.2534	0.523589	0.31121	1.68243	0.0924852	1	NA	NA	NA
847	ENSG00000271913	11.1496	1.06435	0.632831	1.68189	0.09259	1	TAGAP-AS1	TAGAP antisense RNA 1	105378083
848	ENSG00000222022	129.18	-0.581435	0.345787	-1.68149	0.0926686	1	NA	NA	NA
849	ENSG00000232995	15.0173	0.909186	0.540863	1.68099	0.0927646	1	RGS5	regulator of G protein signaling 5	8490
850	ENSG00000188185	90.8493	0.443915	0.264086	1.68094	0.0927737	1	NA	NA	NA
851	ENSG00000126353	161.149	0.372754	0.221763	1.68086	0.0927897	1	CCR7	C-C motif chemokine receptor 7	1236
852	ENSG00000171174	47.5393	-0.447694	0.266489	-1.67997	0.0929627	1	RBKS	ribokinase	64080
853	ENSG00000128596	193.79	0.331543	0.197464	1.679	0.0931514	1	CCDC136	coiled-coil domain containing 136	64753
854	ENSG00000134294	12380.1	0.410955	0.24481	1.67867	0.0932169	1	SLC38A2	solute carrier family 38 member 2	54407
855	ENSG00000231312	132.928	0.348934	0.207909	1.6783	0.0932878	1	MAP4K3-DT	MAP4K3 divergent transcript	728730
856	ENSG00000234199	3.46575	1.86696	1.11255	1.67809	0.0933294	NA	LINC01191	long intergenic non-protein coding RNA 1191	440900
857	ENSG00000145536	76.8488	-0.737776	0.439769	-1.67764	0.0934165	1	ADAMTS16	ADAM metallopeptidase with thrombospondin type 1 motif 16	170690
858	ENSG00000187013	24.7542	-0.698187	0.416257	-1.6773	0.0934842	1	LINC02875	long intergenic non-protein coding RNA 2875	388407
859	ENSG00000214575	135.774	0.478633	0.285702	1.67528	0.0938784	1	CPEB1	cytoplasmic polyadenylation element binding protein 1	64506
860	ENSG00000106153	3614.04	-0.146229	0.0872965	-1.67509	0.0939174	1	CHCHD2	coiled-coil-helix-coiled-coil-helix domain containing 2	51142
861	ENSG00000249378	143.695	-0.485995	0.290257	-1.67436	0.0940597	1	LINC01060	long intergenic non-protein coding RNA 1060	401164
862	ENSG00000248544	5.03425	-1.92235	1.1485	-1.6738	0.0941697	NA	NA	NA	NA
863	ENSG00000113361	1735.93	-0.598931	0.357867	-1.67362	0.0942063	1	CDH6	cadherin 6	1004
864	ENSG00000185689	17.9037	0.76631	0.457981	1.67323	0.0942811	1	C6orf201	chromosome 6 open reading frame 201	404220
865	ENSG00000227036	124.937	0.495417	0.296226	1.67243	0.09444	1	LINC00511	long intergenic non-protein coding RNA 511	400619
866	ENSG00000227036	124.937	0.495417	0.296226	1.67243	0.09444	1	LINC00673	long intergenic non-protein coding RNA 673	100499467
867	ENSG00000178531	67.3318	-0.541515	0.324035	-1.67116	0.0946894	1	CTXN1	cortexin 1	404217
868	ENSG00000196323	693.113	0.202159	0.120991	1.67087	0.0947482	1	ZBTB44	zinc finger and BTB domain containing 44	29068
869	ENSG00000228330	2.14537	-3.35957	2.01078	-1.67078	0.0947643	NA	NA	NA	NA
870	ENSG00000267560	7.42966	1.11395	0.667075	1.6699	0.0949386	1	NA	NA	NA
871	ENSG00000196597	57.1744	-0.455682	0.273009	-1.66911	0.0950953	1	ZNF782	zinc finger protein 782	158431
872	ENSG00000178307	585.595	-0.183881	0.11021	-1.66845	0.0952256	1	TMEM11	transmembrane protein 11	8834
873	ENSG00000166188	312.816	-0.257577	0.154451	-1.66769	0.0953763	1	ZNF319	zinc finger protein 319	57567
874	ENSG00000137869	25.8462	0.713274	0.427726	1.66759	0.0953962	1	CYP19A1	cytochrome P450 family 19 subfamily A member 1	1588
875	ENSG00000224286	2.7238	-2.90235	1.7406	-1.66744	0.0954265	NA	LINC01142	long intergenic non-protein coding RNA 1142	284688
876	ENSG00000170604	433.446	-0.26917	0.161438	-1.66733	0.0954488	1	IRF2BP1	interferon regulatory factor 2 binding protein 1	26145
877	ENSG00000119943	210.149	0.486612	0.291893	1.66709	0.095496	1	PYROXD2	pyridine nucleotide-disulphide oxidoreductase domain 2	84795
878	ENSG00000214353	18.2386	0.823204	0.493945	1.66659	0.0955962	1	VAC14-AS1	VAC14 antisense RNA 1	100130894
879	ENSG00000122707	3123.91	-0.342862	0.205775	-1.6662	0.0956738	1	RECK	reversion inducing cysteine rich protein with kazal motifs	8434
880	ENSG00000114268	301.518	0.312734	0.18771	1.66605	0.0957032	1	PFKFB4	6-phosphofructo-2-kinase/fructose-2,6-biphosphatase 4	5210
881	ENSG00000259807	83.4923	0.391812	0.235269	1.66538	0.0958365	1	NA	NA	NA
882	ENSG00000173611	286.981	0.229854	0.138078	1.66467	0.095978	1	SCAI	suppressor of cancer cell invasion	286205
883	ENSG00000204758	46.2884	-0.57881	0.347905	-1.6637	0.096172	1	LOC100268168	uncharacterized LOC100268168	100268168
884	ENSG00000230188	5.36675	-1.6647	1.00089	-1.66321	0.0962696	NA	RPL21P83	ribosomal protein L21 pseudogene 83	100271186
885	ENSG00000003137	7.67997	-1.90428	1.14528	-1.66271	0.0963695	1	CYP26B1	cytochrome P450 family 26 subfamily B member 1	56603
886	ENSG00000189306	1178.15	-0.163347	0.098291	-1.66187	0.0965381	1	RRP7A	ribosomal RNA processing 7 homolog A	27341
887	ENSG00000185527	9.81886	1.18672	0.714889	1.66001	0.0969124	1	PDE6G	phosphodiesterase 6G	5148
888	ENSG00000254606	1.98048	-2.70508	1.6302	-1.65936	0.0970437	NA	NA	NA	NA
889	ENSG00000133116	12.0387	-1.37912	0.831484	-1.65863	0.0971913	1	KL	klotho	9365
890	ENSG00000171132	188.825	0.290322	0.17509	1.65812	0.0972924	1	PRKCE	protein kinase C epsilon	5581
891	ENSG00000271811	24.1695	-0.817931	0.493619	-1.65701	0.0975179	1	NA	NA	NA
892	ENSG00000003436	2435.63	0.344418	0.20793	1.65641	0.0976383	1	TFPI	tissue factor pathway inhibitor	7035
893	ENSG00000174576	2.80511	-2.23776	1.35144	-1.65584	0.0977539	NA	NPAS4	neuronal PAS domain protein 4	266743
894	ENSG00000132854	24.4319	-0.956842	0.577871	-1.6558	0.0977613	1	KANK4	KN motif and ankyrin repeat domains 4	163782
895	ENSG00000161847	736.722	-0.282763	0.170775	-1.65576	0.0977705	1	RAVER1	ribonucleoprotein, PTB binding 1	125950
896	ENSG00000061918	48.1243	0.55928	0.337924	1.65505	0.097915	1	GUCY1B1	guanylate cyclase 1 soluble subunit beta 1	2983
897	ENSG00000140474	792.742	-0.194083	0.117294	-1.65467	0.0979907	1	ULK3	unc-51 like kinase 3	25989
898	ENSG00000082438	421.515	-0.746724	0.451484	-1.65393	0.0981418	1	COBLL1	cordon-bleu WH2 repeat protein like 1	22837
899	ENSG00000224800	1.89858	-2.38043	1.43949	-1.65366	0.0981956	NA	RPS27AP6	RPS27A pseudogene 6	100271144
900	ENSG00000185883	677.438	-0.22065	0.133442	-1.65352	0.0982242	1	ATP6V0C	ATPase H+ transporting V0 subunit c	527
901	ENSG00000143437	1868.98	-0.192079	0.116194	-1.65309	0.0983129	1	ARNT	aryl hydrocarbon receptor nuclear translocator	405
902	ENSG00000179588	63.1411	-0.449432	0.271893	-1.65297	0.098336	1	ZFPM1	zinc finger protein, FOG family member 1	161882
903	ENSG00000130119	522.159	-0.212534	0.128692	-1.6515	0.0986359	1	GNL3L	G protein nucleolar 3 like	54552
904	ENSG00000250588	139.764	-0.387107	0.234517	-1.65066	0.0988082	1	NA	NA	NA
905	ENSG00000250588	139.764	-0.387107	0.234517	-1.65066	0.0988082	1	NA	NA	NA
906	ENSG00000244945	19.8835	-0.699016	0.4237	-1.64979	0.0989854	1	RUFY1-AS1	RUFY1 antisense RNA 1	101928445
907	ENSG00000158716	196.743	-0.370273	0.224466	-1.64957	0.09903	1	DUSP23	dual specificity phosphatase 23	54935
908	ENSG00000254352	8.91006	-1.06554	0.646595	-1.64792	0.0993687	1	NA	NA	NA
909	ENSG00000213194	2.80762	2.50473	1.52087	1.6469	0.0995782	NA	NA	NA	NA
910	ENSG00000182484	21.8631	-0.686364	0.416852	-1.64654	0.0996522	1	WASH6P	WASP family homolog 6, pseudogene	653440
911	ENSG00000253669	74.6046	-0.423215	0.257097	-1.64613	0.0997373	1	NA	NA	NA
912	ENSG00000139668	943.592	0.179476	0.109048	1.64585	0.0997938	1	WDFY2	WD repeat and FYVE domain containing 2	115825
913	ENSG00000167535	536.834	0.191453	0.11635	1.64548	0.0998702	1	CACNB3	calcium voltage-gated channel auxiliary subunit beta 3	784
914	ENSG00000224855	2.55833	2.46956	1.50157	1.64465	0.100041	NA	OPA1-AS1	OPA1 antisense RNA 1	100873941
915	ENSG00000164898	58.341	0.445257	0.270779	1.64436	0.100103	1	FMC1	formation of mitochondrial complex V assembly factor 1 homolog	154791
916	ENSG00000128536	81.8541	-0.502487	0.305618	-1.64417	0.100142	1	CDHR3	cadherin related family member 3	222256
917	ENSG00000185359	3158.57	-0.154976	0.0943385	-1.64276	0.100432	1	HGS	hepatocyte growth factor-regulated tyrosine kinase substrate	9146
918	ENSG00000186352	55.1446	-0.579261	0.352623	-1.64272	0.100441	1	ANKRD37	ankyrin repeat domain 37	353322
919	ENSG00000176624	1112.06	-0.204667	0.124593	-1.64268	0.10045	1	MEX3C	mex-3 RNA binding family member C	51320
920	ENSG00000122644	341.887	0.25137	0.15308	1.64208	0.100573	1	ARL4A	ADP ribosylation factor like GTPase 4A	10124
921	ENSG00000172345	167.073	0.30252	0.184326	1.64123	0.100751	1	STARD5	StAR related lipid transfer domain containing 5	80765
922	ENSG00000172794	5.5217	2.11764	1.29158	1.63957	0.101095	NA	RAB37	RAB37, member RAS oncogene family	326624
923	ENSG00000269906	14.3599	-0.766944	0.467926	-1.63903	0.101207	1	NA	NA	NA
924	ENSG00000171282	529.815	0.393656	0.240205	1.63883	0.101248	1	NA	NA	NA
925	ENSG00000260261	23.9349	0.667002	0.407074	1.63853	0.101312	1	NA	NA	NA
926	ENSG00000159921	745.399	0.192021	0.117196	1.63847	0.101324	1	GNE	glucosamine (UDP-N-acetyl)-2-epimerase/N-acetylmannosamine kinase	10020
927	ENSG00000153071	5509.78	0.422054	0.257597	1.63842	0.101333	1	DAB2	DAB adaptor protein 2	1601
928	ENSG00000153071	5509.78	0.422054	0.257597	1.63842	0.101333	1	LOC112267931	uncharacterized LOC112267931	112267931
929	ENSG00000163755	1260.82	0.254543	0.155359	1.63842	0.101334	1	HPS3	HPS3 biogenesis of lysosomal organelles complex 2 subunit 1	84343
930	ENSG00000135622	690.2	0.236866	0.144622	1.63783	0.101457	1	SEMA4F	ssemaphorin 4F	10505
931	ENSG00000119574	397.664	-0.226891	0.138557	-1.63753	0.10152	1	ZBTB45	zinc finger and BTB domain containing 45	84878
932	ENSG00000176022	610.39	-0.238142	0.145468	-1.63708	0.101614	1	B3GALT6	beta-1,3-galactosyltransferase 6	126792
933	ENSG00000126012	5118.73	-0.221791	0.135516	-1.63665	0.101704	1	KDM5C	lysine demethylase 5C	8242
934	ENSG00000125246	27.8241	0.598587	0.366013	1.63542	0.101961	1	CLYBL	citramalyl-CoA lyase	171425
935	ENSG00000183579	279.074	-0.367449	0.22479	-1.63463	0.102127	1	ZNRF3	zinc and ring finger 3	84133
936	ENSG00000168724	1668.58	-0.164543	0.100663	-1.63459	0.102135	1	DNAJC21	DnaJ heat shock protein family (Hsp40) member C21	134218
937	ENSG00000230408	6.19828	-1.85469	1.13476	-1.63444	0.102167	NA	BZW1-AS1	BZW1 antisense RNA 1	101927795
938	ENSG00000256514	5.86421	-1.86276	1.13985	-1.63421	0.102215	NA	NA	NA	NA
939	ENSG00000238086	3.54771	-1.57355	0.963795	-1.63266	0.102539	NA	PPP1R26P1	protein phosphatase 1 regulatory subunit 26 pseudogene 1	100418740
940	ENSG00000188596	81.5557	-0.527484	0.323207	-1.63203	0.102673	1	CFAP54	cilia and flagella associated protein 54	144535
941	ENSG00000180263	461.139	-0.460194	0.282023	-1.63176	0.10273	1	FGD6	FYVE, RhoGEF and PH domain containing 6	55785
942	ENSG00000253864	81.7819	-0.62377	0.382505	-1.63075	0.102943	1	NA	NA	NA
943	ENSG00000103966	1966.95	-0.405352	0.248601	-1.63053	0.102989	1	EHD4	EH domain containing 4	30844
944	ENSG00000225830	819.873	0.455128	0.279144	1.63045	0.103007	1	ERCC6	ERCC excision repair 6, chromatin remodeling factor	2074
945	ENSG00000269051	32.1934	0.549503	0.337166	1.62977	0.10315	1	NA	NA	NA
946	ENSG00000243449	75.2635	-0.500696	0.307261	-1.62954	0.103198	1	C4orf48	chromosome 4 open reading frame 48	401115
947	ENSG00000116194	20.8943	0.801404	0.491807	1.62951	0.103205	1	ANGPTL1	angiopoietin like 1	9068
948	ENSG00000160633	1959.64	-0.172436	0.105862	-1.62887	0.10334	1	SAFB	scaffold attachment factor B	6294
949	ENSG00000250138	3.05215	-1.87124	1.14887	-1.62876	0.103364	NA	LOC728488	POM121 membrane glycoprotein (rat) pseudogene	728488
950	ENSG00000254397	3.62796	-1.9299	1.18493	-1.6287	0.103377	NA	NA	NA	NA
951	ENSG00000146143	717.231	-0.247395	0.151956	-1.62807	0.103511	1	PRIM2	DNA primase subunit 2	5558
952	ENSG00000151729	581.88	-0.41256	0.253406	-1.62806	0.103513	1	SLC25A4	solute carrier family 25 member 4	291
953	ENSG00000270101	45.2327	0.455274	0.279708	1.62768	0.103594	1	NA	NA	NA
954	ENSG00000180712	2.96998	2.21618	1.3625	1.62655	0.103833	NA	LINC02363	long intergenic non-protein coding RNA 2363	728175
955	ENSG00000006451	3022.36	0.182276	0.112087	1.6262	0.103907	1	RALA	RAS like proto-oncogene A	5898
956	ENSG00000249304	3.95979	-1.61078	0.990669	-1.62595	0.103961	NA	NA	NA	NA
957	ENSG00000213371	6.10484	-1.35205	0.831628	-1.62578	0.103996	NA	NAP1L1P3	nucleosome assembly protein 1 like 1 pseudogene 3	100130335
958	ENSG00000101384	858.316	-0.694493	0.427178	-1.62577	0.103998	1	JAG1	jagged canonical Notch ligand 1	182
959	ENSG00000249690	3.38453	1.69355	1.04177	1.62564	0.104026	NA	LOC729558	uncharacterized LOC729558	729558
960	ENSG00000104897	983.753	-0.215256	0.132508	-1.62447	0.104275	1	SF3A2	splicing factor 3a subunit 2	8175
961	ENSG00000150551	80.8876	-0.482531	0.297177	-1.62371	0.104437	1	LYPD1	LY6/PLAUR domain containing 1	116372
962	ENSG00000167178	8.50011	-1.71844	1.05925	-1.62231	0.104736	1	ISLR2	immunoglobulin superfamily containing leucine rich repeat 2	57611
963	ENSG00000251022	378.245	0.248933	0.153444	1.62231	0.104738	1	THAP9-AS1	THAP9 antisense RNA 1	100499177
964	ENSG00000100302	48.1372	0.744081	0.45873	1.62205	0.104794	1	RASD2	RASD family member 2	23551
965	ENSG00000125656	1065.47	-0.177836	0.10965	-1.62185	0.104836	1	CLPP	caseinolytic mitochondrial matrix peptidase proteolytic subunit	8192
966	ENSG00000271921	4.70365	-1.41558	0.873104	-1.62133	0.104948	NA	NA	NA	NA
967	ENSG00000136100	1045.18	0.164732	0.101619	1.62108	0.105	1	VPS36	vacuolar protein sorting 36 homolog	51028
968	ENSG00000123064	1765.34	-0.159215	0.0982308	-1.62083	0.105054	1	DDX54	DEAD-box helicase 54	79039
969	ENSG00000111405	6.84826	-1.46252	0.902377	-1.62074	0.105074	NA	ENDOU	endonuclease, poly(U) specific	8909
970	ENSG00000145349	5290.39	-0.268928	0.16596	-1.62043	0.105139	1	CAMK2D	calcium/calmodulin dependent protein kinase II delta	817
971	ENSG00000028116	631.77	-0.226294	0.139657	-1.62035	0.105158	1	VRK2	VRK serine/threonine kinase 2	7444
972	ENSG00000170632	673.441	0.192441	0.118817	1.61964	0.10531	1	ARMC10	armadillo repeat containing 10	83787
973	ENSG00000179409	889.627	-0.178607	0.110323	-1.61895	0.105457	1	GEMIN4	gem nuclear organelle associated protein 4	50628
974	ENSG00000273004	8.33419	-1.11657	0.689878	-1.6185	0.105555	1	NA	NA	NA
975	ENSG00000204438	415.235	0.195533	0.12087	1.61771	0.105725	1	GPANK1	G-patch domain and ankyrin repeats 1	7918
976	ENSG00000111859	849.89	-0.591865	0.365904	-1.61754	0.105762	1	NEDD9	neural precursor cell expressed, developmentally down-regulated 9	4739
977	ENSG00000088247	4472.45	-0.156653	0.0968564	-1.61737	0.105798	1	KHSRP	KH-type splicing regulatory protein	8570
978	ENSG00000182923	551.875	0.214841	0.13288	1.61681	0.10592	1	CEP63	centrosomal protein 63	80254
979	ENSG00000085872	863.002	-0.151478	0.0936944	-1.61672	0.105939	1	CHERP	calcium homeostasis endoplasmic reticulum protein	10523
980	ENSG00000154188	1044.49	0.244793	0.151526	1.61552	0.106198	1	ANGPT1	angiopoietin 1	284
981	ENSG00000106031	220.56	0.409273	0.253353	1.61543	0.106218	1	HOXA13	homeobox A13	3209
982	ENSG00000065060	511.286	0.240694	0.149117	1.61413	0.106499	1	UHRF1BP1	UHRF1 binding protein 1	54887
983	ENSG00000115828	964.963	-0.307595	0.1906	-1.61382	0.106566	1	QPCT	glutaminyl-peptide cyclotransferase	25797
984	ENSG00000155792	152.06	0.435157	0.269741	1.61324	0.106692	1	DEPTOR	DEP domain containing MTOR interacting protein	64798
985	ENSG00000159086	865.445	-0.398052	0.246819	-1.61273	0.106803	1	PAXBP1	PAX3 and PAX7 binding protein 1	94104
986	ENSG00000185046	20.6418	-0.913565	0.566823	-1.61173	0.107021	1	ANKS1B	ankyrin repeat and sterile alpha motif domain containing 1B	56899
987	ENSG00000112837	1063.42	-0.361997	0.224612	-1.61166	0.107037	1	TBX18	T-box transcription factor 18	9096
988	ENSG00000152127	6000.3	-0.349137	0.216674	-1.61135	0.107104	1	MGAT5	alpha-1,6-mannosylglycoprotein 6-beta-N-acetylglucosaminyltransferase	4249
989	ENSG00000170485	1058.14	0.432369	0.268369	1.6111	0.107158	1	NPAS2	neuronal PAS domain protein 2	4862
990	ENSG00000236537	40.5963	-0.597371	0.370834	-1.61089	0.107205	1	NA	NA	NA
991	ENSG00000072133	212.021	0.358493	0.222581	1.61062	0.107264	1	RPS6KA6	ribosomal protein S6 kinase A6	27330
992	ENSG00000151881	459.535	0.196362	0.121922	1.61056	0.107276	1	TMEM267	transmembrane protein 267	64417
993	ENSG00000132357	657.748	0.294381	0.182791	1.61048	0.107294	1	CARD6	caspase recruitment domain family member 6	84674
994	ENSG00000138814	2229.53	0.253928	0.157712	1.61008	0.107381	1	PPP3CA	protein phosphatase 3 catalytic subunit alpha	5530
995	ENSG00000136451	1174.13	-0.15303	0.0951435	-1.60841	0.107746	1	VEZF1	vascular endothelial zinc finger 1	7716
996	ENSG00000267193	85.3433	0.751254	0.46708	1.6084	0.107747	1	NA	NA	NA
997	ENSG00000241923	2.55787	-1.89695	1.18004	-1.60753	0.107939	NA	RPL14P3	ribosomal protein L14 pseudogene 3	730747
998	ENSG00000259728	18.3275	0.882865	0.549518	1.60662	0.108138	1	LINC00933	long intergenic non-protein coding RNA 933	100506874
999	ENSG00000271749	2.31137	-2.35075	1.46345	-1.6063	0.108207	NA	NA	NA	NA
1000	ENSG00000219747	116.653	-0.367666	0.229347	-1.6031	0.108913	1	NA	NA	NA
1001	ENSG00000111961	2234.83	0.366715	0.228886	1.60217	0.109117	1	SASH1	SAM and SH3 domain containing 1	23328
1002	ENSG00000178860	350.831	0.694259	0.433376	1.60198	0.10916	1	MSC	musculin	9242
1003	ENSG00000174106	1074.04	-0.151189	0.0943986	-1.60161	0.109243	1	LEMD3	LEM domain containing 3	23592
1004	ENSG00000196526	5147.46	0.280561	0.175222	1.60117	0.109339	1	AFAP1	actin filament associated protein 1	60312
1005	ENSG00000261425	235.322	0.618764	0.387012	1.59882	0.10986	1	NA	NA	NA
1006	ENSG00000006062	311.033	0.293626	0.183659	1.59875	0.109875	1	MAP3K14	mitogen-activated protein kinase kinase kinase 14	9020
1007	ENSG00000119673	364.256	-0.217872	0.136287	-1.59863	0.109904	1	ACOT2	acyl-CoA thioesterase 2	10965
1008	ENSG00000188290	12.4437	-1.63644	1.0238	-1.59839	0.109955	1	HES4	hes family bHLH transcription factor 4	57801
1009	ENSG00000163516	429.987	0.272682	0.170711	1.59733	0.110192	1	ANKZF1	ankyrin repeat and zinc finger peptidyl tRNA hydrolase 1	55139
1010	ENSG00000136848	1208.73	0.278761	0.17457	1.59684	0.1103	1	DAB2IP	DAB2 interacting protein	153090
1011	ENSG00000105404	2944.87	-0.256142	0.160463	-1.59627	0.110428	1	RABAC1	Rab acceptor 1	10567
1012	ENSG00000165030	939.755	0.334795	0.209738	1.59625	0.110433	1	NFIL3	nuclear factor, interleukin 3 regulated	4783
1013	ENSG00000033867	4481.96	0.134676	0.0844093	1.59552	0.110597	1	SLC4A7	solute carrier family 4 member 7	9497
1014	ENSG00000273289	4.95298	1.69265	1.06135	1.59481	0.110755	NA	NA	NA	NA
1015	ENSG00000169047	5866.73	-0.466208	0.292383	-1.59451	0.110821	1	IRS1	insulin receptor substrate 1	3667
1016	ENSG00000268069	3.87894	-1.49546	0.937914	-1.59445	0.110835	NA	NA	NA	NA
1017	ENSG00000196083	373.381	0.265913	0.166779	1.59441	0.110844	1	IL1RAP	interleukin 1 receptor accessory protein	3556
1018	ENSG00000064195	44.7616	0.772479	0.484571	1.59415	0.110903	1	DLX3	distal-less homeobox 3	1747
1019	ENSG00000183508	17.9729	-0.852479	0.534773	-1.59409	0.110915	1	TENT5C	terminal nucleotidyltransferase 5C	54855
1020	ENSG00000272721	1.89957	2.62145	1.64485	1.59373	0.110997	NA	NA	NA	NA
1021	ENSG00000177764	47.2056	-0.453092	0.28442	-1.59304	0.111151	1	NA	NA	NA
1022	ENSG00000226666	16.1719	-0.829808	0.521127	-1.59234	0.111309	1	NA	NA	NA
1023	ENSG00000149115	5055.15	0.239517	0.150421	1.59232	0.111313	1	TNKS1BP1	tankyrase 1 binding protein 1	85456
1024	ENSG00000168955	4.45984	-1.37687	0.864805	-1.59211	0.111359	NA	TM4SF20	transmembrane 4 L six family member 20	79853
1025	ENSG00000159399	4380.01	0.380066	0.238746	1.59193	0.111402	1	HK2	hexokinase 2	3099
1026	ENSG00000171163	398.978	-0.262241	0.164869	-1.5906	0.111699	1	ZNF692	zinc finger protein 692	55657
1027	ENSG00000144802	335.044	0.330203	0.207644	1.59024	0.111781	1	NFKBIZ	NFKB inhibitor zeta	64332
1028	ENSG00000249679	7.67755	-1.21698	0.765621	-1.58953	0.11194	1	LOC105377590	uncharacterized LOC105377590	105377590
1029	ENSG00000179772	19.9933	1.94867	1.22601	1.58944	0.111962	1	FOXS1	forkhead box S1	2307
1030	ENSG00000088826	1370.05	0.570933	0.359282	1.5891	0.112039	1	SMOX	spermine oxidase	54498
1031	ENSG00000164022	1572.41	-0.17056	0.107383	-1.58833	0.112211	1	AIMP1	aminoacyl tRNA synthetase complex interacting multifunctional protein 1	9255
1032	ENSG00000107719	21.0239	-0.900785	0.567198	-1.58813	0.112257	1	PALD1	phosphatase domain containing paladin 1	27143
1033	ENSG00000145390	1344.44	0.468518	0.295115	1.58758	0.112382	1	USP53	ubiquitin specific peptidase 53	54532
1034	ENSG00000155111	610.097	0.271979	0.171492	1.58596	0.112748	1	CDK19	cyclin dependent kinase 19	23097
1035	ENSG00000188158	923.024	-0.340128	0.214781	-1.5836	0.113285	1	NHS	NHS actin remodeling regulator	4810
1036	ENSG00000148488	2.14588	-2.5728	1.62466	-1.58359	0.113286	NA	ST8SIA6	ST8 alpha-N-acetyl-neuraminide alpha-2,8-sialyltransferase 6	338596
1037	ENSG00000119929	315.952	0.21506	0.135822	1.58339	0.113333	1	CUTC	cutC copper transporter	51076
1038	ENSG00000119408	3731.99	-0.372981	0.235656	-1.58274	0.113481	1	NEK6	NIMA related kinase 6	10783
1039	ENSG00000115504	2146.24	-0.193588	0.122502	-1.58029	0.114041	1	EHBP1	EH domain binding protein 1	23301
1040	ENSG00000121068	2025.58	-0.331139	0.209545	-1.58027	0.114044	1	TBX2	T-box transcription factor 2	6909
1041	ENSG00000104154	514.054	0.246264	0.155843	1.5802	0.11406	1	SLC30A4	solute carrier family 30 member 4	7782
1042	ENSG00000203739	17.8299	0.724321	0.458507	1.57974	0.114167	1	PRDX6-AS1	PRDX6 antisense RNA 1	101928673
1043	ENSG00000226647	10.5636	-0.924381	0.585437	-1.57896	0.114345	1	NA	NA	NA
1044	ENSG00000227232	54.4611	-0.433944	0.275089	-1.57747	0.114688	1	WASH7P	WASP family homolog 7, pseudogene	653635
1045	ENSG00000138439	111.697	0.373491	0.236781	1.57737	0.11471	1	FAM117B	family with sequence similarity 117 member B	150864
1046	ENSG00000215933	3.05438	1.88378	1.19484	1.5766	0.114888	NA	NA	NA	NA
1047	ENSG00000241889	13.3654	-0.973845	0.618297	-1.57504	0.115246	1	NA	NA	NA
1048	ENSG00000231258	2.89096	1.91131	1.21409	1.57427	0.115425	NA	NA	NA	NA
1049	ENSG00000257246	2.06322	2.3591	1.49886	1.57393	0.115504	NA	NA	NA	NA
1050	ENSG00000172732	763.095	-0.213437	0.135637	-1.57358	0.115584	1	MUS81	MUS81 structure-specific endonuclease subunit	80198
1051	ENSG00000214182	38.4429	-0.526805	0.334856	-1.57323	0.115666	1	PTMAP5	prothymosin alpha pseudogene 5	150928
1052	ENSG00000266043	2.47682	2.67328	1.69933	1.57314	0.115687	NA	MIR3649	microRNA 3649	100500816
1053	ENSG00000183775	67.2693	-0.738922	0.469743	-1.57303	0.115711	1	KCTD16	potassium channel tetramerization domain containing 16	57528
1054	ENSG00000175820	5.2793	-1.76286	1.12072	-1.57296	0.115727	NA	CCDC168	coiled-coil domain containing 168	643677
1055	ENSG00000096433	8402.37	0.148291	0.0942836	1.57282	0.11576	1	ITPR3	inositol 1,4,5-trisphosphate receptor type 3	3710
1056	ENSG00000261448	1.89884	-2.25807	1.43598	-1.5725	0.115836	NA	LOC102723692	uncharacterized LOC102723692	102723692
1057	ENSG00000230615	31.1829	0.825326	0.524939	1.57223	0.115896	1	NA	NA	NA
1058	ENSG00000126950	197.227	0.396085	0.252024	1.57162	0.116039	1	TMEM35A	transmembrane protein 35A	59353
1059	ENSG00000134853	6357.55	0.543231	0.345865	1.57065	0.116265	1	PDGFRA	platelet derived growth factor receptor alpha	5156
1060	ENSG00000160838	26.4953	0.851716	0.542651	1.56955	0.116521	1	LRRC71	leucine rich repeat containing 71	149499
1061	ENSG00000204540	10.4858	1.00757	0.642036	1.56934	0.116568	1	PSORS1C1	psoriasis susceptibility 1 candidate 1	170679
1062	ENSG00000140497	2024.51	-0.164567	0.104877	-1.56915	0.116614	1	SCAMP2	secretory carrier membrane protein 2	10066
1063	ENSG00000180638	2.31177	2.68171	1.70917	1.56902	0.116644	NA	SLC47A2	solute carrier family 47 member 2	146802
1064	ENSG00000214309	40.7628	-0.469461	0.299274	-1.56867	0.116725	1	MBLAC1	metallo-beta-lactamase domain containing 1	255374
1065	ENSG00000006468	2734.35	-0.480953	0.306619	-1.56857	0.116749	1	ETV1	ETS variant transcription factor 1	2115
1066	ENSG00000163629	2419.1	0.220466	0.140585	1.56821	0.116832	1	PTPN13	protein tyrosine phosphatase non-receptor type 13	5783
1067	ENSG00000181097	10.9675	-0.967716	0.617117	-1.56812	0.116852	1	NA	NA	NA
1068	ENSG00000253658	89.0789	-1.16842	0.745692	-1.56689	0.11714	1	LINC01592	long intergenic non-protein coding RNA 1592	100505718
1069	ENSG00000115353	10.1562	0.878034	0.560766	1.56578	0.117401	1	TACR1	tachykinin receptor 1	6869
1070	ENSG00000260597	167.828	0.392514	0.25069	1.56574	0.11741	1	NA	NA	NA
1071	ENSG00000087237	8.24532	1.07567	0.687026	1.56569	0.117422	1	CETP	cholesteryl ester transfer protein	1071
1072	ENSG00000166897	498.379	0.421329	0.269225	1.56497	0.11759	1	ELFN2	extracellular leucine rich repeat and fibronectin type III domain containing 2	114794
1073	ENSG00000147883	457.134	0.544226	0.347833	1.56462	0.117672	1	CDKN2B	cyclin dependent kinase inhibitor 2B	1030
1074	ENSG00000167397	1024.21	0.164204	0.104953	1.56455	0.117689	1	VKORC1	vitamin K epoxide reductase complex subunit 1	79001
1075	ENSG00000170522	1388.22	0.186366	0.119136	1.56432	0.117743	1	ELOVL6	ELOVL fatty acid elongase 6	79071
1076	ENSG00000225383	18.0679	-1.10754	0.708308	-1.56365	0.1179	1	SFTA1P	surfactant associated 1, lncRNA	207107
1077	ENSG00000227447	4.54482	-2.16224	1.38299	-1.56346	0.117946	NA	NA	NA	NA
1078	ENSG00000203999	14.1981	0.948719	0.606904	1.56321	0.118003	1	LINC01270	long intergenic non-protein coding RNA 1270	284751
1079	ENSG00000125970	2678.28	-0.136277	0.0872197	-1.56245	0.118181	1	RALY	RALY heterogeneous nuclear ribonucleoprotein	22913
1080	ENSG00000226935	134.013	-0.966563	0.618879	-1.5618	0.118336	1	LINC00161	long intergenic non-protein coding RNA 161	118421
1081	ENSG00000159216	2441.3	-0.281076	0.179976	-1.56174	0.118348	1	RUNX1	RUNX family transcription factor 1	861
1082	ENSG00000159216	2441.3	-0.281076	0.179976	-1.56174	0.118348	1	LOC100506403	uncharacterized LOC100506403	100506403
1083	ENSG00000159216	2441.3	-0.281076	0.179976	-1.56174	0.118348	1	RUNX1	RUNX family transcription factor 1	861
1084	ENSG00000159216	2441.3	-0.281076	0.179976	-1.56174	0.118348	1	LOC100506403	uncharacterized LOC100506403	100506403
1085	ENSG00000169689	688.409	-0.215589	0.138097	-1.56114	0.11849	1	CENPX	centromere protein X	201254
1086	ENSG00000248682	2.3941	2.12954	1.3648	1.56033	0.118682	NA	NA	NA	NA
1087	ENSG00000151693	1681.63	0.300435	0.19255	1.56029	0.118691	1	ASAP2	ArfGAP with SH3 domain, ankyrin repeat and PH domain 2	8853
1088	ENSG00000254510	10.0668	-1.12224	0.719506	-1.55973	0.118823	1	NA	NA	NA
1089	ENSG00000165863	4.03789	-1.93976	1.24365	-1.55973	0.118824	NA	C10orf82	chromosome 10 open reading frame 82	143379
1090	ENSG00000272792	2.14551	-2.54996	1.6349	-1.55971	0.118829	NA	NA	NA	NA
1091	ENSG00000143376	748.685	0.204227	0.130963	1.55943	0.118895	1	SNX27	sorting nexin 27	81609
1092	ENSG00000115165	40.4469	-0.879538	0.564095	-1.5592	0.118948	1	CYTIP	cytohesin 1 interacting protein	9595
1093	ENSG00000257831	3.21784	1.92866	1.23723	1.55885	0.119032	NA	NA	NA	NA
1094	ENSG00000245149	49.3501	0.436796	0.280207	1.55884	0.119035	1	RNF139-AS1	RNF139 antisense RNA 1 (head to head)	101927612
1095	ENSG00000223861	2.06366	2.33129	1.49607	1.55827	0.119168	NA	RPS10P6	ribosomal protein S10 pseudogene 6	729374
1096	ENSG00000242960	23.1061	-0.62791	0.403173	-1.55742	0.119371	1	NA	NA	NA
1097	ENSG00000161940	3.13642	1.79737	1.15413	1.55734	0.11939	NA	BCL6B	BCL6B transcription repressor	255877
1098	ENSG00000237004	6.35124	-1.37087	0.880284	-1.55731	0.119398	NA	NA	NA	NA
1099	ENSG00000268743	4.78527	-1.24369	0.798768	-1.55701	0.119467	NA	NA	NA	NA
1100	ENSG00000233246	5.11493	-1.31753	0.846225	-1.55695	0.119483	NA	PHC2-AS1	PHC2 antisense RNA 1	101929464
1101	ENSG00000117143	4795.49	-0.28933	0.185842	-1.55686	0.119505	1	UAP1	UDP-N-acetylglucosamine pyrophosphorylase 1	6675
1102	ENSG00000176248	1081.27	-0.131529	0.0845374	-1.55587	0.11974	1	ANAPC2	anaphase promoting complex subunit 2	29882
1103	ENSG00000132623	106.61	-0.456606	0.293549	-1.55547	0.119834	1	ANKEF1	ankyrin repeat and EF-hand domain containing 1	63926
1104	ENSG00000170873	700.363	1.07757	0.692864	1.55523	0.11989	1	MTSS1	MTSS I-BAR domain containing 1	9788
1105	ENSG00000160219	21.5375	0.615234	0.395875	1.55411	0.120157	1	GAB3	GRB2 associated binding protein 3	139716
1106	ENSG00000166446	792.702	0.297015	0.191146	1.55386	0.120217	1	CDYL2	chromodomain Y like 2	124359
1107	ENSG00000081985	7.25959	-1.1249	0.724057	-1.55361	0.120278	NA	IL12RB2	interleukin 12 receptor subunit beta 2	3595
1108	ENSG00000101187	3.87123	-2.25404	1.45087	-1.55358	0.120284	NA	SLCO4A1	solute carrier organic anion transporter family member 4A1	28231
1109	ENSG00000249356	3.46802	1.84881	1.19012	1.55347	0.12031	NA	NA	NA	NA
1110	ENSG00000253882	2.14566	2.08997	1.34543	1.55339	0.12033	NA	LOC154761	family with sequence similarity 115, member C pseudogene	154761
1111	ENSG00000170727	148.657	-0.269847	0.173715	-1.55339	0.120331	1	NA	NA	NA
1112	ENSG00000200087	18.8853	-0.839762	0.540716	-1.55306	0.12041	1	SNORA73B	small nucleolar RNA, H/ACA box 73B	26768
1113	ENSG00000044446	526.721	0.182712	0.117731	1.55195	0.120674	1	PHKA2	phosphorylase kinase regulatory subunit alpha 2	5256
1114	ENSG00000249996	4.70369	-1.36369	0.878742	-1.55186	0.120695	NA	NA	NA	NA
1115	ENSG00000237301	6.76724	1.09178	0.703581	1.55175	0.120722	NA	NA	NA	NA
1116	ENSG00000183684	1400.33	-0.156562	0.100899	-1.55167	0.120741	1	ALYREF	Aly/REF export factor	10189
1117	ENSG00000237686	37.4078	0.736445	0.474991	1.55044	0.121036	1	SCIRT	stem cell inhibitory RNA transcript	101929705
1118	ENSG00000185507	145.702	-0.368339	0.237629	-1.55006	0.121128	1	IRF7	interferon regulatory factor 7	3665
1119	ENSG00000089692	14.4297	-0.970942	0.626879	-1.54885	0.121417	1	LAG3	lymphocyte activating 3	3902
1120	ENSG00000180509	6.85697	1.52894	0.987253	1.54868	0.121459	NA	KCNE1	potassium voltage-gated channel subfamily E regulatory subunit 1	3753
1121	ENSG00000177051	235.73	-0.31942	0.206294	-1.54837	0.121533	1	FBXO46	F-box protein 46	23403
1122	ENSG00000196860	2.72293	1.94371	1.25535	1.54834	0.12154	NA	TOMM20L	translocase of outer mitochondrial membrane 20 like	387990
1123	ENSG00000228035	3.87862	-2.45605	1.58646	-1.54813	0.12159	NA	NGF-AS1	NGF antisense RNA 1	112840934
1124	ENSG00000186684	167.578	0.358223	0.231475	1.54757	0.121726	1	CYP27C1	cytochrome P450 family 27 subfamily C member 1	339761
1125	ENSG00000187608	456.599	-0.438401	0.283558	-1.54607	0.122087	1	ISG15	ISG15 ubiquitin like modifier	9636
1126	ENSG00000118094	41.6711	-0.696899	0.450875	-1.54566	0.122187	1	TREH	trehalase	11181
1127	ENSG00000168811	69.6755	-0.466455	0.301787	-1.54564	0.122191	1	IL12A	interleukin 12A	3592
1128	ENSG00000100505	19.1522	0.67182	0.434815	1.54507	0.122329	1	TRIM9	tripartite motif containing 9	114088
1129	ENSG00000249669	416.43	-0.402142	0.260341	-1.54468	0.122425	1	NA	NA	NA
1130	ENSG00000100056	558.442	-0.176565	0.114308	-1.54465	0.122432	1	ESS2	ess-2 splicing factor homolog	8220
1131	ENSG00000197251	1.81538	2.95298	1.91208	1.54438	0.122497	NA	LINC00336	long intergenic non-protein coding RNA 336	401253
1132	ENSG00000171033	1372.99	-0.564071	0.365242	-1.54438	0.122497	1	PKIA	cAMP-dependent protein kinase inhibitor alpha	5569
1133	ENSG00000271327	15.2655	0.74107	0.480143	1.54344	0.122725	1	NA	NA	NA
1134	ENSG00000172673	2.55888	2.45284	1.58961	1.54305	0.122819	NA	THEMIS	thymocyte selection associated	387357
1135	ENSG00000250240	9.98404	-1.12209	0.727201	-1.54303	0.122824	1	NA	NA	NA
1136	ENSG00000226450	6.60157	-1.24306	0.805803	-1.54264	0.122919	NA	CYP2D8P	ccytochrome P450 family 2 subfamily D member 8, pseudogene	1568
1137	ENSG00000150593	1255.67	0.189294	0.122741	1.54222	0.12302	1	PDCD4	programmed cell death 4	27250
1138	ENSG00000100092	214.491	0.283136	0.183595	1.54218	0.123031	1	SH3BP1	SH3 domain binding protein 1	23616
1139	ENSG00000223583	4.45682	1.36678	0.886491	1.54178	0.123126	NA	RPL17P9	ribosomal protein L17 pseudogene 9	729301
1140	ENSG00000099260	315.764	0.617325	0.400583	1.54106	0.123301	1	PALMD	palmdelphin	54873
1141	ENSG00000196642	2169.93	-0.163073	0.105865	-1.54038	0.123467	1	RABL6	RAB, member RAS oncogene family like 6	55684
1142	ENSG00000203585	3.05373	-2.2844	1.48314	-1.54025	0.1235	NA	LINC02408	long intergenic non-protein coding RNA 2408	100507175
1143	ENSG00000185862	31.0319	0.711601	0.462313	1.53922	0.123751	1	EVI2B	ecotropic viral integration site 2B	2124
1144	ENSG00000165983	268.098	-0.281422	0.182865	-1.53896	0.123813	1	PTER	phosphotriesterase related	9317
1145	ENSG00000158545	1362.99	-0.168518	0.109508	-1.53887	0.123836	1	ZC3H18	zinc finger CCCH-type containing 18	124245
1146	ENSG00000179271	1201.36	-0.164294	0.106786	-1.53853	0.123918	1	GADD45GIP1	GADD45G interacting protein 1	90480
1147	ENSG00000128052	10.4819	1.17202	0.762602	1.53687	0.124326	1	KDR	kinase insert domain receptor	3791
1148	ENSG00000224596	168.291	0.561954	0.365953	1.53559	0.124638	1	ZMIZ1-AS1	ZMIZ1 antisense RNA 1	283050
1149	ENSG00000261838	2.14549	-2.27939	1.48489	-1.53505	0.124772	NA	NA	NA	NA
1150	ENSG00000222365	7.6733	-0.998419	0.650724	-1.53432	0.124951	1	SNORD12B	small nucleolar RNA, C/D box 12B	100113393
1151	ENSG00000172139	6.68355	-1.43267	0.93414	-1.53368	0.125109	NA	SLC9C1	solute carrier family 9 member C1	285335
1152	ENSG00000132361	2722.24	-0.138168	0.0900995	-1.53351	0.125151	1	CLUH	clustered mitochondria homolog	23277
1153	ENSG00000196263	219.823	0.294598	0.192144	1.53321	0.125224	1	ZNF471	zinc finger protein 471	57573
1154	ENSG00000251191	2.31231	2.65204	1.73024	1.53276	0.125335	NA	LINC00589	long intergenic non-protein coding RNA 589	619351
1155	ENSG00000118473	982.531	0.287271	0.187473	1.53233	0.12544	1	SGIP1	SH3GL interacting endocytic adaptor 1	84251
1156	ENSG00000189180	421.03	0.220956	0.144205	1.53224	0.125464	1	ZNF33A	zinc finger protein 33A	7581
1157	ENSG00000248596	2.88787	2.45531	1.60282	1.53187	0.125555	NA	LOC643201	centrosomal protein 192kDa pseudogene	643201
1158	ENSG00000115568	719.917	-0.174419	0.113863	-1.53183	0.125564	1	ZNF142	zinc finger protein 142	7701
1159	ENSG00000010810	2239.19	0.238517	0.155839	1.53054	0.125884	1	FYN	FYN proto-oncogene, Src family tyrosine kinase	2534
1160	ENSG00000121236	117.606	0.386026	0.252268	1.53022	0.125963	1	TRIM6	tripartite motif containing 6	117854
1161	ENSG00000203667	150.927	-0.299907	0.196063	-1.52965	0.126104	1	COX20	cytochrome c oxidase assembly factor COX20	116228
1162	ENSG00000259796	15.3524	2.12607	1.39001	1.52954	0.126132	1	NA	NA	NA
1163	ENSG00000120664	5.35955	-1.40901	0.921668	-1.52876	0.126323	NA	SPART-AS1	SPART antisense RNA 1	100507135
1164	ENSG00000148841	3945.39	0.31277	0.204634	1.52844	0.126404	1	ITPRIP	inositol 1,4,5-trisphosphate receptor interacting protein	85450
1165	ENSG00000155130	11278.3	-0.342152	0.223912	-1.52807	0.126496	1	NA	NA	NA
1166	ENSG00000185271	8.9987	1.19837	0.784301	1.52795	0.126525	1	KLHL33	kelch like family member 33	123103
1167	ENSG00000182796	319.679	0.331455	0.216946	1.52782	0.126557	1	TMEM198B	transmembrane protein 198B (pseudogene)	440104
1168	ENSG00000164989	75.4497	0.37568	0.245979	1.52728	0.126691	1	CCDC171	coiled-coil domain containing 171	203238
1169	ENSG00000213790	8.09217	1.08276	0.70905	1.52706	0.126745	1	NA	NA	NA
1170	ENSG00000260167	3.46437	-1.72746	1.13147	-1.52674	0.126827	NA	NA	NA	NA
1171	ENSG00000259298	8.99442	1.00644	0.659802	1.52536	0.127169	1	NA	NA	NA
1172	ENSG00000236478	2.30935	-2.34814	1.53953	-1.52523	0.127202	NA	NA	NA	NA
1173	ENSG00000135373	10.8183	-1.66077	1.08905	-1.52497	0.127268	1	EHF	ETS homologous factor	26298
1174	ENSG00000228078	1.73112	-2.60161	1.7064	-1.52462	0.127354	NA	NA	NA	NA
1175	ENSG00000167733	112.41	-0.309457	0.202998	-1.52444	0.1274	1	HSD11B1L	hydroxysteroid 11-beta dehydrogenase 1 like	374875
1176	ENSG00000117479	510.094	-0.485597	0.31856	-1.52435	0.127421	1	SLC19A2	solute carrier family 19 member 2	10560
1177	ENSG00000103126	715.651	-0.198799	0.130428	-1.5242	0.127458	1	AXIN1	axin 1	8312
1178	ENSG00000259605	8.83434	-1.07875	0.707749	-1.5242	0.127459	1	NA	NA	NA
1179	ENSG00000126453	369.567	-0.198623	0.130343	-1.52384	0.127549	1	BCL2L12	BCL2 like 12	83596
1180	ENSG00000106070	1786.06	-0.241633	0.158577	-1.52376	0.12757	1	GRB10	growth factor receptor bound protein 10	2887
1181	ENSG00000187323	1.89977	2.49398	1.6368	1.52369	0.127585	NA	DCC	DCC netrin 1 receptor	1630
1182	ENSG00000066322	3171.45	-0.132726	0.0871274	-1.52336	0.127669	1	ELOVL1	ELOVL fatty acid elongase 1	64834
1183	ENSG00000272542	4.70916	1.60619	1.05467	1.52293	0.127776	NA	NA	NA	NA
1184	ENSG00000201302	6.43306	-1.18454	0.777939	-1.52267	0.127842	NA	SNORA65	small nucleolar RNA, H/ACA box 65	26783
1185	ENSG00000107968	28.489	0.787587	0.517322	1.52243	0.127902	1	MAP3K8	mitogen-activated protein kinase kinase kinase 8	1326
1186	ENSG00000263072	126.173	0.289373	0.190211	1.52133	0.128177	1	NA	NA	NA
1187	ENSG00000164300	777.956	-0.549064	0.360954	-1.52115	0.128223	1	SERINC5	serine incorporator 5	256987
1188	ENSG00000141068	257.279	0.332018	0.218301	1.52092	0.12828	1	KSR1	kinase suppressor of ras 1	8844
1189	ENSG00000149289	339.079	0.217135	0.142772	1.52086	0.128296	1	ZC3H12C	zinc finger CCCH-type containing 12C	85463
1190	ENSG00000244124	16.2588	-0.822453	0.541014	-1.52021	0.128459	1	NA	NA	NA
1191	ENSG00000237691	4.70092	1.76797	1.16328	1.51982	0.128556	NA	NA	NA	NA
1192	ENSG00000267501	2.804	-1.91103	1.25852	-1.51847	0.128895	NA	NA	NA	NA
1193	ENSG00000168298	2.30974	2.58535	1.70305	1.51807	0.128997	NA	H1-4	H1.4 linker histone, cluster member	3008
1194	ENSG00000263820	3.38136	-1.94191	1.27942	-1.51781	0.129063	NA	NA	NA	NA
1195	ENSG00000213920	14.6101	-0.853439	0.562586	-1.51699	0.129269	1	MDP1	magnesium dependent phosphatase 1	145553
1196	ENSG00000143801	473.037	-0.255254	0.168271	-1.51692	0.129287	1	PSEN2	presenilin 2	5664
1197	ENSG00000163848	1548.06	-0.150721	0.0993648	-1.51684	0.129306	1	ZNF148	zinc finger protein 148	7707
1198	ENSG00000263120	4.53899	1.47607	0.973784	1.51581	0.129569	NA	NA	NA	NA
1199	ENSG00000109787	817.384	0.235382	0.155287	1.51578	0.129575	1	KLF3	Kruppel like factor 3	51274
1200	ENSG00000136044	2563.4	0.168416	0.111127	1.51553	0.129639	1	APPL2	adaptor protein, phosphotyrosine interacting with PH domain and leucine zipper 2	55198
1201	ENSG00000188761	8.58132	-1.14492	0.755502	-1.51545	0.12966	1	BCL2L15	BCL2 like 15	440603
1202	ENSG00000240476	270.599	-0.337976	0.223022	-1.51544	0.129661	1	NA	NA	NA
1203	ENSG00000252311	2.30988	2.28258	1.50644	1.51521	0.129719	NA	RNU1-103P	RNA, U1 small nuclear 103, pseudogene	106481623
1204	ENSG00000158156	477.809	0.325725	0.215042	1.5147	0.129847	1	XKR8	XK related 8	55113
1205	ENSG00000142530	5.11933	1.4147	0.934059	1.51457	0.12988	NA	FAM71E1	family with sequence similarity 71 member E1	112703
1206	ENSG00000119714	1958.42	0.391358	0.258505	1.51392	0.130045	1	GPR68	G protein-coupled receptor 68	8111
1207	ENSG00000233254	3.05539	1.71844	1.13516	1.51383	0.13007	NA	RPL21P134	ribosomal protein L21 pseudogene 134	728782
1208	ENSG00000213082	1.89665	-2.44022	1.61211	-1.51368	0.130107	NA	NA	NA	NA
1209	ENSG00000226824	31.2703	-0.622	0.411012	-1.51334	0.130194	1	NA	NA	NA
1210	ENSG00000230992	7.76705	1.3497	0.892137	1.51288	0.130309	1	NA	NA	NA
1211	ENSG00000124942	54671.9	0.218065	0.14416	1.51265	0.130368	1	AHNAK	AHNAK nucleoprotein	79026
1212	ENSG00000219016	2.39263	-2.58619	1.71025	-1.51217	0.13049	NA	NA	NA	NA
1213	ENSG00000267421	3.05727	2.17447	1.43806	1.51209	0.130512	NA	ZFP28-DT	ZFP28 divergent transcript	101928982
1214	ENSG00000243742	782.594	-0.707088	0.468138	-1.51043	0.130935	1	RPLP0P2	ribosomal protein lateral stalk subunit P0 pseudogene 2	113157
1215	ENSG00000248161	6.27039	-1.10136	0.72926	-1.51024	0.130981	NA	NA	NA	NA
1216	ENSG00000162889	3774.55	-0.172306	0.114145	-1.50954	0.131161	1	MAPKAPK2	MAPK activated protein kinase 2	9261
1217	ENSG00000137033	135.608	-0.686845	0.455075	-1.5093	0.131222	1	IL33	interleukin 33	90865
1218	ENSG00000038210	1036.47	-0.173429	0.114933	-1.50896	0.13131	1	PI4K2B	phosphatidylinositol 4-kinase type 2 beta	55300
1219	ENSG00000262049	35.4756	-0.504952	0.334681	-1.50876	0.131361	1	NA	NA	NA
1220	ENSG00000266826	7.267	1.24234	0.823466	1.50868	0.131382	NA	NA	NA	NA
1221	ENSG00000166166	682.649	-0.205413	0.136157	-1.50864	0.13139	1	TRMT61A	tRNA methyltransferase 61A	115708
1222	ENSG00000095303	2174.45	0.529532	0.351071	1.50833	0.131469	1	PTGS1	prostaglandin-endoperoxide synthase 1	5742
1223	ENSG00000261469	2.64116	-2.48188	1.64611	-1.50773	0.131625	NA	NA	NA	NA
1224	ENSG00000105991	73.5351	0.355255	0.235806	1.50656	0.131924	1	HOXA1	homeobox A1	3198
1225	ENSG00000233270	7.92311	0.963375	0.639647	1.5061	0.132041	1	NA	NA	NA
1226	ENSG00000237502	4.37603	1.51499	1.00598	1.50598	0.132071	NA	NA	NA	NA
1227	ENSG00000267278	14.3449	0.94745	0.629555	1.50495	0.132336	1	NA	NA	NA
1228	ENSG00000217027	5.69302	1.60668	1.06765	1.50488	0.132355	NA	NA	NA	NA
1229	ENSG00000241978	76.3501	-0.645898	0.429295	-1.50456	0.132438	1	NA	NA	NA
1230	ENSG00000078269	8915.21	0.138472	0.0920358	1.50455	0.13244	1	SYNJ2	synaptojanin 2	8871
1231	ENSG00000054392	236.529	0.24075	0.160038	1.50433	0.132496	1	HHAT	hedgehog acyltransferase	55733
1232	ENSG00000075618	6647.47	-0.2798	0.186036	-1.50401	0.132579	1	FSCN1	fascin actin-bundling protein 1	6624
1233	ENSG00000078699	625.611	0.186556	0.124076	1.50356	0.132695	1	CBFA2T2	CBFA2/RUNX1 partner transcriptional co-repressor 2	9139
1234	ENSG00000113739	34555.3	-0.265564	0.176637	-1.50345	0.132724	1	STC2	stanniocalcin 2	8614
1235	ENSG00000125912	3991.56	-0.180921	0.120344	-1.50337	0.132745	1	NCLN	nicalin	56926
1236	ENSG00000062038	7.0167	-1.2495	0.831806	-1.50215	0.133058	NA	CDH3	cadherin 3	1001
1237	ENSG00000163491	454.09	0.334676	0.22282	1.502	0.133098	1	NEK10	NIMA related kinase 10	152110
1238	ENSG00000168026	160.809	0.334705	0.222878	1.50174	0.133165	1	TTC21A	tetratricopeptide repeat domain 21A	199223
1239	ENSG00000223811	14.269	-0.867355	0.57758	-1.5017	0.133173	1	NA	NA	NA
1240	ENSG00000160336	380.171	0.214396	0.142807	1.5013	0.133279	1	ZNF761	zinc finger protein 761	388561
1241	ENSG00000160336	380.171	0.214396	0.142807	1.5013	0.133279	1	ZNF765-ZNF761	ZNF765-ZNF761 readthrough	110116772
1242	ENSG00000269959	18.5572	0.706631	0.470782	1.50097	0.133362	1	SPACA6P-AS	SPACA6P antisense RNA	102238594
1243	ENSG00000002330	673.196	-0.271701	0.181127	-1.50006	0.1336	1	BAD	BCL2 associated agonist of cell death	572
1244	ENSG00000253317	2.47483	1.99119	1.32747	1.49999	0.133618	NA	NA	NA	NA
1245	ENSG00000179397	19.3863	0.712933	0.47545	1.49949	0.133747	1	CATSPERE	catsper channel auxiliary subunit epsilon	257044
1246	ENSG00000235919	26.3224	-0.598498	0.399334	-1.49874	0.13394	1	ASH1L-AS1	ASH1L antisense RNA 1	645676
1247	ENSG00000110429	844.749	0.181164	0.120917	1.49825	0.134068	1	FBXO3	F-box protein 3	26273
1248	ENSG00000160392	434.945	-0.192744	0.128654	-1.49815	0.134094	1	C19orf47	chromosome 19 open reading frame 47	126526
1249	ENSG00000105792	173.871	-0.392087	0.261887	-1.49716	0.134351	1	CFAP69	cilia and flagella associated protein 69	79846
1250	ENSG00000236651	9.00023	1.31763	0.880481	1.49649	0.134525	1	DLX2-DT	DLX2 divergent transcript	104326193
1251	ENSG00000177706	1867.57	0.247687	0.165537	1.49627	0.134584	1	FAM20C	FAM20C golgi associated secretory pathway kinase	56975
1252	ENSG00000151883	636.673	-0.284137	0.189911	-1.49615	0.134614	1	PARP8	poly(ADP-ribose) polymerase family member 8	79668
1253	ENSG00000110723	26.808	-1.34942	0.902061	-1.49593	0.134673	1	EXPH5	exophilin 5	23086
1254	ENSG00000228536	252.939	-0.453386	0.303083	-1.49591	0.134676	1	NA	NA	NA
1255	ENSG00000228601	8.84223	-1.84755	1.23539	-1.49551	0.134781	1	NA	NA	NA
1256	ENSG00000140285	1244.82	1.00619	0.673214	1.49461	0.135017	1	FGF7	fibroblast growth factor 7	2252
1257	ENSG00000230358	3.95967	-1.67171	1.11878	-1.49423	0.135116	NA	SPDYE21	speedy/RINGO cell cycle regulator family member E21	442572
1258	ENSG00000174332	59.3226	0.383307	0.256573	1.49395	0.135189	1	GLIS1	GLIS family zinc finger 1	148979
1259	ENSG00000249635	3.05493	-2.17401	1.4555	-1.49365	0.135266	NA	LOC101929577	uncharacterized LOC101929577	101929577
1260	ENSG00000254726	144.063	-0.674691	0.451745	-1.49352	0.135301	1	MEX3A	mex-3 RNA binding family member A	92312
1261	ENSG00000197467	960.47	-0.396398	0.265497	-1.49304	0.135427	1	COL13A1	collagen type XIII alpha 1 chain	1305
1262	ENSG00000172409	404.696	-0.239481	0.160431	-1.49273	0.135508	1	CLP1	cleavage factor polyribonucleotide kinase subunit 1	10978
1263	ENSG00000179195	3110.74	0.186868	0.125203	1.49252	0.135564	1	ZNF664	zinc finger protein 664	144348
1264	ENSG00000260837	14.3571	-0.825707	0.553304	-1.49232	0.135615	1	NA	NA	NA
1265	ENSG00000145198	2.2279	-3.23869	2.1706	-1.49208	0.135679	NA	VWA5B2	von Willebrand factor A domain containing 5B2	90113
1266	ENSG00000198945	269.432	-0.334973	0.224528	-1.4919	0.135725	1	L3MBTL3	L3MBTL histone methyl-lysine binding protein 3	84456
1267	ENSG00000159167	1402.01	0.645692	0.432921	1.49148	0.135836	1	STC1	stanniocalcin 1	6781
1268	ENSG00000160972	234.025	-0.315003	0.211327	-1.4906	0.136068	1	PPP1R16A	protein phosphatase 1 regulatory subunit 16A	84988
1269	ENSG00000132603	1068.3	-0.162324	0.108908	-1.49047	0.136099	1	NIP7	nucleolar pre-rRNA processing protein NIP7	51388
1270	ENSG00000066230	73.6538	-0.407069	0.273146	-1.4903	0.136145	1	SLC9A3	solute carrier family 9 member A3	6550
1271	ENSG00000115274	488.036	-0.225596	0.151396	-1.4901	0.136197	1	INO80B	INO80 complex subunit B	83444
1272	ENSG00000110721	269.144	0.326978	0.219433	1.4901	0.136197	1	CHKA	choline kinase alpha	1119
1273	ENSG00000125434	89.0457	0.362068	0.243015	1.4899	0.136251	1	SLC25A35	solute carrier family 25 member 35	399512
1274	ENSG00000125534	2417.55	-0.344091	0.231012	-1.4895	0.136356	1	PPDPF	pancreatic progenitor cell differentiation and proliferation factor	79144
1275	ENSG00000126709	725.641	-0.503563	0.338208	-1.48891	0.136511	1	IFI6	interferon alpha inducible protein 6	2537
1276	ENSG00000228638	53.4683	0.385431	0.259092	1.48762	0.13685	1	NA	NA	NA
1277	ENSG00000101695	40.6757	-0.779744	0.524329	-1.48713	0.136981	1	RNF125	ring finger protein 125	54941
1278	ENSG00000132570	119.925	0.360008	0.242145	1.48675	0.137082	1	PCBD2	pterin-4 alpha-carbinolamine dehydratase 2	84105
1279	ENSG00000105364	944.808	-0.15289	0.102852	-1.4865	0.137146	1	MRPL4	mitochondrial ribosomal protein L4	51073
1280	ENSG00000271936	28.6203	-0.573637	0.385963	-1.48625	0.137213	1	NA	NA	NA
1281	ENSG00000124145	5607.08	0.285596	0.192255	1.48551	0.137409	1	SDC4	syndecan 4	6385
1282	ENSG00000172336	605.958	-0.177353	0.119394	-1.48544	0.137428	1	POP7	POP7 homolog, ribonuclease P/MRP subunit	10248
1283	ENSG00000167766	850.71	0.19722	0.132859	1.48443	0.137694	1	ZNF83	zinc finger protein 83	55769
1284	ENSG00000119661	552.406	0.160237	0.107989	1.48383	0.137853	1	DNAL1	dynein axonemal light chain 1	83544
1285	ENSG00000143507	464.802	0.213635	0.144067	1.48289	0.138104	1	DUSP10	dual specificity phosphatase 10	11221
1286	ENSG00000159069	2837.4	-0.181564	0.122453	-1.48272	0.13815	1	FBXW5	F-box and WD repeat domain containing 5	54461
1287	ENSG00000113712	3014.14	-0.143334	0.0966716	-1.48269	0.138157	1	CSNK1A1	casein kinase 1 alpha 1	1452
1288	ENSG00000137269	112.409	-0.320291	0.216058	-1.48243	0.138227	1	LRRC1	leucine rich repeat containing 1	55227
1289	ENSG00000234648	196.276	-0.472997	0.319125	-1.48217	0.138295	1	NA	NA	NA
1290	ENSG00000142751	890.068	-0.147898	0.0998265	-1.48155	0.13846	1	GPN2	GPN-loop GTPase 2	54707
1291	ENSG00000023909	1250.73	0.18867	0.127347	1.48154	0.138462	1	GCLM	glutamate-cysteine ligase modifier subunit	2730
1292	ENSG00000077092	23.1122	-0.894418	0.604133	-1.4805	0.13874	1	RARB	retinoic acid receptor beta	5915
1293	ENSG00000266753	68.8492	0.37509	0.253356	1.48049	0.138744	1	NA	NA	NA
1294	ENSG00000262732	1.81464	-2.4364	1.64637	-1.47986	0.138909	NA	NA	NA	NA
1295	ENSG00000168779	360.107	-0.442153	0.298831	-1.47961	0.138977	1	SHOX2	short stature homeobox 2	6474
1296	ENSG00000272662	2.14436	-2.04326	1.38137	-1.47915	0.1391	NA	NA	NA	NA
1297	ENSG00000239268	2.80644	-2.12802	1.4389	-1.47892	0.139161	NA	NA	NA	NA
1298	ENSG00000133055	36.2552	0.821709	0.555631	1.47888	0.139174	1	MYBPH	myosin binding protein H	4608
1299	ENSG00000059377	57.356	0.495825	0.335287	1.47881	0.139192	1	TBXAS1	thromboxane A synthase 1	6916
1300	ENSG00000235499	2.96929	-1.96703	1.33066	-1.47823	0.139345	NA	NA	NA	NA
1301	ENSG00000259683	16.5192	1.02915	0.696215	1.47821	0.139351	1	NA	NA	NA
1302	ENSG00000241984	1.89742	-2.286	1.5466	-1.47808	0.139386	NA	NA	NA	NA
1303	ENSG00000165724	645.575	-0.157242	0.106464	-1.47696	0.139687	1	ZMYND19	zinc finger MYND-type containing 19	116225
1304	ENSG00000009413	1061.21	0.194547	0.131753	1.47661	0.139781	1	REV3L	REV3 like, DNA directed polymerase zeta catalytic subunit	5980
1305	ENSG00000035687	2132.02	0.16778	0.113628	1.47658	0.139789	1	ADSS2	adenylosuccinate synthase 2	159
1306	ENSG00000051128	1409.25	-0.225288	0.152607	-1.47627	0.139873	1	HOMER3	homer scaffold protein 3	9454
1307	ENSG00000197785	1282.19	-0.176603	0.119711	-1.47525	0.140146	1	ATAD3A	ATPase family AAA domain containing 3A	55210
1308	ENSG00000205143	2.06213	-2.28713	1.55051	-1.47508	0.140191	NA	ARID3C	AT-rich interaction domain 3C	138715
1309	ENSG00000162630	8.24456	-1.21984	0.827039	-1.47494	0.140228	1	B3GALT2	beta-1,3-galactosyltransferase 2	8707
1310	ENSG00000248925	2.88803	-1.53252	1.04011	-1.47342	0.140637	NA	NA	NA	NA
1311	ENSG00000223477	27.3296	0.886989	0.602098	1.47316	0.140707	1	NA	NA	NA
1312	ENSG00000250069	2.06396	-2.31287	1.57	-1.47316	0.140707	NA	NA	NA	NA
1313	ENSG00000214278	3.21907	-1.65135	1.12102	-1.47308	0.14073	NA	LOC100310782	mitochondrial translational initiation factor 3 pseudogene	100310782
1314	ENSG00000159176	11502.6	0.123277	0.083712	1.47263	0.140851	1	CSRP1	cysteine and glycine rich protein 1	1465
1315	ENSG00000176054	11.1398	0.808601	0.54943	1.47171	0.141099	1	RPL23P2	ribosomal protein L23 pseudogene 2	54028
1316	ENSG00000164934	1873.22	-0.165924	0.112753	-1.47157	0.141137	1	DCAF13	DDB1 and CUL4 associated factor 13	25879
1317	ENSG00000101596	2136.24	-0.255123	0.17337	-1.47156	0.141141	1	SMCHD1	structural maintenance of chromosomes flexible hinge domain containing 1	23347
1318	ENSG00000264442	2.22774	-1.9465	1.32375	-1.47045	0.141441	NA	NA	NA	NA
1319	ENSG00000109819	48.2132	-1.41686	0.963742	-1.47017	0.141516	1	PPARGC1A	PPARG coactivator 1 alpha	10891
1320	ENSG00000258188	7.83448	-1.18621	0.807368	-1.46924	0.141768	1	NA	NA	NA
1321	ENSG00000265496	4.94973	-1.25336	0.85362	-1.46828	0.142027	NA	NA	NA	NA
1322	ENSG00000172456	179.809	0.312287	0.212693	1.46825	0.142036	1	FGGY	FGGY carbohydrate kinase domain containing	55277
1323	ENSG00000112964	131.039	-0.400723	0.272933	-1.46821	0.142047	1	GHR	growth hormone receptor	2690
1324	ENSG00000100926	261.716	-0.361528	0.246331	-1.46765	0.142198	1	TM9SF1	transmembrane 9 superfamily member 1	10548
1325	ENSG00000181004	206.753	0.221638	0.151084	1.46699	0.142379	1	BBS12	Bardet-Biedl syndrome 12	166379
1326	ENSG00000109689	1150.32	-0.24248	0.165414	-1.4659	0.142676	1	STIM2	stromal interaction molecule 2	57620
1327	ENSG00000260425	11.4716	-0.81591	0.556697	-1.46563	0.14275	1	NA	NA	NA
1328	ENSG00000268225	17.4146	0.694614	0.474068	1.46522	0.142861	1	NA	NA	NA
1329	ENSG00000135365	812.448	0.170365	0.116278	1.46515	0.142879	1	PHF21A	PHD finger protein 21A	51317
1330	ENSG00000157423	106.223	0.370642	0.253002	1.46497	0.142928	1	HYDIN	HYDIN axonemal central pair apparatus protein	54768
1331	ENSG00000151789	201.094	0.369746	0.252423	1.46479	0.142979	1	ZNF385D	zinc finger protein 385D	79750
1332	ENSG00000261620	2.22799	2.00544	1.36941	1.46446	0.14307	NA	NA	NA	NA
1333	ENSG00000236048	2.72163	1.70344	1.1638	1.46368	0.14328	NA	SSBL5P	small RNA binding exonuclease protection factor La like 5, pseudogene	389465
1334	ENSG00000118976	4.45271	-1.43033	0.977465	-1.46331	0.143383	NA	NA	NA	NA
1335	ENSG00000198816	414.495	-0.301238	0.205905	-1.46299	0.143469	1	ZNF358	zinc finger protein 358	140467
1336	ENSG00000233578	2.31266	2.09281	1.4307	1.46278	0.143526	NA	NA	NA	NA
1337	ENSG00000186469	269.76	0.323797	0.221413	1.46241	0.143629	1	GNG2	G protein subunit gamma 2	54331
1338	ENSG00000221643	7.43131	1.17615	0.804305	1.46231	0.143655	1	SNORA77	small nucleolar RNA, H/ACA box 77	677843
1339	ENSG00000156030	684.086	0.14674	0.100491	1.46023	0.144227	1	MIDEAS	mitotic deacetylase associated SANT domain protein	91748
1340	ENSG00000162779	2.72184	2.19201	1.50129	1.46009	0.144267	NA	AXDND1	axonemal dynein light chain domain containing 1	126859
1341	ENSG00000243678	877.958	-0.434553	0.297647	-1.45996	0.144301	1	NME2	NME/NM23 nucleoside diphosphate kinase 2	4831
1342	ENSG00000197915	12.1353	-0.900084	0.616537	-1.4599	0.144317	1	HRNR	hornerin	388697
1343	ENSG00000166250	7206.11	0.25137	0.172207	1.4597	0.144373	1	CLMP	CXADR like membrane protein	79827
1344	ENSG00000163803	25.1814	0.66368	0.454787	1.45932	0.144477	1	PLB1	phospholipase B1	151056
1345	ENSG00000257150	10.7425	-1.35441	0.929035	-1.45786	0.144879	1	PGAM1P5	phosphoglycerate mutase 1 pseudogene 5	100132594
1346	ENSG00000071282	781.949	0.655688	0.449781	1.45779	0.144898	1	LMCD1	LIM and cysteine rich domains 1	29995
1347	ENSG00000102543	204.732	0.226185	0.155186	1.45751	0.144976	1	CDADC1	cytidine and dCMP deaminase domain containing 1	81602
1348	ENSG00000143199	13.7843	1.26089	0.86514	1.45745	0.144993	1	ADCY10	adenylate cyclase 10	55811
1349	ENSG00000215104	2.80229	2.64872	1.81779	1.45711	0.145087	NA	NA	NA	NA
1350	ENSG00000235700	3.13753	-1.7445	1.19766	-1.45659	0.145229	NA	CYCSP52	CYCS pseudogene 52	360155
1351	ENSG00000264462	7.84377	-1.86982	1.28387	-1.4564	0.145283	1	MIR3648-2	microRNA 3648-2	103504731
1352	ENSG00000132781	179.578	-0.245664	0.168684	-1.45635	0.145295	1	MUTYH	mutY DNA glycosylase	4595
1353	ENSG00000107854	2708.29	0.118792	0.0815727	1.45627	0.145319	1	TNKS2	tankyrase 2	80351
1354	ENSG00000107223	4002.6	-0.112569	0.0773126	-1.45603	0.145385	1	EDF1	endothelial differentiation related factor 1	8721
1355	ENSG00000205853	2.30884	-2.28017	1.56616	-1.4559	0.14542	NA	RFPL3S	RFPL3 antisense	10737
1356	ENSG00000167968	11.7137	-0.877475	0.602792	-1.45568	0.14548	1	DNASE1L2	deoxyribonuclease 1 like 2	1775
1357	ENSG00000074047	766.044	-0.278601	0.191418	-1.45546	0.145542	1	GLI2	GLI family zinc finger 2	2736
1358	ENSG00000147459	5742.77	-0.158125	0.108697	-1.45474	0.145742	1	DOCK5	dedicator of cytokinesis 5	80005
1359	ENSG00000125965	305.107	1.04036	0.715258	1.45452	0.145803	1	GDF5	growth differentiation factor 5	8200
1360	ENSG00000215018	18.9813	0.699616	0.481026	1.45443	0.145828	1	COL28A1	collagen type XXVIII alpha 1 chain	340267
1361	ENSG00000259921	3.79549	-1.40266	0.964513	-1.45427	0.145873	NA	NA	NA	NA
1362	ENSG00000171649	252.945	-0.206428	0.142007	-1.45365	0.146044	1	ZIK1	zinc finger protein interacting with K protein 1	284307
1363	ENSG00000146409	221.056	0.316951	0.218059	1.45351	0.146082	1	SLC18B1	solute carrier family 18 member B1	116843
1364	ENSG00000235531	322.151	0.298527	0.205432	1.45317	0.146177	1	MSC-AS1	MSC antisense RNA 1	100132891
1365	ENSG00000144231	709.577	-0.18229	0.125505	-1.45245	0.146378	1	POLR2D	RNA polymerase II subunit D	5433
1366	ENSG00000011083	3.05592	1.852	1.27516	1.45237	0.146398	NA	SLC6A7	solute carrier family 6 member 7	6534
1367	ENSG00000111052	607.593	-0.337685	0.23251	-1.45235	0.146405	1	LIN7A	lin-7 homolog A, crumbs cell polarity complex component	8825
1368	ENSG00000271816	9.89821	-0.826759	0.569272	-1.45231	0.146416	1	BMS1P4	BMS1 pseudogene 4	729096
1369	ENSG00000273240	3.3835	1.54903	1.06717	1.45153	0.146631	NA	NA	NA	NA
1370	ENSG00000227925	26.5851	-0.807333	0.556222	-1.45146	0.146652	1	NA	NA	NA
1371	ENSG00000232023	3.96288	2.1025	1.44876	1.45124	0.146712	NA	LINC01807	long intergenic non-protein coding RNA 1807	101928765
1372	ENSG00000235488	2.39322	-2.41879	1.66684	-1.45112	0.146745	NA	JARID2-AS1	JARID2 antisense RNA 1	100506681
1373	ENSG00000182621	344.164	-0.617116	0.42529	-1.45105	0.146766	1	PLCB1	phospholipase C beta 1	23236
1374	ENSG00000224513	4.70524	1.65626	1.1418	1.45057	0.146901	NA	NA	NA	NA
1375	ENSG00000232623	3.38277	-1.4979	1.03269	-1.45048	0.146925	NA	NA	NA	NA
1376	ENSG00000203872	15.6786	0.669477	0.461615	1.45029	0.146976	1	C6orf163	chromosome 6 open reading frame 163	206412
1377	ENSG00000182541	1533.13	-0.286754	0.197737	-1.45018	0.147009	1	LIMK2	LIM domain kinase 2	3985
1378	ENSG00000173744	2271.91	-0.117465	0.0810031	-1.45012	0.147024	1	AGFG1	ArfGAP with FG repeats 1	3267
1379	ENSG00000187479	230.007	1.10159	0.759658	1.45011	0.147027	1	C11orf96	chromosome 11 open reading frame 96	387763
1380	ENSG00000270408	2.55733	-1.83515	1.26557	-1.45006	0.147042	NA	NA	NA	NA
1381	ENSG00000183722	3177.74	-0.212328	0.14651	-1.44923	0.147272	1	LHFPL6	LHFPL tetraspan subfamily member 6	10186
1382	ENSG00000213090	4.78837	-1.28848	0.889387	-1.44873	0.147413	NA	SCYL2P1	SCYL2 pseudogene 1	100420110
1383	ENSG00000215769	67.1103	0.399252	0.275635	1.44848	0.147482	1	ARHGAP27P1-BPTFP1-KPNA2P3	ARHGAP27P1-BPTFP1-KPNA2P3 readthrough, transcribed pseudogene	109286553
1384	ENSG00000203589	5.20021	1.40615	0.970931	1.44824	0.147549	NA	NA	NA	NA
1385	ENSG00000268222	3.46278	-1.76379	1.21802	-1.44808	0.147595	NA	NA	NA	NA
1386	ENSG00000100596	3617.44	0.147726	0.102038	1.44775	0.147688	1	SPTLC2	serine palmitoyltransferase long chain base subunit 2	9517
1387	ENSG00000177508	1133.2	0.418048	0.288792	1.44758	0.147736	1	IRX3	iroquois homeobox 3	79191
1388	ENSG00000262902	3.54681	1.58693	1.09629	1.44754	0.147746	NA	MTCO1P40	MT-CO1 pseudogene 40	107075172
1389	ENSG00000134627	49.8388	0.479145	0.331025	1.44746	0.147769	1	PIWIL4	piwi like RNA-mediated gene silencing 4	143689
1390	ENSG00000172007	255.953	0.285998	0.197594	1.4474	0.147784	1	RAB33B	RAB33B, member RAS oncogene family	83452
1391	ENSG00000237025	2.72022	-1.79466	1.23996	-1.44736	0.147796	NA	NA	NA	NA
1392	ENSG00000236581	13.2847	-0.79048	0.546195	-1.44725	0.147827	1	STARD13-AS	STARD13 antisense RNA	100874241
1393	ENSG00000169018	2410.29	0.229611	0.158658	1.44721	0.147837	1	FEM1B	fem-1 homolog B	10116
1394	ENSG00000183018	19.4664	-0.803209	0.555012	-1.44719	0.147843	1	SPNS2	sphingolipid transporter 2	124976
1395	ENSG00000272983	14.1184	1.032	0.713114	1.44717	0.147848	1	NA	NA	NA
1396	ENSG00000263326	5.03453	1.22867	0.849013	1.44717	0.147849	NA	NA	NA	NA
1397	ENSG00000213435	3.05593	-1.81762	1.25609	-1.44705	0.147883	NA	NA	NA	NA
1398	ENSG00000259236	6.26933	-1.13143	0.782055	-1.44673	0.147972	NA	NA	NA	NA
1399	ENSG00000273073	2.39138	2.01676	1.39407	1.44667	0.147989	NA	NA	NA	NA
1400	ENSG00000079335	103.222	-0.363464	0.251282	-1.44644	0.148055	1	CDC14A	cell division cycle 14A	8556
1401	ENSG00000234459	7.76	-0.988558	0.683889	-1.4455	0.148319	1	NA	NA	NA
1402	ENSG00000178852	126.143	0.343909	0.237949	1.44531	0.148372	1	EFCAB13	EF-hand calcium binding domain 13	124989
1403	ENSG00000197582	61.9579	-0.550511	0.381058	-1.44469	0.148545	1	NA	NA	NA
1404	ENSG00000110092	45906.3	-0.304387	0.21077	-1.44416	0.148693	1	CCND1	cyclin D1	595
1405	ENSG00000104866	1010.58	-0.194429	0.134694	-1.44349	0.148882	1	PPP1R37	protein phosphatase 1 regulatory subunit 37	284352
1406	ENSG00000184428	356.809	-0.193483	0.134074	-1.4431	0.148991	1	TOP1MT	DNA topoisomerase I mitochondrial	116447
1407	ENSG00000163064	24.3283	-0.980003	0.679262	-1.44275	0.149092	1	EN1	engrailed homeobox 1	2019
1408	ENSG00000125503	2109.32	-0.161125	0.111682	-1.44271	0.149102	1	PPP1R12C	protein phosphatase 1 regulatory subunit 12C	54776
1409	ENSG00000170370	23.0178	0.673745	0.467134	1.4423	0.149219	1	EMX2	empty spiracles homeobox 2	2018
1410	ENSG00000261068	2.89019	2.02533	1.40466	1.44186	0.14934	NA	NA	NA	NA
1411	ENSG00000116525	285.553	0.285954	0.198341	1.44173	0.14938	1	TRIM62	tripartite motif containing 62	55223
1412	ENSG00000229388	5.6928	-1.08261	0.750959	-1.44164	0.149405	NA	LINC01715	long intergenic non-protein coding RNA 1715	105378616
1413	ENSG00000259804	2.55889	-1.84308	1.27873	-1.44134	0.149489	NA	CTCF-DT	CTCF divergent transcript	107984813
1414	ENSG00000130810	94.7127	-0.40497	0.281005	-1.44115	0.149542	1	PPAN	peter pan homolog	56342
1415	ENSG00000272842	9.82328	0.944424	0.655346	1.44111	0.149554	1	NA	NA	NA
1416	ENSG00000100968	3400.24	-0.183333	0.127229	-1.44096	0.149596	1	NFATC4	nuclear factor of activated T cells 4	4776
1417	ENSG00000185055	11.5501	0.826241	0.573459	1.4408	0.149641	1	EFCAB10	EF-hand calcium binding domain 10	100130771
1418	ENSG00000127663	998.998	-0.267952	0.185982	-1.44074	0.149659	1	KDM4B	lysine demethylase 4B	23030
1419	ENSG00000268912	40.6844	-0.495383	0.343863	-1.44064	0.149686	1	NA	NA	NA
1420	ENSG00000251556	2.30924	-2.17634	1.51147	-1.43988	0.149901	NA	NA	NA	NA
1421	ENSG00000241839	878.179	0.328322	0.228168	1.43895	0.150165	1	PLEKHO2	pleckstrin homology domain containing O2	80301
1422	ENSG00000006740	65.796	0.368812	0.256333	1.4388	0.150208	1	ARHGAP44	Rho GTPase activating protein 44	9912
1423	ENSG00000236801	15.7662	-1.23523	0.858858	-1.43823	0.15037	1	RPL24P8	RPL24 pseudogene 8	100270964
1424	ENSG00000105321	523.724	-0.192296	0.133704	-1.43822	0.150371	1	CCDC9	coiled-coil domain containing 9	26093
1425	ENSG00000142303	305.198	0.339798	0.236268	1.43819	0.150381	1	ADAMTS10	ADAM metallopeptidase with thrombospondin type 1 motif 10	81794
1426	ENSG00000248388	10.9762	0.858103	0.596671	1.43815	0.150391	1	NA	NA	NA
1427	ENSG00000138193	312.016	0.3922	0.272729	1.43806	0.150418	1	PLCE1	phospholipase C epsilon 1	51196
1428	ENSG00000137145	1261.2	0.149475	0.104004	1.43721	0.150658	1	DENND4C	DENN domain containing 4C	55667
1429	ENSG00000186106	173.279	0.270553	0.188285	1.43693	0.150738	1	ANKRD46	ankyrin repeat domain 46	157567
1430	ENSG00000217930	195.535	-0.29285	0.203832	-1.43672	0.150797	1	PAM16	presequence translocase associated motor 16	51025
1431	ENSG00000235100	3.0525	1.69188	1.17764	1.43667	0.150812	NA	NA	NA	NA
1432	ENSG00000144481	12.7823	-1.20671	0.840816	-1.43516	0.151241	1	TRPM8	transient receptor potential cation channel subfamily M member 8	79054
1433	ENSG00000047662	18.0811	0.843498	0.587823	1.43495	0.151301	1	FAM184B	family with sequence similarity 184 member B	27146
1434	ENSG00000151247	1321.46	-0.130658	0.0910637	-1.4348	0.151345	1	EIF4E	eukaryotic translation initiation factor 4E	1977
1435	ENSG00000196189	20.0524	0.925998	0.645603	1.43432	0.151482	1	SEMA4A	semaphorin 4A	64218
1436	ENSG00000106546	2512.43	-0.40748	0.284171	-1.43392	0.151594	1	AHR	aryl hydrocarbon receptor	196
1437	ENSG00000179922	112.23	-0.269905	0.188234	-1.43388	0.151606	1	ZNF784	zinc finger protein 784	147808
1438	ENSG00000198841	417.509	-0.23627	0.164812	-1.43358	0.151693	1	KTI12	KTI12 chromatin associated homolog	112970
1439	ENSG00000267159	2.06259	-2.17652	1.51886	-1.433	0.151858	NA	NA	NA	NA
1440	ENSG00000130347	168.771	0.240116	0.167596	1.43271	0.151941	1	RTN4IP1	reticulon 4 interacting protein 1	84816
1441	ENSG00000235397	3.79756	1.49088	1.04146	1.43154	0.152277	NA	EPN2-AS1	EPN2 antisense RNA 1	100874018
1442	ENSG00000110911	1643.56	-0.156294	0.109182	-1.4315	0.152287	1	SLC11A2	solute carrier family 11 member 2	4891
1443	ENSG00000238286	8.00269	-0.976903	0.682443	-1.43148	0.152293	1	NA	NA	NA
1444	ENSG00000159788	603.124	-0.179345	0.125312	-1.43119	0.152376	1	RGS12	regulator of G protein signaling 12	6002
1445	ENSG00000048052	394.191	-0.400835	0.280196	-1.43055	0.152558	1	HDAC9	histone deacetylase 9	9734
1446	ENSG00000237351	2.22867	1.87311	1.30993	1.42993	0.152736	NA	NA	NA	NA
1447	ENSG00000198171	935.598	-0.156898	0.109729	-1.42987	0.152754	1	DDRGK1	DDRGK domain containing 1	65992
1448	ENSG00000114861	3234.87	-0.254927	0.178324	-1.42957	0.15284	1	FOXP1	forkhead box P1	27086
1449	ENSG00000254774	1.89931	-2.74669	1.92179	-1.42924	0.152937	NA	NA	NA	NA
1450	ENSG00000075856	1434.56	-0.239953	0.167954	-1.42868	0.153095	1	SART3	spliceosome associated factor 3, U4/U6 recycling protein	9733
1451	ENSG00000081041	23.5836	1.70672	1.19484	1.42841	0.153173	1	CXCL2	C-X-C motif chemokine ligand 2	2920
1452	ENSG00000256355	1.89888	-2.25968	1.58212	-1.42827	0.153215	NA	NTAN1P3	N-terminal asparagine amidase pseudogene 3	100420356
1453	ENSG00000117859	1716.68	0.175072	0.122655	1.42735	0.15348	1	OSBPL9	oxysterol binding protein like 9	114883
1454	ENSG00000181072	23.6409	1.69255	1.18628	1.42677	0.153648	1	CHRM2	cholinergic receptor muscarinic 2	1129
1455	ENSG00000270558	9.40839	-1.08257	0.759205	-1.42593	0.153889	1	NA	NA	NA
1456	ENSG00000165650	1419.41	0.247091	0.173289	1.42589	0.153901	1	PDZD8	PDZ domain containing 8	118987
1457	ENSG00000260456	24.3526	-0.650133	0.456157	-1.42524	0.154088	1	C16orf95	chromosome 16 open reading frame 95	100506581
1458	ENSG00000171992	958.009	0.240586	0.168889	1.42452	0.154296	1	SYNPO	synaptopodin	11346
1459	ENSG00000250892	5.61337	1.35969	0.954569	1.4244	0.15433	NA	LOC100288172	WEE1 homolog (S. pombe) pseudogene	100288172
1460	ENSG00000143217	19.7299	0.709252	0.497938	1.42438	0.154337	1	NECTIN4	nectin cell adhesion molecule 4	81607
1461	ENSG00000228242	5.7732	1.2179	0.855221	1.42408	0.154423	NA	NA	NA	NA
1462	ENSG00000187145	1440.75	-0.144742	0.101666	-1.42371	0.154532	1	NA	NA	NA
1463	ENSG00000143816	60.9099	0.819924	0.576537	1.42215	0.154982	1	WNT9A	Wnt family member 9A	7483
1464	ENSG00000104043	13.9504	0.981151	0.689993	1.42197	0.155034	1	ATP8B4	ATPase phospholipid transporting 8B4 (putative)	79895
1465	ENSG00000265393	1.81395	-2.21194	1.55555	-1.42197	0.155036	NA	NA	NA	NA
1466	ENSG00000180801	1269.28	-0.21044	0.147993	-1.42196	0.155038	1	ARSJ	arylsulfatase family member J	79642
1467	ENSG00000071655	1996.96	-0.155064	0.109063	-1.42179	0.155087	1	MBD3	methyl-CpG binding domain protein 3	53615
1468	ENSG00000168939	97.9691	0.303291	0.213333	1.42168	0.15512	1	SPRY3	sprouty RTK signaling antagonist 3	10251
1469	ENSG00000163510	657.89	-0.244843	0.172236	-1.42156	0.155155	1	CWC22	CWC22 spliceosome associated protein homolog	57703
1470	ENSG00000136161	332.617	0.271243	0.190896	1.42089	0.155348	1	RCBTB2	RCC1 and BTB domain containing protein 2	1102
1471	ENSG00000264222	3.63132	-2.00096	1.40851	-1.42062	0.155427	NA	NA	NA	NA
1472	ENSG00000186417	19.3278	1.03134	0.726186	1.42021	0.155546	1	GLDN	gliomedin	342035
1473	ENSG00000223803	107.83	0.277108	0.195167	1.41985	0.155652	1	NA	NA	NA
1474	ENSG00000267003	4.37081	-1.40603	0.9903	-1.4198	0.155666	NA	NA	NA	NA
1475	ENSG00000145808	2.47779	-2.35298	1.65775	-1.41938	0.155788	NA	ADAMTS19	ADAM metallopeptidase with thrombospondin type 1 motif 19	171019
1476	ENSG00000100726	1191.92	-0.24985	0.17603	-1.41936	0.155794	1	TELO2	telomere maintenance 2	9894
1477	ENSG00000109458	238.411	0.242156	0.170617	1.4193	0.155811	1	GAB1	GRB2 associated binding protein 1	2549
1478	ENSG00000171431	3.46576	-1.93762	1.36544	-1.41904	0.155887	NA	KRT20	keratin 20	54474
1479	ENSG00000188234	5.76909	-1.45842	1.02823	-1.41838	0.15608	NA	AGAP4	ArfGAP with GTPase domain, ankyrin repeat and PH domain 4	119016
1480	ENSG00000188234	5.76909	-1.45842	1.02823	-1.41838	0.15608	NA	AGAP4	ArfGAP with GTPase domain, ankyrin repeat and PH domain 4	119016
1481	ENSG00000100503	2883.57	-0.196199	0.138349	-1.41815	0.156146	1	NIN	ninein	51199
1482	ENSG00000251550	4.04545	2.12858	1.501	1.41811	0.156158	NA	NA	NA	NA
1483	ENSG00000137504	1330.03	-0.154103	0.108695	-1.41775	0.156263	1	CREBZF	CREB/ATF bZIP transcription factor	58487
1484	ENSG00000197993	2.55892	1.81004	1.27688	1.41755	0.156321	NA	KEL	Kell metallo-endopeptidase (Kell blood group)	3792
1485	ENSG00000172250	7.1754	-1.09957	0.775795	-1.41734	0.156383	NA	SERHL	serine hydrolase like (pseudogene)	94009
1486	ENSG00000094796	11.2779	-1.48425	1.04772	-1.41666	0.156584	1	KRT31	keratin 31	3881
1487	ENSG00000241811	5.78034	-1.4835	1.04776	-1.41588	0.156811	NA	NA	NA	NA
1488	ENSG00000100644	22212.4	0.232993	0.164562	1.41584	0.156823	1	HIF1A	hypoxia inducible factor 1 subunit alpha	3091
1489	ENSG00000175471	203.017	-0.438025	0.309627	-1.41469	0.157161	1	MCTP1	multiple C2 and transmembrane domain containing 1	79772
1490	ENSG00000163017	158.041	-0.623566	0.441037	-1.41386	0.157402	1	ACTG2	actin gamma 2, smooth muscle	72
1491	ENSG00000161653	84.1271	-0.508102	0.359852	-1.41197	0.157958	1	NAGS	N-acetylglutamate synthase	162417
1492	ENSG00000250318	26.0718	-0.556797	0.394342	-1.41196	0.157961	1	RPL13AP26	ribosomal protein L13a pseudogene 26	729212
1493	ENSG00000150540	276.293	0.266617	0.188935	1.41115	0.158199	1	HNMT	histamine N-methyltransferase	3176
1494	ENSG00000180777	159.576	-0.476344	0.337645	-1.41078	0.158309	1	ANKRD30B	ankyrin repeat domain 30B	374860
1495	ENSG00000151553	2273.34	0.122003	0.086496	1.41051	0.15839	1	FHIP2A	FHF complex subunit HOOK interacting protein 2A	57700
1496	ENSG00000267776	7.34293	-0.946422	0.671024	-1.41042	0.158417	1	NA	NA	NA
1497	ENSG00000197905	270.655	-0.280732	0.199065	-1.41025	0.158465	1	TEAD4	TEA domain transcription factor 4	7004
1498	ENSG00000165181	5.4459	1.2147	0.861476	1.41002	0.158534	NA	SHOC1	shortage in chiasmata 1	158401
1499	ENSG00000105229	516.954	-0.187487	0.133	-1.40968	0.158635	1	PIAS4	protein inhibitor of activated STAT 4	51588
1500	ENSG00000119522	448.746	-0.181331	0.128636	-1.40964	0.158645	1	DENND1A	DENN domain containing 1A	57706
1501	ENSG00000272325	536.593	0.165732	0.117633	1.40889	0.158868	1	NUDT3	nudix hydrolase 3	11165
1502	ENSG00000260054	388.959	-0.205471	0.145994	-1.4074	0.159309	1	NA	NA	NA
1503	ENSG00000129480	299.372	0.215748	0.153322	1.40715	0.159382	1	DTD2	D-aminoacyl-tRNA deacylase 2	112487
1504	ENSG00000131386	219.184	0.432475	0.307342	1.40714	0.159385	1	GALNT15	polypeptide N-acetylgalactosaminyltransferase 15	117248
1505	ENSG00000067066	1791.54	0.112253	0.0798428	1.40593	0.159746	1	SP100	SP100 nuclear antigen	6672
1506	ENSG00000144741	346.721	0.192112	0.136667	1.40569	0.159815	1	SLC25A26	solute carrier family 25 member 26	115286
1507	ENSG00000250015	3.38387	1.54599	1.09994	1.40552	0.159866	NA	NA	NA	NA
1508	ENSG00000259426	45.6174	-0.60036	0.427262	-1.40513	0.159982	1	KIF23-AS1	KIF23 and PAQR5 antisense RNA 1	145694
1509	ENSG00000214706	1477.01	-0.134078	0.0954354	-1.40491	0.160047	1	IFRD2	interferon related developmental regulator 2	7866
1510	ENSG00000262222	24.1011	0.575619	0.409722	1.4049	0.16005	1	NA	NA	NA
1511	ENSG00000161179	197.594	-0.403993	0.28756	-1.4049	0.160051	1	YDJC	YdjC chitooligosaccharide deacetylase homolog	150223
1512	ENSG00000111087	9.41037	0.959828	0.683348	1.4046	0.160141	1	GLI1	GLI family zinc finger 1	2735
1513	ENSG00000186767	409.672	-0.335432	0.238863	-1.40428	0.160234	1	SPIN4	spindlin family member 4	139886
1514	ENSG00000089847	13.2084	0.82552	0.587928	1.40412	0.160284	1	ANKRD24	ankyrin repeat domain 24	170961
1515	ENSG00000080608	1227.5	-0.156691	0.111595	-1.4041	0.160288	1	PUM3	pumilio RNA binding family member 3	9933
1516	ENSG00000144485	14.4407	-0.683249	0.4867	-1.40384	0.160367	1	HES6	hes family bHLH transcription factor 6	55502
1517	ENSG00000142224	2.14194	-2.70742	1.92891	-1.4036	0.160437	NA	IL19	interleukin 19	29949
1518	ENSG00000144834	146.923	-1.22059	0.869773	-1.40334	0.160516	1	TAGLN3	transgelin 3	29114
1519	ENSG00000123689	101.552	0.503113	0.358628	1.40288	0.160652	1	G0S2	G0/G1 switch 2	50486
1520	ENSG00000182511	268.694	0.295898	0.210971	1.40255	0.16075	1	FES	FES proto-oncogene, tyrosine kinase	2242
1521	ENSG00000070047	1829.6	-0.128612	0.0917018	-1.4025	0.160766	1	PHRF1	PHD and ring finger domains 1	57661
1522	ENSG00000261716	131.294	0.28759	0.205073	1.40238	0.160802	1	H2BC20P	H2B clustered histone 20, pseudogene	337873
1523	ENSG00000114473	170.653	0.217193	0.154917	1.402	0.160916	1	IQCG	IQ motif containing G	84223
1524	ENSG00000071564	1910.35	-0.177558	0.126647	-1.40199	0.160919	1	TCF3	transcription factor 3	6929
1525	ENSG00000186148	4.78847	-1.1951	0.852587	-1.40173	0.160995	NA	LOC440895	two pore channel 3 pseudogene	440895
1526	ENSG00000224066	11.3054	0.848629	0.605504	1.40153	0.161057	1	NA	NA	NA
1527	ENSG00000072210	968.481	0.266267	0.190031	1.40118	0.161161	1	ALDH3A2	aldehyde dehydrogenase 3 family member A2	224
1528	ENSG00000237499	92.1031	-0.457325	0.326422	-1.40102	0.161207	1	WAKMAR2	wound and keratinocyte migration associated lncRNA 2	100130476
1529	ENSG00000170035	3033.89	0.233902	0.166958	1.40096	0.161225	1	UBE2E3	ubiquitin conjugating enzyme E2 E3	10477
1530	ENSG00000230638	5.28102	-1.14447	0.816953	-1.4009	0.161243	NA	LOC100418723	vir like m6A methyltransferase associated pseudogene	100418723
1531	ENSG00000103222	4213.3	0.209696	0.149695	1.40083	0.161266	1	ABCC1	ATP binding cassette subfamily C member 1	4363
1532	ENSG00000176946	1238.09	-0.142781	0.101967	-1.40027	0.161433	1	THAP4	THAP domain containing 4	51078
1533	ENSG00000164877	839.756	0.292785	0.209102	1.4002	0.161453	1	MICALL2	MICAL like 2	79778
1534	ENSG00000250748	80.1105	-0.408562	0.291836	-1.39997	0.161522	1	LOC105369187	uncharacterized LOC105369187	105369187
1535	ENSG00000155827	1266.94	0.141941	0.101398	1.39985	0.161559	1	RNF20	ring finger protein 20	56254
1536	ENSG00000176857	11.8114	0.860492	0.614759	1.39972	0.161596	1	NA	NA	NA
1537	ENSG00000009724	38.5485	0.494156	0.353196	1.3991	0.161784	1	MASP2	MBL associated serine protease 2	10747
1538	ENSG00000229204	38.2077	0.448372	0.320577	1.39864	0.161921	1	NA	NA	NA
1539	ENSG00000224743	21.9651	0.793519	0.567459	1.39837	0.162002	1	TEX26-AS1	TEX26 antisense RNA 1	100507064
1540	ENSG00000174791	889.414	0.318793	0.228081	1.39772	0.162197	1	RIN1	Ras and Rab interactor 1	9610
1541	ENSG00000225855	91.6031	0.337628	0.241708	1.39684	0.162461	1	RUSC1-AS1	RUSC1 antisense RNA 1	284618
1542	ENSG00000209482	7.34174	-1.08814	0.779067	-1.39672	0.162497	1	SNORD83A	small nucleolar RNA, C/D box 83A	116937
1543	ENSG00000128578	546.545	0.309825	0.221842	1.3966	0.162534	1	STRIP2	striatin interacting protein 2	57464
1544	ENSG00000260253	2.14615	2.14759	1.53816	1.3962	0.162654	NA	NA	NA	NA
1545	ENSG00000236841	82.0013	-0.635541	0.45521	-1.39615	0.16267	1	LOC101929532	uncharacterized LOC101929532	101929532
1546	ENSG00000073282	32.365	0.542797	0.388896	1.39574	0.162793	1	TP63	tumor protein p63	8626
1547	ENSG00000180190	143.436	-0.348706	0.249934	-1.39519	0.162957	1	TDRP	testis development related protein	157695
1548	ENSG00000111077	1561.46	0.344914	0.247236	1.39508	0.162991	1	TNS2	tensin 2	23371
1549	ENSG00000259113	4.45777	1.76468	1.26493	1.39508	0.162993	NA	NA	NA	NA
1550	ENSG00000130775	202.766	0.341165	0.244643	1.39454	0.163155	1	THEMIS2	thymocyte selection associated family member 2	9473
1551	ENSG00000182957	276.931	0.220356	0.158015	1.39453	0.163159	1	SPATA13	spermatogenesis associated 13	221178
1552	ENSG00000232838	75.1748	-0.367043	0.263301	-1.394	0.163316	1	PET117	PET117 cytochrome c oxidase chaperone	100303755
1553	ENSG00000240771	320.164	0.24655	0.176865	1.394	0.163318	1	ARHGEF25	Rho guanine nucleotide exchange factor 25	115557
1554	ENSG00000252516	6.51913	1.04423	0.749432	1.39336	0.163512	NA	RNA5SP82	RNA, 5S ribosomal pseudogene 82	100873316
1555	ENSG00000261801	429.603	0.328399	0.23571	1.39324	0.163549	1	LOXL1-AS1	LOXL1 antisense RNA 1	100287616
1556	ENSG00000132275	469.036	-0.208691	0.149903	-1.39217	0.163871	1	RRP8	ribosomal RNA processing 8	23378
1557	ENSG00000120832	122.226	0.382273	0.274712	1.39154	0.164061	1	MTERF2	mitochondrial transcription termination factor 2	80298
1558	ENSG00000146072	1101.71	-0.41806	0.300547	-1.391	0.164226	1	TNFRSF21	TNF receptor superfamily member 21	27242
1559	ENSG00000125945	370.197	0.243787	0.175294	1.39073	0.164307	1	ZNF436	zinc finger protein 436	80818
1560	ENSG00000176809	68.0917	0.351185	0.252536	1.39063	0.164336	1	LRRC37A3	leucine rich repeat containing 37 member A3	374819
1561	ENSG00000263563	92.7246	-0.372558	0.267912	-1.3906	0.164348	1	UBBP4	ubiquitin B pseudogene 4	23666
1562	ENSG00000181007	182.359	0.231134	0.166231	1.39044	0.164395	1	ZFP82	ZFP82 zinc finger protein	284406
1563	ENSG00000189166	19.8052	-0.632266	0.454977	-1.38966	0.164631	1	NA	NA	NA
1564	ENSG00000229212	8.33332	-0.992801	0.714563	-1.38938	0.164717	1	NA	NA	NA
1565	ENSG00000172175	1379.45	-0.302526	0.217755	-1.38929	0.164743	1	MALT1	MALT1 paracaspase	10892
1566	ENSG00000152942	699.238	0.169935	0.122336	1.38909	0.164807	1	RAD17	RAD17 checkpoint clamp loader component	5884
1567	ENSG00000143061	8.75209	-1.0547	0.75941	-1.38884	0.164881	1	IGSF3	immunoglobulin superfamily member 3	3321
1568	ENSG00000218891	197.309	-0.320758	0.231034	-1.38836	0.165028	1	ZNF579	zinc finger protein 579	163033
1569	ENSG00000258471	2.4763	-1.8017	1.29776	-1.38831	0.165042	NA	LOC101929718	uncharacterized LOC101929718	101929718
1570	ENSG00000182154	655.832	-0.228493	0.1646	-1.38817	0.165085	1	MRPL41	mitochondrial ribosomal protein L41	64975
1571	ENSG00000262248	3.29901	-1.41495	1.01937	-1.38807	0.165117	NA	NA	NA	NA
1572	ENSG00000185551	3673.98	-0.316938	0.228342	-1.388	0.165138	1	NR2F2	nuclear receptor subfamily 2 group F member 2	7026
1573	ENSG00000052126	751.295	0.28279	0.204	1.38623	0.165678	1	PLEKHA5	pleckstrin homology domain containing A5	54477
1574	ENSG00000163689	97.2803	0.335541	0.242175	1.38553	0.165891	1	CFAP20DC	CFAP20 domain containing	200844
1575	ENSG00000149658	1417.42	-0.10433	0.0752997	-1.38553	0.165891	1	YTHDF1	YTH N6-methyladenosine RNA binding protein 1	54915
1576	ENSG00000147155	732.24	0.26379	0.190502	1.38471	0.166142	1	EBP	EBP cholestenol delta-isomerase	10682
1577	ENSG00000256134	2.147	-2.01683	1.4566	-1.38462	0.166169	NA	NA	NA	NA
1578	ENSG00000095906	973.256	-0.152649	0.110247	-1.3846	0.166174	1	NUBP2	nucleotide binding protein 2	10101
1579	ENSG00000213949	1523.28	-0.253606	0.183229	-1.38409	0.166331	1	ITGA1	integrin subunit alpha 1	3672
1580	ENSG00000137802	1114.43	-0.133412	0.0964633	-1.38303	0.166656	1	MAPKBP1	mitogen-activated protein kinase binding protein 1	23005
1581	ENSG00000260121	104.779	0.351653	0.254272	1.38298	0.166671	1	NA	NA	NA
1582	ENSG00000170577	436.209	0.392346	0.283763	1.38265	0.166771	1	SIX2	SIX homeobox 2	10736
1583	ENSG00000233397	3.13666	2.03554	1.47292	1.38198	0.166979	NA	NA	NA	NA
1584	ENSG00000223044	2.63999	1.66489	1.20527	1.38133	0.167177	NA	RNU6-130P	RNA, U6 small nuclear 130, pseudogene	106481218
1585	ENSG00000196388	92.1039	0.44497	0.322349	1.3804	0.167465	1	INCA1	inhibitor of CDK, cyclin A1 interacting protein 1	388324
1586	ENSG00000130811	2695.26	-0.124549	0.0902464	-1.3801	0.167555	1	EIF3G	eukaryotic translation initiation factor 3 subunit G	8666
1587	ENSG00000105219	6.84704	1.04618	0.7583	1.37964	0.167697	NA	CCNP	cyclin P	79935
1588	ENSG00000166963	12004.7	0.211571	0.153398	1.37923	0.167823	1	MAP1A	microtubule associated protein 1A	4130
1589	ENSG00000134152	784.925	0.178927	0.129745	1.37907	0.167874	1	KATNBL1	katanin regulatory subunit B1 like 1	79768
1590	ENSG00000125869	70.3601	-1.01693	0.737483	-1.37891	0.167921	1	LAMP5	lysosomal associated membrane protein family member 5	24141
1591	ENSG00000181218	10.7312	-0.98897	0.717614	-1.37814	0.168161	1	H2AW	H2A.W histone	92815
1592	ENSG00000257662	1.97968	-2.18322	1.58503	-1.3774	0.168387	NA	EIF4A1P12	eukaryotic translation initiation factor 4A1 pseudogene 12	100462830
1593	ENSG00000143409	318.381	-0.246847	0.179303	-1.3767	0.168604	1	MINDY1	MINDY lysine 48 deubiquitinase 1	55793
1594	ENSG00000153714	546.163	-0.313828	0.228051	-1.37613	0.168781	1	LURAP1L	leucine rich adaptor protein 1 like	286343
1595	ENSG00000251023	6.44155	-1.13424	0.824243	-1.3761	0.168792	NA	NA	NA	NA
1596	ENSG00000068078	16.177	-0.833707	0.605858	-1.37608	0.168798	1	FGFR3	fibroblast growth factor receptor 3	2261
1597	ENSG00000119927	2981.94	0.488437	0.354961	1.37603	0.168813	1	GPAM	glycerol-3-phosphate acyltransferase, mitochondrial	57678
1598	ENSG00000260051	23.5114	0.578776	0.420729	1.37565	0.16893	1	NA	NA	NA
1599	ENSG00000006025	186.713	0.31666	0.23021	1.37553	0.168968	1	OSBPL7	oxysterol binding protein like 7	114881
1600	ENSG00000138449	58.0795	0.54976	0.39987	1.37485	0.169179	1	SLC40A1	solute carrier family 40 member 1	30061
1601	ENSG00000177822	201.122	-0.373792	0.272006	-1.37421	0.169378	1	NA	NA	NA
1602	ENSG00000203772	93.321	-0.301091	0.219172	-1.37376	0.169515	1	SPRN	shadow of prion protein	503542
1603	ENSG00000164163	3146.24	-0.161149	0.117336	-1.37339	0.16963	1	ABCE1	ATP binding cassette subfamily E member 1	6059
1604	ENSG00000072201	65.8656	0.341461	0.248701	1.37297	0.16976	1	LNX1	ligand of numb-protein X 1	84708
1605	ENSG00000116141	69.1035	-0.345186	0.25147	-1.37268	0.169853	1	MARK1	microtubule affinity regulating kinase 1	4139
1606	ENSG00000213860	9.9769	0.871637	0.635165	1.3723	0.16997	1	RPL21P75	ribosomal protein L21 pseudogene 75	728501
1607	ENSG00000170955	2254.77	-0.341214	0.248677	-1.37212	0.170027	1	CAVIN3	caveolae associated protein 3	112464
1608	ENSG00000244752	4.79143	-1.35787	0.989921	-1.37169	0.170159	NA	CRYBB2	crystallin beta B2	1415
1609	ENSG00000162702	1860.37	-0.280327	0.204483	-1.3709	0.170405	1	ZNF281	zinc finger protein 281	23528
1610	ENSG00000173141	656.424	-0.155493	0.113431	-1.37082	0.170432	1	MRPL57	mitochondrial ribosomal protein L57	78988
1611	ENSG00000185236	2052.26	-0.137312	0.100196	-1.37044	0.17055	1	RAB11B	RAB11B, member RAS oncogene family	9230
1612	ENSG00000115194	6.68506	1.20493	0.879261	1.37039	0.170565	NA	SLC30A3	solute carrier family 30 member 3	7781
1613	ENSG00000271040	6.60328	1.13054	0.825161	1.37008	0.170662	NA	NA	NA	NA
1614	ENSG00000104450	111.097	0.289471	0.211336	1.36972	0.170774	1	SPAG1	sperm associated antigen 1	6674
1615	ENSG00000181634	21.0628	1.37972	1.00787	1.36895	0.171015	1	TNFSF15	TNF superfamily member 15	9966
1616	ENSG00000149177	328.159	0.399349	0.291737	1.36886	0.171042	1	PTPRJ	protein tyrosine phosphatase receptor type J	5795
1617	ENSG00000185986	141.782	0.359796	0.26286	1.36877	0.17107	1	NA	NA	NA
1618	ENSG00000228022	7.59274	-1.00783	0.736548	-1.36832	0.171212	1	HCG20	HLA complex group 20	105375013
1619	ENSG00000104237	5.52877	-1.66731	1.21861	-1.3682	0.171249	NA	RP1	RP1 axonemal microtubule associated	6101
1620	ENSG00000237264	36.2421	0.414668	0.303182	1.36772	0.1714	1	NA	NA	NA
1621	ENSG00000005882	550.859	0.285199	0.208583	1.36731	0.171527	1	PDK2	pyruvate dehydrogenase kinase 2	5164
1622	ENSG00000095383	4791.01	-0.41198	0.301392	-1.36692	0.171649	1	TBC1D2	TBC1 domain family member 2	55357
1623	ENSG00000011198	1025.09	0.242675	0.177579	1.36657	0.171759	1	ABHD5	abhydrolase domain containing 5, lysophosphatidic acid acyltransferase	51099
1624	ENSG00000246067	126.725	-0.302271	0.221199	-1.36651	0.171779	1	NA	NA	NA
1625	ENSG00000207047	2.63865	1.98857	1.45523	1.36649	0.171784	NA	SNORD51	small nucleolar RNA, C/D box 51	26798
1626	ENSG00000060491	1062.14	-0.223168	0.163386	-1.3659	0.171971	1	OGFR	opioid growth factor receptor	11054
1627	ENSG00000006327	8126.63	-0.195481	0.143133	-1.36573	0.172025	1	TNFRSF12A	TNF receptor superfamily member 12A	51330
1628	ENSG00000164142	14.8626	0.716673	0.524773	1.36568	0.172039	1	FHIP1A	FHF complex subunit HOOK interacting protein 1A	729830
1629	ENSG00000237938	18.8952	0.685944	0.502425	1.36526	0.17217	1	NA	NA	NA
1630	ENSG00000137252	1.8139	-2.20876	1.61788	-1.36522	0.172183	NA	HCRTR2	hypocretin receptor 2	3062
1631	ENSG00000169375	1115.56	0.153561	0.112487	1.36515	0.172207	1	SIN3A	SIN3 transcription regulator family member A	25942
1632	ENSG00000255468	20.3059	0.68163	0.499321	1.36511	0.172217	1	LOC102724064	uncharacterized LOC102724064	102724064
1633	ENSG00000170893	26.5893	-1.24404	0.911343	-1.36506	0.172234	1	TRH	thyrotropin releasing hormone	7200
1634	ENSG00000244005	488.039	0.199156	0.145988	1.3642	0.172506	1	NFS1	NFS1 cysteine desulfurase	9054
1635	ENSG00000100625	504.939	-0.247243	0.18126	-1.36402	0.172561	1	SIX4	SIX homeobox 4	51804
1636	ENSG00000224531	574.335	-0.186265	0.136576	-1.36382	0.172626	1	SMIM13	small integral membrane protein 13	221710
1637	ENSG00000246792	4.12628	-1.25253	0.918424	-1.36378	0.172637	NA	NA	NA	NA
1638	ENSG00000205138	170.826	-0.245	0.179726	-1.36319	0.172823	1	SDHAF1	succinate dehydrogenase complex assembly factor 1	644096
1639	ENSG00000115687	684.025	0.5544	0.406816	1.36278	0.172953	1	PASK	PAS domain containing serine/threonine kinase	23178
1640	ENSG00000157600	534.908	0.266188	0.195356	1.36257	0.173017	1	TMEM164	transmembrane protein 164	84187
1641	ENSG00000178734	11.0575	0.904083	0.664087	1.36139	0.173389	1	LMO7DN	LMO7 downstream neighbor	729420
1642	ENSG00000205325	1.73316	2.55566	1.87755	1.36117	0.173461	NA	NA	NA	NA
1643	ENSG00000203441	5.03668	-1.14833	0.843901	-1.36074	0.173594	NA	LINC00449	long intergenic non-protein coding RNA 449	106478991
1644	ENSG00000108344	3753.13	-0.124892	0.0917913	-1.36061	0.173636	1	PSMD3	proteasome 26S subunit, non-ATPase 3	5709
1645	ENSG00000112667	393.412	-0.30381	0.223324	-1.3604	0.173704	1	DNPH1	2'-deoxynucleoside 5'-phosphate N-hydrolase 1	10591
1646	ENSG00000101230	438.966	0.304962	0.224196	1.36024	0.173753	1	ISM1	isthmin 1	140862
1647	ENSG00000223466	1.7346	2.38509	1.75399	1.35981	0.17389	NA	NA	NA	NA
1648	ENSG00000132153	2614.21	-0.115014	0.0846158	-1.35925	0.174068	1	DHX30	DExH-box helicase 30	22907
1649	ENSG00000255434	2.55972	1.76623	1.29953	1.35913	0.174106	NA	NA	NA	NA
1650	ENSG00000213222	87.7219	-0.310969	0.228865	-1.35875	0.174227	1	TOMM40P4	TOMM40 pseudogene 4	100422473
1651	ENSG00000139438	18.0722	-0.640642	0.471564	-1.35855	0.17429	1	FAM222A	family with sequence similarity 222 member A	84915
1652	ENSG00000259571	6.68146	-0.982187	0.72326	-1.358	0.174464	NA	BLID	BH3-like motif containing, cell death inducer	414899
1653	ENSG00000237413	4.12856	1.83155	1.34877	1.35794	0.174482	NA	MGC27382	uncharacterized MGC27382	149047
1654	ENSG00000136002	153.953	0.29072	0.214288	1.35668	0.174883	1	ARHGEF4	Rho guanine nucleotide exchange factor 4	50649
1655	ENSG00000183578	436.085	0.493908	0.364096	1.35653	0.174929	1	TNFAIP8L3	TNF alpha induced protein 8 like 3	388121
1656	ENSG00000161040	29.0588	0.491613	0.362504	1.35616	0.175049	1	FBXL13	F-box and leucine rich repeat protein 13	222235
1657	ENSG00000119042	1700.58	-0.303084	0.223616	-1.35537	0.175299	1	SATB2	SATB homeobox 2	23314
1658	ENSG00000176887	30.7024	-0.551801	0.40714	-1.35531	0.175319	1	SOX11	SRY-box transcription factor 11	6664
1659	ENSG00000172789	15.1035	-0.747308	0.551577	-1.35486	0.175463	1	HOXC5	homeobox C5	3222
1660	ENSG00000143552	3.79433	-1.57705	1.16461	-1.35414	0.175692	NA	NUP210L	nucleoporin 210 like	91181
1661	ENSG00000225938	2.22776	-1.80804	1.33532	-1.35402	0.175731	NA	NA	NA	NA
1662	ENSG00000123965	56.283	0.33675	0.24879	1.35355	0.175879	1	NA	NA	NA
1663	ENSG00000122641	37417.4	-0.777465	0.574554	-1.35316	0.176003	1	INHBA	inhibin subunit beta A	3624
1664	ENSG00000266934	5.36178	-1.22987	0.909462	-1.3523	0.176279	NA	NA	NA	NA
1665	ENSG00000126351	933.998	0.167622	0.12396	1.35223	0.176303	1	THRA	thyroid hormone receptor alpha	7067
1666	ENSG00000148400	847.862	0.236935	0.175343	1.35126	0.176611	1	NOTCH1	notch receptor 1	4851
1667	ENSG00000164465	2416.69	-0.241987	0.179141	-1.35082	0.176752	1	DCBLD1	discoidin, CUB and LCCL domain containing 1	285761
1668	ENSG00000197385	10.564	0.762605	0.564624	1.35064	0.17681	1	ZNF860	zinc finger protein 860	344787
1669	ENSG00000104320	1723.16	0.117234	0.0867999	1.35062	0.176816	1	NBN	nibrin	4683
1670	ENSG00000266173	217.731	0.214792	0.159121	1.34986	0.17706	1	STRADA	STE20 related adaptor alpha	92335
1671	ENSG00000070614	10527.3	0.244642	0.181235	1.34986	0.177062	1	NDST1	N-deacetylase and N-sulfotransferase 1	3340
1672	ENSG00000248863	1.89855	1.93722	1.43554	1.34948	0.177184	NA	NA	NA	NA
1673	ENSG00000188167	61.3137	-0.363345	0.269267	-1.34938	0.177214	1	TMPPE	transmembrane protein with metallophosphoesterase domain	643853
1674	ENSG00000175215	5012.69	0.114298	0.0847401	1.34881	0.177398	1	CTDSP2	CTD small phosphatase 2	10106
1675	ENSG00000124813	993.76	-0.330559	0.24511	-1.34861	0.177461	1	RUNX2	RUNX family transcription factor 2	860
1676	ENSG00000163795	477.101	-0.156708	0.116209	-1.34851	0.177495	1	ZNF513	zinc finger protein 513	130557
1677	ENSG00000261147	2.39411	-2.13232	1.58134	-1.34843	0.17752	NA	NA	NA	NA
1678	ENSG00000115137	157.606	0.234586	0.174	1.34819	0.177596	1	DNAJC27	DnaJ heat shock protein family (Hsp40) member C27	51277
1679	ENSG00000163961	627.823	-0.170005	0.1261	-1.34818	0.177602	1	RNF168	ring finger protein 168	165918
1680	ENSG00000066056	6.1925	1.04517	0.775668	1.34744	0.177837	NA	TIE1	tyrosine kinase with immunoglobulin like and EGF like domains 1	7075
1681	ENSG00000140297	41.9163	0.767306	0.569536	1.34725	0.177901	1	GCNT3	glucosaminyl (N-acetyl) transferase 3, mucin type	9245
1682	ENSG00000143333	4.62637	-1.37629	1.02174	-1.34701	0.177977	NA	RGS16	regulator of G protein signaling 16	6004
1683	ENSG00000099365	246.697	0.530217	0.393705	1.34674	0.178065	1	STX1B	syntaxin 1B	112755
1684	ENSG00000262877	9.23986	0.941414	0.699126	1.34656	0.178122	1	NA	NA	NA
1685	ENSG00000105607	435.434	-0.197921	0.146987	-1.34652	0.178135	1	GCDH	glutaryl-CoA dehydrogenase	2639
1686	ENSG00000263931	1.89733	-2.03891	1.51465	-1.34613	0.178262	NA	NA	NA	NA
1687	ENSG00000100288	32.0923	0.530734	0.394389	1.34571	0.178395	1	CHKB	choline kinase beta	1120
1688	ENSG00000207944	1.73275	-2.45608	1.82567	-1.34531	0.178526	NA	MIR574	microRNA 574	693159
1689	ENSG00000154493	71.5064	0.31395	0.233388	1.34518	0.178567	1	C10orf90	chromosome 10 open reading frame 90	118611
1690	ENSG00000257573	8.91478	-1.07894	0.802149	-1.34506	0.178605	1	NA	NA	NA
1691	ENSG00000143799	2533.6	-0.137042	0.101902	-1.34484	0.178678	1	PARP1	poly(ADP-ribose) polymerase 1	142
1692	ENSG00000248787	7.25751	-1.08392	0.805986	-1.34484	0.178678	NA	NA	NA	NA
1693	ENSG00000117461	237.389	0.366515	0.272687	1.34409	0.17892	1	PIK3R3	phosphoinositide-3-kinase regulatory subunit 3	8503
1694	ENSG00000118307	3.21922	1.69132	1.25835	1.34408	0.178924	NA	DNAI7	dynein axonemal intermediate chain 7	55259
1695	ENSG00000176101	1008.97	-0.124875	0.0929639	-1.34326	0.179187	1	SSNA1	SS nuclear autoantigen 1	8636
1696	ENSG00000260658	2.56036	2.21422	1.64933	1.3425	0.179434	NA	NA	NA	NA
1697	ENSG00000235262	1.97924	-2.04369	1.52238	-1.34243	0.179456	NA	NA	NA	NA
1698	ENSG00000176619	4589.94	-0.167171	0.124529	-1.34243	0.179457	1	LMNB2	lamin B2	84823
1699	ENSG00000177842	16.3431	0.609261	0.45413	1.3416	0.179725	1	ZNF620	zinc finger protein 620	253639
1700	ENSG00000261404	1.982	-2.19809	1.63968	-1.34056	0.180064	NA	PSMD7-DT	PSMD7 divergent transcript	101928035
1701	ENSG00000205863	1.8989	-2.17152	1.62043	-1.34008	0.180218	NA	C1QTNF9B	C1q and TNF related 9B	387911
1702	ENSG00000170500	13.8742	-0.96627	0.721074	-1.34004	0.180231	1	LONRF2	LON peptidase N-terminal domain and ring finger 2	164832
1703	ENSG00000125430	670.166	-0.46517	0.347131	-1.34004	0.180233	1	HS3ST3B1	heparan sulfate-glucosamine 3-sulfotransferase 3B1	9953
1704	ENSG00000107623	14.2928	0.885522	0.660936	1.3398	0.18031	1	NA	NA	NA
1705	ENSG00000174977	73.5326	0.322233	0.24055	1.33957	0.180386	1	NA	NA	NA
1706	ENSG00000225921	183.614	-0.323016	0.241138	-1.33955	0.180393	1	NOL7	nucleolar protein 7	51406
1707	ENSG00000242992	4.45718	-1.2196	0.910497	-1.33949	0.180412	NA	NA	NA	NA
1708	ENSG00000137842	382.352	0.200678	0.149819	1.33947	0.180417	1	TMEM62	transmembrane protein 62	80021
1709	ENSG00000087087	2860.18	-0.142661	0.10651	-1.33942	0.180435	1	SRRT	serrate, RNA effector molecule	51593
1710	ENSG00000251595	24.6761	0.484636	0.361877	1.33923	0.180497	1	ABCA11P	ATP binding cassette subfamily A member 11, pseudogene	79963
1711	ENSG00000005001	10.8851	-1.48908	1.11194	-1.33918	0.180513	1	PRSS22	serine protease 22	64063
1712	ENSG00000272910	3.13594	-1.47754	1.10333	-1.33916	0.180518	NA	NA	NA	NA
1713	ENSG00000270091	8.7441	-0.870773	0.650491	-1.33864	0.180688	1	NA	NA	NA
1714	ENSG00000135334	841.788	-0.211133	0.157759	-1.33833	0.180789	1	AKIRIN2	akirin 2	55122
1715	ENSG00000270362	32.77	0.528494	0.395012	1.33792	0.180923	1	HMGN3-AS1	HMGN3 antisense RNA 1	100288198
1716	ENSG00000175048	55.1317	-0.395167	0.295381	-1.33782	0.180954	1	ZDHHC14	zinc finger DHHC-type palmitoyltransferase 14	79683
1717	ENSG00000105856	1122.21	0.157107	0.117484	1.33726	0.181136	1	HBP1	HMG-box transcription factor 1	26959
1718	ENSG00000196782	90.3753	0.491214	0.367402	1.33699	0.181225	1	MAML3	mastermind like transcriptional coactivator 3	55534
1719	ENSG00000111801	433.063	0.276694	0.206977	1.33683	0.181277	1	BTN3A3	butyrophilin subfamily 3 member A3	10384
1720	ENSG00000136010	1924.26	0.165509	0.123838	1.33649	0.181388	1	ALDH1L2	aldehyde dehydrogenase 1 family member L2	160428
1721	ENSG00000173599	555.119	0.256368	0.191952	1.33559	0.181684	1	PC	pyruvate carboxylase	5091
1722	ENSG00000256745	72.8883	0.31909	0.239015	1.33502	0.18187	1	NA	NA	NA
1723	ENSG00000109814	6819.32	0.236149	0.176968	1.33442	0.182067	1	UGDH	UDP-glucose 6-dehydrogenase	7358
1724	ENSG00000207563	8.58486	-1.21831	0.913055	-1.33432	0.182099	1	MIR23B	microRNA 23b	407011
1725	ENSG00000202358	2.5591	1.79319	1.34402	1.3342	0.182138	NA	RNU6-652P	RNA, U6 small nuclear 652, pseudogene	106481388
1726	ENSG00000266304	4.37346	-1.11333	0.834565	-1.33403	0.182195	NA	NA	NA	NA
1727	ENSG00000186481	92.7139	-0.603405	0.452476	-1.33356	0.182348	1	NA	NA	NA
1728	ENSG00000125898	139.882	-0.374398	0.280794	-1.33335	0.182416	1	FAM110A	family with sequence similarity 110 member A	83541
1729	ENSG00000257022	1.89724	-2.32589	1.74475	-1.33308	0.182505	NA	NA	NA	NA
1730	ENSG00000197580	19.3086	0.63258	0.474567	1.33296	0.182544	1	BCO2	beta-carotene oxygenase 2	83875
1731	ENSG00000101605	19.1497	0.762152	0.571988	1.33246	0.182709	1	MYOM1	myomesin 1	8736
1732	ENSG00000259891	32.0973	0.51962	0.390198	1.33168	0.182964	1	NA	NA	NA
1733	ENSG00000161677	573.337	-0.218178	0.163841	-1.33164	0.182978	1	JOSD2	Josephin domain containing 2	126119
1734	ENSG00000230262	2.6384	2.17283	1.6327	1.33082	0.183248	NA	LINC02603	long intergenic non-protein coding RNA 2603	158257
1735	ENSG00000114383	503.116	-0.154176	0.115872	-1.33057	0.183331	1	TUSC2	tumor suppressor 2, mitochondrial calcium regulator	11334
1736	ENSG00000177570	48.4521	0.457398	0.343816	1.33036	0.183401	1	SAMD12	sterile alpha motif domain containing 12	401474
1737	ENSG00000267191	4.37371	-1.36874	1.02922	-1.32988	0.183558	NA	ZNF45-AS1	ZNF45 antisense RNA 1	118827818
1738	ENSG00000174370	84.1893	0.318278	0.239329	1.32987	0.18356	1	C11orf45	chromosome 11 open reading frame 45	219833
1739	ENSG00000273448	11.304	0.932833	0.70154	1.32969	0.18362	1	NA	NA	NA
1740	ENSG00000159023	271.089	-0.228562	0.171917	-1.32949	0.183687	1	EPB41	erythrocyte membrane protein band 4.1	2035
1741	ENSG00000179115	2101.29	-0.166396	0.125168	-1.32938	0.183721	1	FARSA	phenylalanyl-tRNA synthetase subunit alpha	2193
1742	ENSG00000025772	2932.94	-0.191603	0.144135	-1.32933	0.18374	1	TOMM34	translocase of outer mitochondrial membrane 34	10953
1743	ENSG00000109771	107.865	-0.267266	0.201074	-1.32919	0.183784	1	LRP2BP	LRP2 binding protein	55805
1744	ENSG00000265749	15.5946	-0.61286	0.461098	-1.32913	0.183804	1	NA	NA	NA
1745	ENSG00000231856	3.79443	-1.30062	0.978572	-1.3291	0.183814	NA	NA	NA	NA
1746	ENSG00000263809	3.30106	1.48002	1.11363	1.329	0.183848	NA	NA	NA	NA
1747	ENSG00000168040	307.21	-0.232498	0.174948	-1.32896	0.183862	1	FADD	Fas associated via death domain	8772
1748	ENSG00000125931	3.29964	-1.79824	1.35313	-1.32895	0.183863	NA	CITED1	Cbp/p300 interacting transactivator with Glu/Asp rich carboxy-terminal domain 1	4435
1749	ENSG00000268140	3.63143	1.25771	0.946389	1.32895	0.183864	NA	NA	NA	NA
1750	ENSG00000166444	1072.63	0.219843	0.165451	1.32875	0.18393	1	DENND2B	DENN domain containing 2B	6764
1751	ENSG00000176383	6.02541	-1.13417	0.853821	-1.32834	0.184065	NA	B3GNT4	UDP-GlcNAc:betaGal beta-1,3-N-acetylglucosaminyltransferase 4	79369
1752	ENSG00000116039	39.9372	0.42696	0.321444	1.32826	0.184093	1	ATP6V1B1	ATPase H+ transporting V1 subunit B1	525
1753	ENSG00000136861	3532.61	-0.10777	0.0811398	-1.3282	0.184112	1	CDK5RAP2	CDK5 regulatory subunit associated protein 2	55755
1754	ENSG00000137054	750.08	-0.1916	0.144369	-1.32716	0.184455	1	POLR1E	RNA polymerase I subunit E	64425
1755	ENSG00000222031	3.21981	2.00806	1.51349	1.32678	0.184583	NA	NA	NA	NA
1756	ENSG00000129048	24.0982	-1.21212	0.913668	-1.32666	0.184623	1	ACKR4	atypical chemokine receptor 4	51554
1757	ENSG00000108474	340.527	-0.199625	0.150483	-1.32657	0.184652	1	PIGL	phosphatidylinositol glycan anchor biosynthesis class L	9487
1758	ENSG00000101752	2888.67	-0.1863	0.140444	-1.32651	0.184672	1	MIB1	MIB E3 ubiquitin protein ligase 1	57534
1759	ENSG00000182087	3131.48	-0.205591	0.15509	-1.32562	0.184965	1	TMEM259	transmembrane protein 259	91304
1760	ENSG00000167702	242.982	-0.258854	0.195334	-1.32519	0.18511	1	KIFC2	kinesin family member C2	90990
1761	ENSG00000198108	522.971	-0.307323	0.231931	-1.32506	0.18515	1	CHSY3	chondroitin sulfate synthase 3	337876
1762	ENSG00000183629	3.30111	-1.98173	1.49567	-1.32497	0.185179	NA	GOLGA8G	golgin A8 family member G	283768
1763	ENSG00000235912	4.1257	-1.17946	0.890195	-1.32495	0.185189	NA	NA	NA	NA
1764	ENSG00000258486	728.613	-0.509756	0.384742	-1.32493	0.185194	1	NA	NA	NA
1765	ENSG00000261575	3.63339	-1.53322	1.15732	-1.3248	0.185237	NA	NA	NA	NA
1766	ENSG00000226887	3.46225	-1.6627	1.25557	-1.32425	0.185419	NA	ERVMER34-1	endogenous retrovirus group MER34 member 1, envelope	100288413
1767	ENSG00000237550	4.1243	-1.25881	0.951035	-1.32362	0.185629	NA	RPL9P8	ribosomal protein L9 pseudogene 8	254948
1768	ENSG00000234203	1.73273	-2.23905	1.69203	-1.32329	0.185739	NA	NA	NA	NA
1769	ENSG00000141522	8674.9	-0.133186	0.100677	-1.32291	0.185865	1	ARHGDIA	Rho GDP dissociation inhibitor alpha	396
1770	ENSG00000154240	219.751	0.219965	0.166291	1.32277	0.185912	1	CEP112	centrosomal protein 112	201134
1771	ENSG00000272913	59.3208	-0.379003	0.286532	-1.32272	0.185927	1	NA	NA	NA
1772	ENSG00000081051	6.67704	-1.58876	1.20148	-1.32234	0.186055	NA	AFP	alpha fetoprotein	174
1773	ENSG00000272221	42.0038	-0.465572	0.352198	-1.32191	0.186199	1	NA	NA	NA
1774	ENSG00000155066	17.3383	0.744284	0.563121	1.32171	0.186264	1	PROM2	prominin 2	150696
1775	ENSG00000219642	8.83224	0.861289	0.651657	1.32169	0.186271	1	BMPR1AP1	bone morphogenetic protein receptor type 1A pseudogene 1	100421515
1776	ENSG00000220201	21.2793	-0.693075	0.524683	-1.32094	0.186522	1	ZGLP1	zinc finger GATA like protein 1	100125288
1777	ENSG00000201684	5.85878	1.13662	0.860564	1.32079	0.186573	NA	RN7SKP239	RN7SK pseudogene 239	106480907
1778	ENSG00000132507	14062.4	-0.0870669	0.0659284	-1.32063	0.186626	1	EIF5A	eukaryotic translation initiation factor 5A	1984
1779	ENSG00000268996	6.10684	-1.09824	0.831958	-1.32007	0.186813	NA	MAN1B1-DT	MAN1B1 divergent transcript	100289341
1780	ENSG00000163818	439.4	0.168728	0.127821	1.32004	0.186823	1	LZTFL1	leucine zipper transcription factor like 1	54585
1781	ENSG00000177868	200.652	0.214342	0.162394	1.31989	0.186873	1	SVBP	small vasohibin binding protein	374969
1782	ENSG00000128594	59.6658	-0.646098	0.489596	-1.31966	0.18695	1	LRRC4	leucine rich repeat containing 4	64101
1783	ENSG00000258249	2.06356	-2.46665	1.86922	-1.31961	0.186964	NA	NA	NA	NA
1784	ENSG00000141458	4645.8	0.466304	0.353466	1.31923	0.187092	1	NPC1	NPC intracellular cholesterol transporter 1	4864
1785	ENSG00000077264	120.082	0.630629	0.478035	1.31921	0.187098	1	PAK3	p21 (RAC1) activated kinase 3	5063
1786	ENSG00000105258	363.062	-0.200968	0.152371	-1.31894	0.18719	1	POLR2I	RNA polymerase II subunit I	5438
1787	ENSG00000169067	9.64737	-1.07662	0.816394	-1.31875	0.187252	1	ACTBL2	actin beta like 2	345651
1788	ENSG00000157064	701.223	0.418284	0.317215	1.31861	0.187298	1	NMNAT2	nicotinamide nucleotide adenylyltransferase 2	23057
1789	ENSG00000266498	4.78417	-1.19767	0.908335	-1.31853	0.187327	NA	NA	NA	NA
1790	ENSG00000204957	13.5332	0.70285	0.533058	1.31852	0.187328	1	NA	NA	NA
1791	ENSG00000163599	4.62102	-1.21387	0.920674	-1.31846	0.18735	NA	CTLA4	cytotoxic T-lymphocyte associated protein 4	1493
1792	ENSG00000133703	1621.11	-0.214015	0.162366	-1.3181	0.187471	1	KRAS	KRAS proto-oncogene, GTPase	3845
1793	ENSG00000173548	1385.98	0.136806	0.103816	1.31777	0.187579	1	SNX33	sorting nexin 33	257364
1794	ENSG00000136636	2365.61	0.180946	0.137325	1.31764	0.187623	1	KCTD3	potassium channel tetramerization domain containing 3	51133
1795	ENSG00000150967	442.354	0.246548	0.187119	1.3176	0.187639	1	ABCB9	ATP binding cassette subfamily B member 9	23457
1796	ENSG00000151665	387.393	0.221479	0.168138	1.31724	0.187757	1	PIGF	phosphatidylinositol glycan anchor biosynthesis class F	5281
1797	ENSG00000159450	7.42858	-1.09602	0.832508	-1.31653	0.187997	1	TCHH	trichohyalin	7062
1798	ENSG00000205129	19.3904	-0.666461	0.506277	-1.3164	0.188041	1	C4orf47	chromosome 4 open reading frame 47	441054
1799	ENSG00000254131	3.63023	-1.41827	1.07752	-1.31624	0.188093	NA	NA	NA	NA
1800	ENSG00000170779	695.67	-0.188281	0.143074	-1.31597	0.188185	1	CDCA4	cell division cycle associated 4	55038
1801	ENSG00000114626	382.364	0.197103	0.149881	1.31507	0.188487	1	ABTB1	ankyrin repeat and BTB domain containing 1	80325
1802	ENSG00000273314	38.9513	-0.385557	0.29324	-1.31482	0.188571	1	NA	NA	NA
1803	ENSG00000183696	699.111	0.329429	0.250761	1.31372	0.188942	1	UPP1	uridine phosphorylase 1	7378
1804	ENSG00000197208	191.268	0.240858	0.183355	1.31362	0.188976	1	SLC22A4	solute carrier family 22 member 4	6583
1805	ENSG00000203301	14.9397	0.660872	0.503235	1.31325	0.1891	1	NA	NA	NA
1806	ENSG00000105409	4.04467	1.83062	1.39502	1.31225	0.189435	NA	ATP1A3	ATPase Na+/K+ transporting subunit alpha 3	478
1807	ENSG00000246695	386.848	0.263236	0.200601	1.31224	0.18944	1	NA	NA	NA
1808	ENSG00000227992	32.6736	0.51045	0.389094	1.31189	0.189556	1	NA	NA	NA
1809	ENSG00000248795	5.44592	1.20911	0.921732	1.31178	0.189594	NA	NA	NA	NA
1810	ENSG00000154358	72.6377	0.314739	0.23997	1.31158	0.189662	1	OBSCN	obscurin, cytoskeletal calmodulin and titin-interacting RhoGEF	84033
1811	ENSG00000260401	33.8661	1.11813	0.852595	1.31144	0.189707	1	NA	NA	NA
1812	ENSG00000168710	4700.62	0.122288	0.093256	1.31132	0.189751	1	AHCYL1	adenosylhomocysteinase like 1	10768
1813	ENSG00000199846	1.98095	2.56591	1.95709	1.31108	0.18983	NA	RNU1-72P	RNA, U1 small nuclear 72, pseudogene	106481955
1814	ENSG00000169967	2212.22	0.176001	0.134328	1.31024	0.190114	1	MAP3K2	mitogen-activated protein kinase kinase kinase 2	10746
1815	ENSG00000171889	264.03	-0.282649	0.215739	-1.31014	0.190148	1	MIR31HG	MIR31 host gene	554202
1816	ENSG00000270084	12.8744	-0.741459	0.565951	-1.31011	0.190159	1	NA	NA	NA
1817	ENSG00000137478	1139.16	0.295722	0.2258	1.30966	0.19031	1	FCHSD2	FCH and double SH3 domains 2	9873
1818	ENSG00000173013	60.7404	0.38588	0.294696	1.30941	0.190394	1	CCDC96	coiled-coil domain containing 96	257236
1819	ENSG00000106460	1558.59	0.110421	0.084356	1.30899	0.190539	1	TMEM106B	transmembrane protein 106B	54664
1820	ENSG00000140157	1460.81	-0.108378	0.0828517	-1.3081	0.190839	1	NIPA2	NIPA magnesium transporter 2	81614
1821	ENSG00000225447	6.18849	-1.11434	0.851902	-1.30806	0.190853	NA	NA	NA	NA
1822	ENSG00000197472	15.84	-0.642022	0.490914	-1.30781	0.190937	1	ZNF695	zinc finger protein 695	57116
1823	ENSG00000225313	102.947	-0.418576	0.320116	-1.30757	0.191018	1	NA	NA	NA
1824	ENSG00000086062	6895.13	0.209453	0.160191	1.30752	0.191037	1	B4GALT1	beta-1,4-galactosyltransferase 1	2683
1825	ENSG00000160293	829.733	0.140765	0.107682	1.30723	0.191135	1	VAV2	vav guanine nucleotide exchange factor 2	7410
1826	ENSG00000214597	2.22664	-2.22345	1.70091	-1.30722	0.191139	NA	NA	NA	NA
1827	ENSG00000137936	1827.25	-0.302846	0.231704	-1.30704	0.191199	1	BCAR3	BCAR3 adaptor protein, NSP family member	8412
1828	ENSG00000198342	28.5319	0.805845	0.616656	1.3068	0.191281	1	ZNF442	zinc finger protein 442	79973
1829	ENSG00000196177	451.051	0.175429	0.134282	1.30642	0.19141	1	ACADSB	acyl-CoA dehydrogenase short/branched chain	36
1830	ENSG00000163659	4316.63	-0.27581	0.211146	-1.30625	0.191468	1	TIPARP	TCDD inducible poly(ADP-ribose) polymerase	25976
1831	ENSG00000261730	11.8078	-0.809091	0.619577	-1.30588	0.191595	1	NA	NA	NA
1832	ENSG00000021300	17.9179	0.771443	0.591261	1.30474	0.191981	1	PLEKHB1	pleckstrin homology domain containing B1	58473
1833	ENSG00000166535	2.22784	-1.74058	1.33423	-1.30456	0.192043	NA	A2ML1	alpha-2-macroglobulin like 1	144568
1834	ENSG00000213015	467.192	-0.230499	0.176727	-1.30426	0.192145	1	ZNF580	zinc finger protein 580	51157
1835	ENSG00000188033	32.0931	0.454843	0.348775	1.30412	0.192194	1	ZNF490	zinc finger protein 490	57474
1836	ENSG00000204560	1531.15	-0.108087	0.0829257	-1.30342	0.19243	1	DHX16	DEAH-box helicase 16	8449
1837	ENSG00000188517	199.694	-0.62008	0.475765	-1.30333	0.192461	1	COL25A1	collagen type XXV alpha 1 chain	84570
1838	ENSG00000271380	3.71352	1.40398	1.07747	1.30303	0.192566	NA	LOC101928120	uncharacterized LOC101928120	101928120
1839	ENSG00000071205	589.083	0.199034	0.152762	1.3029	0.192608	1	ARHGAP10	Rho GTPase activating protein 10	79658
1840	ENSG00000128284	98.3795	0.413861	0.317715	1.30262	0.192705	1	APOL3	apolipoprotein L3	80833
1841	ENSG00000153487	256.736	-0.168867	0.12968	-1.30218	0.192854	1	ING1	inhibitor of growth family member 1	3621
1842	ENSG00000254810	37.5457	-0.57472	0.4414	-1.30204	0.192902	1	NA	NA	NA
1843	ENSG00000229996	2.72305	1.73972	1.33666	1.30154	0.193072	NA	NA	NA	NA
1844	ENSG00000090432	1299.4	-0.152864	0.117486	-1.30112	0.193218	1	MUL1	mitochondrial E3 ubiquitin protein ligase 1	79594
1845	ENSG00000162676	10.1516	0.946198	0.727262	1.30104	0.193244	1	GFI1	growth factor independent 1 transcriptional repressor	2672
1846	ENSG00000169871	607.092	-0.164958	0.126793	-1.301	0.19326	1	TRIM56	tripartite motif containing 56	81844
1847	ENSG00000175550	7387.33	-0.110407	0.0848922	-1.30055	0.193412	1	DRAP1	DR1 associated protein 1	10589
1848	ENSG00000159166	1.98	-2.33104	1.79333	-1.29984	0.193656	NA	LAD1	ladinin 1	3898
1849	ENSG00000105835	1922.52	-0.428583	0.329764	-1.29966	0.193716	1	NAMPT	nicotinamide phosphoribosyltransferase	10135
1850	ENSG00000145220	587.527	-0.156401	0.120346	-1.2996	0.193738	1	LYAR	Ly1 antibody reactive	55646
1851	ENSG00000163637	488.429	0.239779	0.184536	1.29936	0.19382	1	PRICKLE2	prickle planar cell polarity protein 2	166336
1852	ENSG00000269396	2.47683	1.59331	1.2265	1.29907	0.193921	NA	NA	NA	NA
1853	ENSG00000255389	7.75625	0.89031	0.685571	1.29864	0.194067	1	NA	NA	NA
1854	ENSG00000270605	9.97906	0.819698	0.631207	1.29862	0.194075	1	NA	NA	NA
1855	ENSG00000110104	867.292	-0.193072	0.14873	-1.29814	0.194239	1	CCDC86	coiled-coil domain containing 86	79080
1856	ENSG00000006704	661.666	-0.193043	0.148735	-1.2979	0.194322	1	GTF2IRD1	GTF2I repeat domain containing 1	9569
1857	ENSG00000176641	389.672	-0.384057	0.295939	-1.29776	0.194371	1	RNF152	ring finger protein 152	220441
1858	ENSG00000167874	4.36994	-1.52018	1.17178	-1.29733	0.194518	NA	TMEM88	transmembrane protein 88	92162
1859	ENSG00000237296	11.9647	-0.664631	0.512416	-1.29705	0.194613	1	SMG1P1	SMG1 pseudogene 1	641298
1860	ENSG00000152332	4899.16	-0.174755	0.134764	-1.29675	0.194718	1	UHMK1	U2AF homology motif kinase 1	127933
1861	ENSG00000153294	32.2441	0.654717	0.504971	1.29654	0.194788	1	ADGRF4	adhesion G protein-coupled receptor F4	221393
1862	ENSG00000177576	20.5511	-0.623996	0.481385	-1.29625	0.194889	1	C18orf32	chromosome 18 open reading frame 32	497661
1863	ENSG00000227438	37.6377	0.417895	0.322421	1.29612	0.194936	1	NA	NA	NA
1864	ENSG00000138604	1008.92	0.214552	0.165586	1.29572	0.195073	1	GLCE	glucuronic acid epimerase	26035
1865	ENSG00000215030	262.726	-0.341827	0.263837	-1.2956	0.195113	1	RPL13P12	ribosomal protein L13 pseudogene 12	388344
1866	ENSG00000062582	84.4168	-0.364261	0.281245	-1.29517	0.195261	1	MRPS24	mitochondrial ribosomal protein S24	64951
1867	ENSG00000179104	101.939	-0.556997	0.430099	-1.29504	0.195305	1	TMTC2	transmembrane O-mannosyltransferase targeting cadherins 2	160335
1868	ENSG00000272579	71.9709	0.302192	0.233375	1.29488	0.195363	1	NA	NA	NA
1869	ENSG00000113272	328.885	-0.189594	0.146431	-1.29477	0.195399	1	THG1L	tRNA-histidine guanylyltransferase 1 like	54974
1870	ENSG00000226329	19.2251	0.627538	0.484673	1.29477	0.195401	1	NA	NA	NA
1871	ENSG00000187555	3452.04	-0.156875	0.121161	-1.29476	0.195402	1	USP7	ubiquitin specific peptidase 7	7874
1872	ENSG00000197870	2.88649	-1.51351	1.169	-1.2947	0.195425	NA	PRB3	proline rich protein BstNI subfamily 3	5544
1873	ENSG00000252192	2.88539	1.89232	1.46204	1.2943	0.195562	NA	NA	NA	NA
1874	ENSG00000160813	182.496	-0.321972	0.24881	-1.29405	0.195649	1	PPP1R35	protein phosphatase 1 regulatory subunit 35	221908
1875	ENSG00000109586	1070.26	0.222313	0.17184	1.29373	0.19576	1	GALNT7	polypeptide N-acetylgalactosaminyltransferase 7	51809
1876	ENSG00000182979	1200.28	-0.13499	0.10436	-1.29351	0.195835	1	MTA1	metastasis associated 1	9112
1877	ENSG00000141232	705.896	0.258795	0.200076	1.29348	0.195844	1	TOB1	transducer of ERBB2, 1	10140
1878	ENSG00000011132	281.045	-0.220832	0.170777	-1.2931	0.195976	1	APBA3	amyloid beta precursor protein binding family A member 3	9546
1879	ENSG00000168356	2.39244	-2.26226	1.75023	-1.29255	0.196167	NA	SCN11A	sodium voltage-gated channel alpha subunit 11	11280
1880	ENSG00000185989	4010.58	-0.160238	0.123974	-1.29251	0.196179	1	RASA3	RAS p21 protein activator 3	22821
1881	ENSG00000266533	2.8897	1.48361	1.148	1.29233	0.196241	NA	MIR3619	microRNA 3619	100500828
1882	ENSG00000273338	5.11433	-1.16729	0.903637	-1.29177	0.196436	NA	NA	NA	NA
1883	ENSG00000267543	6.52133	0.993126	0.768809	1.29177	0.196436	NA	NA	NA	NA
1884	ENSG00000255624	7.01052	-1.01605	0.786742	-1.29146	0.196543	NA	NA	NA	NA
1885	ENSG00000231121	37.4535	-0.66033	0.511304	-1.29146	0.196543	1	NA	NA	NA
1886	ENSG00000257534	3.55172	1.50189	1.16303	1.29136	0.196578	NA	NA	NA	NA
1887	ENSG00000248187	56.3034	0.724773	0.561369	1.29108	0.196675	1	NA	NA	NA
1888	ENSG00000143162	1623.7	0.12017	0.0930871	1.29094	0.196725	1	CREG1	cellular repressor of E1A stimulated genes 1	8804
1889	ENSG00000221740	6.19099	0.997776	0.77299	1.2908	0.196773	NA	SNORD93	small nucleolar RNA, C/D box 93	692210
1890	ENSG00000064787	4.12968	1.53531	1.18953	1.29068	0.196815	NA	BCAS1	brain enriched myelin associated protein 1	8537
1891	ENSG00000229161	1.81496	-1.86446	1.44474	-1.29051	0.196874	NA	NA	NA	NA
1892	ENSG00000119640	155.652	-0.265358	0.205673	-1.2902	0.196983	1	ACYP1	acylphosphatase 1	97
1893	ENSG00000175302	9.99084	-0.942481	0.730498	-1.29019	0.196985	1	ANKRD30BP1	ankyrin repeat domain 30B pseudogene 1	642460
1894	ENSG00000180694	733.708	-0.275633	0.213672	-1.28998	0.197056	1	TMEM64	transmembrane protein 64	169200
1895	ENSG00000181826	80.7111	-0.335762	0.260285	-1.28998	0.197058	1	RELL1	RELT like 1	768211
1896	ENSG00000065320	27.9781	0.598744	0.464158	1.28996	0.197065	1	NTN1	netrin 1	9423
1897	ENSG00000180730	145.717	-0.727047	0.563695	-1.28979	0.197125	1	SHISA2	shisa family member 2	387914
1898	ENSG00000197497	64.8009	0.378711	0.293712	1.2894	0.197259	1	ZNF665	zinc finger protein 665	79788
1899	ENSG00000168916	74.0838	0.512668	0.397701	1.28908	0.197371	1	ZNF608	zinc finger protein 608	57507
1900	ENSG00000222108	4.28849	1.38878	1.07791	1.2884	0.197606	NA	RNA5SP317	RNA, 5S ribosomal pseudogene 317	106479006
1901	ENSG00000169933	164.214	0.558524	0.433527	1.28832	0.197633	1	FRMPD4	FERM and PDZ domain containing 4	9758
1902	ENSG00000221821	90.1393	-0.337291	0.261818	-1.28827	0.197653	1	C6orf226	chromosome 6 open reading frame 226	441150
1903	ENSG00000231611	17.2539	0.754624	0.585775	1.28825	0.197659	1	NA	NA	NA
1904	ENSG00000168958	1583.37	-0.173605	0.134772	-1.28814	0.197698	1	MFF	mitochondrial fission factor	56947
1905	ENSG00000156256	1632.41	0.114484	0.0888789	1.28809	0.197715	1	USP16	ubiquitin specific peptidase 16	10600
1906	ENSG00000243071	2.14415	1.80073	1.398	1.28808	0.197719	NA	RPL21P98	ribosomal protein L21 pseudogene 98	653079
1907	ENSG00000179085	290.98	-0.202827	0.157497	-1.28781	0.197811	1	DPM3	dolichyl-phosphate mannosyltransferase subunit 3, regulatory	54344
1908	ENSG00000204183	2.39604	1.60562	1.24709	1.28749	0.197923	NA	NA	NA	NA
1909	ENSG00000258056	72.4451	0.30923	0.240185	1.28747	0.197932	1	CD63-AS1	CD63 antisense RNA 1	105369779
1910	ENSG00000198610	7.26352	1.01182	0.786092	1.28716	0.19804	NA	AKR1C4	aldo-keto reductase family 1 member C4	1109
1911	ENSG00000218586	1.8173	2.0406	1.586	1.28663	0.198222	NA	NA	NA	NA
1912	ENSG00000272173	15.9281	0.640509	0.497869	1.2865	0.198268	1	NA	NA	NA
1913	ENSG00000234335	2.06336	1.98914	1.5463	1.28638	0.198309	NA	RPS4XP11	ribosomal protein S4X pseudogene 11	441550
1914	ENSG00000227848	3.79275	-1.48908	1.15808	-1.28582	0.198506	NA	NA	NA	NA
1915	ENSG00000163807	608.465	0.160728	0.125046	1.28535	0.198671	1	KIAA1143	KIAA1143	57456
1916	ENSG00000116729	5751.71	-0.266013	0.207018	-1.28498	0.1988	1	WLS	Wnt ligand secretion mediator	79971
1917	ENSG00000167711	3.7956	-1.6942	1.31855	-1.2849	0.198829	NA	SERPINF2	serpin family F member 2	5345
1918	ENSG00000112715	10493.8	0.325735	0.253543	1.28473	0.198886	1	VEGFA	vascular endothelial growth factor A	7422
1919	ENSG00000272195	4.7868	1.34284	1.0453	1.28464	0.198918	NA	NA	NA	NA
1920	ENSG00000103064	741.244	-0.206412	0.160711	-1.28437	0.199014	1	SLC7A6	solute carrier family 7 member 6	9057
1921	ENSG00000106133	6.84866	-1.03111	0.803554	-1.28319	0.199426	NA	NSUN5P2	NSUN5 pseudogene 2	260294
1922	ENSG00000106133	6.84866	-1.03111	0.803554	-1.28319	0.199426	NA	NSUN5P2	NSUN5 pseudogene 2	260294
1923	ENSG00000105173	212.179	-0.276088	0.2152	-1.28294	0.199513	1	CCNE1	cyclin E1	898
1924	ENSG00000170631	164.897	-0.277224	0.216106	-1.28282	0.199556	1	ZNF16	zinc finger protein 16	7564
1925	ENSG00000224699	10.4801	-0.724318	0.564733	-1.28259	0.199637	1	NA	NA	NA
1926	ENSG00000260086	16.2695	0.602161	0.469493	1.28258	0.19964	1	NA	NA	NA
1927	ENSG00000124151	2214.21	0.12206	0.0951786	1.28243	0.199693	1	NCOA3	nuclear receptor coactivator 3	8202
1928	ENSG00000146247	1528.56	0.138469	0.107991	1.28223	0.199761	1	PHIP	pleckstrin homology domain interacting protein	55023
1929	ENSG00000253958	6.02276	-1.22879	0.958348	-1.28219	0.199775	NA	CLDN23	claudin 23	137075
1930	ENSG00000143919	124.388	0.284411	0.22186	1.28194	0.199863	1	CAMKMT	calmodulin-lysine N-methyltransferase	79823
1931	ENSG00000180900	1782.21	-0.184315	0.143793	-1.28181	0.199909	1	SCRIB	scribble planar cell polarity protein	23513
1932	ENSG00000130413	16.4251	0.749049	0.584405	1.28173	0.199938	1	STK33	serine/threonine kinase 33	65975
1933	ENSG00000100425	922.356	-0.119192	0.0930131	-1.28146	0.200034	1	BRD1	bromodomain containing 1	23774
1934	ENSG00000232344	6.68462	1.01664	0.793652	1.28097	0.200204	NA	LOC100419436	ribosomal protein S2 pseudogene	100419436
1935	ENSG00000206603	1.73271	-2.69466	2.10365	-1.28095	0.200213	NA	SNORA22B	small nucleolar RNA, H/ACA box 22B	109616964
1936	ENSG00000229436	2.80792	-1.67942	1.31201	-1.28003	0.200533	NA	NA	NA	NA
1937	ENSG00000183091	49.6494	-0.374633	0.29281	-1.27944	0.200742	1	NEB	nebulin	4703
1938	ENSG00000082516	904.438	-0.126963	0.0992585	-1.27912	0.200856	1	GEMIN5	gem nuclear organelle associated protein 5	25929
1939	ENSG00000185798	202.051	-0.256718	0.200723	-1.27897	0.200909	1	WDR53	WD repeat domain 53	348793
1940	ENSG00000103168	902.9	-0.144333	0.112852	-1.27896	0.200912	1	TAF1C	TATA-box binding protein associated factor, RNA polymerase I subunit C	9013
1941	ENSG00000227097	692.8	-0.181182	0.141685	-1.27877	0.200977	1	NA	NA	NA
1942	ENSG00000141404	52.3264	0.368769	0.288471	1.27836	0.201122	1	GNAL	G protein subunit alpha L	2774
1943	ENSG00000148429	583.531	-0.221896	0.173661	-1.27775	0.201336	1	USP6NL	USP6 N-terminal like	9712
1944	ENSG00000110436	58.8168	0.843635	0.660264	1.27772	0.201347	1	SLC1A2	solute carrier family 1 member 2	6506
1945	ENSG00000183250	128.59	0.424569	0.33233	1.27755	0.201407	1	LINC01547	long intergenic non-protein coding RNA 1547	84536
1946	ENSG00000184492	3.13371	-1.8087	1.41639	-1.27698	0.201608	NA	FOXD4L1	forkhead box D4 like 1	200350
1947	ENSG00000163012	2.8896	-2.23034	1.74669	-1.2769	0.201638	NA	ZSWIM2	zinc finger SWIM-type containing 2	151112
1948	ENSG00000175104	354.355	-0.214369	0.167886	-1.27688	0.201646	1	TRAF6	TNF receptor associated factor 6	7189
1949	ENSG00000255090	90.7508	-0.414617	0.324756	-1.2767	0.201708	1	NA	NA	NA
1950	ENSG00000184828	4.87338	-1.1321	0.886955	-1.27638	0.20182	NA	ZBTB7C	zinc finger and BTB domain containing 7C	201501
1951	ENSG00000238123	30.8631	0.449622	0.352368	1.276	0.201954	1	NA	NA	NA
1952	ENSG00000162892	42.2892	-1.08838	0.853303	-1.27549	0.202135	1	IL24	interleukin 24	11009
1953	ENSG00000177150	485.402	-0.156562	0.122799	-1.27495	0.202327	1	FAM210A	family with sequence similarity 210 member A	125228
1954	ENSG00000135480	3111.48	-0.845721	0.663404	-1.27482	0.202373	1	KRT7	keratin 7	3855
1955	ENSG00000181220	537.822	-0.150999	0.118482	-1.27444	0.202506	1	ZNF746	zinc finger protein 746	155061
1956	ENSG00000109189	743.974	-0.140169	0.109986	-1.27442	0.202514	1	USP46	ubiquitin specific peptidase 46	64854
1957	ENSG00000110400	372.746	0.240111	0.188423	1.27432	0.202552	1	NECTIN1	nectin cell adhesion molecule 1	5818
1958	ENSG00000139572	3.0556	1.30745	1.02604	1.27427	0.202567	NA	GPR84	G protein-coupled receptor 84	53831
1959	ENSG00000050438	338.724	0.240631	0.188843	1.27424	0.202579	1	SLC4A8	solute carrier family 4 member 8	9498
1960	ENSG00000089041	24.1059	0.722093	0.566827	1.27392	0.202691	1	P2RX7	purinergic receptor P2X 7	5027
1961	ENSG00000127580	248.197	-0.245239	0.192534	-1.27375	0.202753	1	WDR24	WD repeat domain 24	84219
1962	ENSG00000101189	545.225	-0.144405	0.113422	-1.27316	0.20296	1	MRGBP	MRG domain binding protein	55257
1963	ENSG00000198408	3682.15	0.177003	0.139034	1.27309	0.202985	1	OGA	O-GlcNAcase	10724
1964	ENSG00000135439	7.17717	-0.911608	0.716102	-1.27302	0.203013	NA	AGAP2	ArfGAP with GTPase domain, ankyrin repeat and PH domain 2	116986
1965	ENSG00000271755	2.47778	-1.63392	1.28403	-1.27249	0.2032	NA	NA	NA	NA
1966	ENSG00000179837	1942.66	-0.147004	0.11555	-1.27221	0.203297	1	NA	NA	NA
1967	ENSG00000108039	2449.71	0.123984	0.0974584	1.27218	0.20331	1	XPNPEP1	X-prolyl aminopeptidase 1	7511
1968	ENSG00000150990	1073.74	-0.180822	0.142182	-1.27176	0.203457	1	DHX37	DEAH-box helicase 37	57647
1969	ENSG00000169627	7.26318	-0.860056	0.676386	-1.27155	0.203534	NA	BOLA2	bolA family member 2	552900
1970	ENSG00000169627	7.26318	-0.860056	0.676386	-1.27155	0.203534	NA	BOLA2B	bolA family member 2B	654483
1971	ENSG00000126953	304.969	-0.191287	0.150439	-1.27152	0.203543	1	TIMM8A	translocase of inner mitochondrial membrane 8A	1678
1972	ENSG00000129518	573.463	0.157861	0.124173	1.27129	0.203624	1	EAPP	E2F associated phosphoprotein	55837
1973	ENSG00000085719	2961.29	0.0943101	0.0741863	1.27126	0.203636	1	CPNE3	copine 3	8895
1974	ENSG00000139132	595.69	-0.487984	0.383886	-1.27117	0.203668	1	FGD4	FYVE, RhoGEF and PH domain containing 4	121512
1975	ENSG00000147852	47.2926	-0.813228	0.639823	-1.27102	0.203721	1	VLDLR	very low density lipoprotein receptor	7436
1976	ENSG00000264885	45.8697	-0.384587	0.302589	-1.27099	0.203733	1	NA	NA	NA
1977	ENSG00000117114	5723.22	0.321804	0.253223	1.27083	0.203788	1	ADGRL2	adhesion G protein-coupled receptor L2	23266
1978	ENSG00000243444	181.966	-0.214641	0.168903	-1.27079	0.203803	1	NA	NA	NA
1979	ENSG00000163293	23.4387	-0.607057	0.47781	-1.2705	0.203907	1	NIPAL1	NIPA like domain containing 1	152519
1980	ENSG00000256357	3.30337	-2.0631	1.62465	-1.26987	0.20413	NA	NA	NA	NA
1981	ENSG00000167394	408.544	-0.217103	0.170996	-1.26963	0.204215	1	ZNF668	zinc finger protein 668	79759
1982	ENSG00000177302	882.725	-0.110842	0.0873293	-1.26925	0.204353	1	TOP3A	DNA topoisomerase III alpha	7156
1983	ENSG00000143793	312.006	-0.214565	0.169095	-1.2689	0.204478	1	C1orf35	chromosome 1 open reading frame 35	79169
1984	ENSG00000170089	142.429	-0.247107	0.194809	-1.26845	0.204636	1	LOC728554	THO complex 3 pseudogene	728554
1985	ENSG00000137965	1422.81	0.257918	0.203367	1.26824	0.204711	1	IFI44	interferon induced protein 44	10561
1986	ENSG00000236861	6.02109	1.28075	1.01012	1.26791	0.204829	NA	NA	NA	NA
1987	ENSG00000176749	71.2567	-0.367749	0.290198	-1.26723	0.205072	1	CDK5R1	cyclin dependent kinase 5 regulatory subunit 1	8851
1988	ENSG00000172671	101.161	0.281009	0.22177	1.26712	0.205113	1	ZFAND4	zinc finger AN1-type containing 4	93550
1989	ENSG00000235641	4.29511	1.20648	0.952171	1.26709	0.205125	NA	NA	NA	NA
1990	ENSG00000054983	678.046	0.150662	0.118906	1.26707	0.205131	1	GALC	galactosylceramidase	2581
1991	ENSG00000106789	44.1934	-0.497244	0.392476	-1.26694	0.205176	1	CORO2A	coronin 2A	7464
1992	ENSG00000223652	9.57515	-0.744116	0.587432	-1.26673	0.205253	1	NA	NA	NA
1993	ENSG00000260075	1.89581	-1.93477	1.52747	-1.26665	0.20528	NA	NA	NA	NA
1994	ENSG00000111269	1168.39	0.128203	0.101228	1.26648	0.205343	1	CREBL2	cAMP responsive element binding protein like 2	1389
1995	ENSG00000134215	7.59845	0.888249	0.701387	1.26642	0.205364	1	VAV3	vav guanine nucleotide exchange factor 3	10451
1996	ENSG00000225778	2.2292	-2.05749	1.62477	-1.26633	0.205395	NA	PROSER2-AS1	PROSER2 antisense RNA 1	219731
1997	ENSG00000227725	2.64116	-1.46585	1.15806	-1.26577	0.205594	NA	NA	NA	NA
1998	ENSG00000230071	3.9617	-1.2336	0.974591	-1.26576	0.205597	NA	RPL4P6	ribosomal protein L4 pseudogene 6	100271033
1999	ENSG00000008516	6.68136	-0.883181	0.697845	-1.26558	0.205662	NA	MMP25	matrix metallopeptidase 25	64386
[truncated: 20,270 more rows]

## Sheet: DESeq2_WNTvsVehicle_P4
	ENSG	baseMean	log2FoldChange	lfcSE	stat	pvalue	padj	SYMBOL	GENENAME	ENTREZID
1	ENSG00000155011	2771.11	8.58838	0.267774	32.0732	1.04209e-225	1.97539e-221	DKK2	dickkopf WNT signaling pathway inhibitor 2	27123
2	ENSG00000107562	4424.4	-5.93431	0.214148	-27.7113	5.10653e-169	4.83997e-165	CXCL12	C-X-C motif chemokine ligand 12	6387
3	ENSG00000143162	1623.7	-2.09631	0.0977175	-21.4528	4.30259e-102	2.71866e-98	CREG1	cellular repressor of E1A stimulated genes 1	8804
4	ENSG00000130303	354.056	-4.02466	0.213019	-18.8934	1.29206e-79	6.12305e-76	BST2	bone marrow stromal cell antigen 2	684
5	ENSG00000259207	1303.48	-2.89215	0.168886	-17.1249	9.67828e-66	3.66923e-62	ITGB3	integrin subunit beta 3	3690
6	ENSG00000198502	317.723	-7.01247	0.425031	-16.4987	3.74747e-61	1.18395e-57	HLA-DRB5	major histocompatibility complex, class II, DR beta 5	3127
7	ENSG00000183876	876.893	-2.34534	0.143382	-16.3573	3.85551e-60	1.04407e-56	ARSI	arylsulfatase family member I	340075
8	ENSG00000196878	771.498	-2.62858	0.164851	-15.9452	3.07872e-57	7.29503e-54	LAMB3	laminin subunit beta 3	3914
9	ENSG00000116016	5432.57	-2.1	0.131778	-15.9359	3.57273e-57	7.52497e-54	EPAS1	endothelial PAS domain protein 1	2034
10	ENSG00000130340	8007.78	-1.71481	0.108445	-15.8127	2.54258e-56	4.81971e-53	SNX9	sorting nexin 9	51429
11	ENSG00000073737	490.398	-7.6743	0.497074	-15.4389	8.95525e-54	1.54323e-50	DHRS9	dehydrogenase/reductase 9	10170
12	ENSG00000177494	198.469	5.01879	0.328075	15.2977	7.92275e-53	1.25153e-49	ZBED2	zinc finger BED-type containing 2	79413
13	ENSG00000196126	823.915	-6.02165	0.396194	-15.1987	3.6049e-52	5.25651e-49	HLA-DRB1	major histocompatibility complex, class II, DR beta 1	3123
14	ENSG00000196126	823.915	-6.02165	0.396194	-15.1987	3.6049e-52	5.25651e-49	HLA-DRB1	major histocompatibility complex, class II, DR beta 1	3123
15	ENSG00000178726	524.513	-6.72685	0.443525	-15.1668	5.86827e-52	7.94563e-49	THBD	thrombomodulin	7056
16	ENSG00000154654	453.402	-3.68776	0.243225	-15.1619	6.31918e-52	7.98576e-49	NCAM2	neural cell adhesion molecule 2	4685
17	ENSG00000204287	1526.55	-6.77621	0.451583	-15.0055	6.76218e-51	7.84577e-48	HLA-DRA	major histocompatibility complex, class II, DR alpha	3122
18	ENSG00000120093	209.487	2.96349	0.197529	15.0028	7.03619e-51	7.84577e-48	HOXB3	homeobox B3	3213
19	ENSG00000198729	233.1	-5.75561	0.391991	-14.683	8.28236e-49	8.72224e-46	PPP1R14C	protein phosphatase 1 regulatory inhibitor subunit 14C	81706
20	ENSG00000149131	1920.43	-2.92574	0.200253	-14.6102	2.41898e-48	2.41338e-45	SERPING1	serpin family G member 1	710
21	ENSG00000145362	934.312	-2.42543	0.166675	-14.5519	5.68136e-48	5.38479e-45	ANK2	ankyrin 2	287
22	ENSG00000140807	685.562	10.3554	0.734927	14.0903	4.35566e-45	3.93171e-42	NKD1	NKD inhibitor of WNT signaling pathway 1	85407
23	ENSG00000179981	986.72	1.66181	0.118179	14.0618	6.51624e-45	5.61463e-42	TSHZ1	teashirt zinc finger homeobox 1	10194
24	ENSG00000111912	645.219	-1.87969	0.133872	-14.041	8.75192e-45	7.2131e-42	NCOA7	nuclear receptor coactivator 7	135112
25	ENSG00000197635	4794.46	-3.57723	0.257622	-13.8856	7.74798e-44	6.11961e-41	DPP4	dipeptidyl peptidase 4	1803
26	ENSG00000169436	401.866	-7.8124	0.56387	-13.855	1.18687e-43	8.9993e-41	COL22A1	collagen type XXII alpha 1 chain	169044
27	ENSG00000184588	547.475	-3.51837	0.254028	-13.8503	1.26634e-43	9.23257e-41	PDE4B	phosphodiesterase 4B	5142
28	ENSG00000115380	4114.75	-5.93161	0.428542	-13.8414	1.43486e-43	1.00738e-40	EFEMP1	EGF containing fibulin extracellular matrix protein 1	2202
29	ENSG00000122420	600.682	-3.98123	0.29001	-13.7279	6.90887e-43	4.6773e-40	PTGFR	prostaglandin F receptor	5737
30	ENSG00000256043	917.824	-1.37035	0.101489	-13.5024	1.51437e-41	9.89878e-39	CTSO	cathepsin O	1519
31	ENSG00000164619	765.585	-3.44072	0.255226	-13.4811	2.0215e-41	1.27732e-38	BMPER	BMP binding endothelial regulator	168667
32	ENSG00000053747	2816.16	-4.71173	0.350555	-13.4408	3.4877e-41	2.13268e-38	LAMA3	laminin subunit alpha 3	3909
33	ENSG00000105825	8501.73	-3.69613	0.276435	-13.3707	8.96592e-41	5.31119e-38	TFPI2	tissue factor pathway inhibitor 2	7980
34	ENSG00000138650	309.779	-2.32941	0.174694	-13.3342	1.46423e-40	8.41089e-38	PCDH10	protocadherin 10	57575
35	ENSG00000182240	1467.22	-1.5679	0.117909	-13.2976	2.39169e-40	1.33344e-37	BACE2	beta-secretase 2	25825
36	ENSG00000260454	220.408	-4.82776	0.363851	-13.2685	3.52485e-40	1.90906e-37	NA	NA	NA
37	ENSG00000135919	120615	-1.98347	0.150722	-13.1598	1.495e-39	7.87203e-37	SERPINE2	serpin family E member 2	5270
38	ENSG00000161544	3136.69	-4.56894	0.349341	-13.0787	4.35686e-39	2.20158e-36	CYGB	cytoglobin	114757
39	ENSG00000147394	202.487	3.24132	0.24785	13.0777	4.41338e-39	2.20158e-36	ZNF185	zinc finger protein 185 with LIM domain	7739
40	ENSG00000168646	640.228	3.6653	0.281913	13.0015	1.19931e-38	5.82924e-36	AXIN2	axin 2	8313
41	ENSG00000154856	186.825	7.13251	0.55499	12.8516	8.42448e-38	3.99236e-35	APCDD1	APC down-regulated 1	147495
42	ENSG00000087586	1180.19	2.06765	0.161853	12.7749	2.26571e-37	1.04753e-34	AURKA	aurora kinase A	6790
43	ENSG00000139174	670.429	2.41883	0.191201	12.6507	1.10841e-36	5.00261e-34	PRICKLE1	prickle planar cell polarity protein 1	144165
44	ENSG00000179869	162.693	-6.25097	0.500198	-12.497	7.75192e-36	3.41733e-33	ABCA13	ATP binding cassette subfamily A member 13	154664
45	ENSG00000133687	1161.19	-5.14871	0.417109	-12.3438	5.26112e-35	2.26659e-32	TMTC1	transmembrane O-mannosyltransferase targeting cadherins 1	83857
46	ENSG00000101230	438.966	-3.01586	0.245882	-12.2655	1.38795e-34	5.84668e-32	ISM1	isthmin 1	140862
47	ENSG00000233308	129.523	-5.67365	0.463136	-12.2505	1.6694e-34	6.87937e-32	OSTN-AS1	OSTN antisense RNA 1	106480738
48	ENSG00000110328	260.811	-2.4579	0.201078	-12.2236	2.32568e-34	9.37992e-32	GALNT18	polypeptide N-acetylgalactosaminyltransferase 18	374378
49	ENSG00000138061	7680.87	-4.13196	0.341983	-12.0824	1.30913e-33	5.16997e-31	CYP1B1	cytochrome P450 family 1 subfamily B member 1	1545
50	ENSG00000137767	870.168	-1.48743	0.123184	-12.0749	1.43266e-33	5.54235e-31	SQOR	sulfide quinone oxidoreductase	58472
51	ENSG00000154589	314.644	-1.58439	0.131891	-12.0129	3.04025e-33	1.15262e-30	LY96	lymphocyte antigen 96	23643
52	ENSG00000019582	4462.07	-4.2611	0.357895	-11.906	1.10113e-32	4.09276e-30	CD74	CD74 molecule	972
53	ENSG00000135324	300.916	-3.34679	0.281301	-11.8975	1.21882e-32	4.44306e-30	MRAP2	melanocortin 2 receptor accessory protein 2	112609
54	ENSG00000117643	315.621	-3.53619	0.300518	-11.767	5.77561e-32	2.06571e-29	MAN1C1	mannosidase alpha class 1C member 1	57134
55	ENSG00000204442	357.286	-3.51109	0.300655	-11.6781	1.64932e-31	5.78972e-29	FAM155A	family with sequence similarity 155 member A	728215
56	ENSG00000062282	142.264	-4.32911	0.373337	-11.5957	4.33311e-31	1.49343e-28	DGAT2	diacylglycerol O-acyltransferase 2	84649
57	ENSG00000137033	135.608	-6.72533	0.588279	-11.4322	2.88685e-30	9.77199e-28	IL33	interleukin 33	90865
58	ENSG00000189056	104.228	-5.37788	0.473402	-11.3601	6.60771e-30	2.19747e-27	RELN	reelin	5649
59	ENSG00000136274	80.6812	3.08885	0.272398	11.3394	8.3676e-30	2.73476e-27	NACAD	NAC alpha domain containing	23148
60	ENSG00000111341	267.823	-6.43797	0.568041	-11.3336	8.94108e-30	2.87266e-27	MGP	matrix Gla protein	4256
61	ENSG00000123473	686.956	1.86401	0.165334	11.2742	1.76023e-29	5.56115e-27	STIL	STIL centriolar assembly protein	6491
62	ENSG00000003436	2435.63	-2.33794	0.208851	-11.1943	4.34938e-29	1.35159e-26	TFPI	tissue factor pathway inhibitor	7035
63	ENSG00000272841	456.368	-2.60243	0.23376	-11.1329	8.6735e-29	2.65185e-26	NA	NA	NA
64	ENSG00000166582	238.585	1.80894	0.163754	11.0467	2.27526e-28	6.84601e-26	CENPV	centromere protein V	201161
65	ENSG00000116396	682.227	-2.54481	0.23042	-11.0442	2.33797e-28	6.92477e-26	KCNC4	potassium voltage-gated channel subfamily C member 4	3749
66	ENSG00000163536	104.811	-3.58168	0.324408	-11.0407	2.43192e-28	7.09222e-26	SERPINI1	serpin family I member 1	5274
67	ENSG00000154065	1055.26	-2.73988	0.248482	-11.0265	2.84834e-28	8.18079e-26	ANKRD29	ankyrin repeat domain 29	147463
68	ENSG00000105419	157.453	2.749	0.250223	10.9862	4.45177e-28	1.25952e-25	MEIS3	Meis homeobox 3	56917
69	ENSG00000104313	134.576	-5.01908	0.45918	-10.9305	8.23653e-28	2.28709e-25	EYA1	EYA transcriptional coactivator and phosphatase 1	2138
70	ENSG00000204257	525.442	-3.44776	0.315453	-10.9296	8.32503e-28	2.28709e-25	HLA-DMA	major histocompatibility complex, class II, DM alpha	3108
71	ENSG00000177757	100.399	-3.07817	0.281697	-10.9272	8.54282e-28	2.3134e-25	FAM87B	family with sequence similarity 87 member B	400728
72	ENSG00000235531	322.151	-2.37897	0.21934	-10.846	2.08326e-27	5.56202e-25	MSC-AS1	MSC antisense RNA 1	100132891
73	ENSG00000135424	1582.11	-2.08389	0.192432	-10.8292	2.50267e-27	6.58899e-25	ITGA7	integrin subunit alpha 7	3679
74	ENSG00000111665	589.92	2.85913	0.265395	10.7731	4.61097e-27	1.19734e-24	CDCA3	cell division cycle associated 3	83461
75	ENSG00000150995	1201.84	-3.45166	0.32148	-10.7368	6.83818e-27	1.75168e-24	ITPR1	inositol 1,4,5-trisphosphate receptor type 1	3708
76	ENSG00000148516	3634.36	1.52606	0.142159	10.7349	6.9762e-27	1.76321e-24	ZEB1	zinc finger E-box binding homeobox 1	6935
77	ENSG00000111696	934.024	2.35986	0.220077	10.7229	7.94678e-27	1.9821e-24	NT5DC3	5'-nucleotidase domain containing 3	51559
78	ENSG00000127507	250.919	-4.32316	0.406734	-10.629	2.18516e-26	5.37947e-24	ADGRE2	adhesion G protein-coupled receptor E2	30817
79	ENSG00000214814	79.0321	-4.83354	0.457104	-10.5743	3.9219e-26	9.53122e-24	FER1L6	fer-1 like family member 6	654463
80	ENSG00000155792	152.06	-3.20443	0.303452	-10.5599	4.57035e-26	1.09528e-23	DEPTOR	DEP domain containing MTOR interacting protein	64798
81	ENSG00000242574	123.381	-5.22543	0.494886	-10.5589	4.62239e-26	1.09528e-23	HLA-DMB	major histocompatibility complex, class II, DM beta	3109
82	ENSG00000163017	158.041	4.70246	0.446169	10.5396	5.67178e-26	1.32734e-23	ACTG2	actin gamma 2, smooth muscle	72
83	ENSG00000184371	1340.44	-1.62332	0.154609	-10.4995	8.68076e-26	2.00674e-23	CSF1	colony stimulating factor 1	1435
84	ENSG00000126353	161.149	-2.49581	0.237944	-10.4891	9.69906e-26	2.21513e-23	CCR7	C-C motif chemokine receptor 7	1236
85	ENSG00000104763	3516.22	-1.46273	0.139474	-10.4875	9.85878e-26	2.2248e-23	ASAH1	N-acylsphingosine amidohydrolase 1	427
86	ENSG00000164104	1579.17	2.45712	0.234478	10.4791	1.07754e-25	2.40303e-23	HMGB2	high mobility group box 2	3148
87	ENSG00000112039	268.35	1.75205	0.167322	10.4711	1.17257e-25	2.58456e-23	FANCE	FA complementation group E	2178
88	ENSG00000137975	119.154	-5.35431	0.511708	-10.4636	1.26953e-25	2.76612e-23	CLCA2	chloride channel accessory 2	9635
89	ENSG00000231389	1066.23	-4.07001	0.389082	-10.4605	1.311e-25	2.82401e-23	HLA-DPA1	major histocompatibility complex, class II, DP alpha 1	3113
90	ENSG00000154188	1044.49	-1.6382	0.157245	-10.4182	2.04879e-25	4.36369e-23	ANGPT1	angiopoietin 1	284
91	ENSG00000162063	824.974	2.2175	0.214151	10.3548	3.97861e-25	8.37983e-23	CCNF	cyclin F	899
92	ENSG00000143127	1700.28	-2.05278	0.198338	-10.3499	4.18728e-25	8.72243e-23	ITGA10	integrin subunit alpha 10	8515
93	ENSG00000068489	1261.56	2.6325	0.256061	10.2808	8.60433e-25	1.77287e-22	PRR11	proline rich 11	55771
94	ENSG00000182985	117.003	-4.13558	0.403694	-10.2444	1.25461e-24	2.55725e-22	CADM1	cell adhesion molecule 1	23705
95	ENSG00000120075	99.1581	4.63918	0.452928	10.2426	1.27691e-24	2.57501e-22	HOXB5	homeobox B5	3215
96	ENSG00000145506	155.727	9.44347	0.926665	10.1908	2.17916e-24	4.34823e-22	NKD2	NKD inhibitor of WNT signaling pathway 2	85409
97	ENSG00000109511	171.747	-6.03682	0.593446	-10.1725	2.63124e-24	5.19561e-22	ANXA10	annexin A10	11199
98	ENSG00000204642	471.316	-1.50536	0.148207	-10.1571	3.08077e-24	6.02053e-22	HLA-F	major histocompatibility complex, class I, F	3134
99	ENSG00000112715	10493.8	-2.57555	0.254054	-10.1378	3.75373e-24	7.26079e-22	VEGFA	vascular endothelial growth factor A	7422
100	ENSG00000151835	5063.01	1.5409	0.15208	10.1322	3.97662e-24	7.61423e-22	SACS	sacsin molecular chaperone	26278
101	ENSG00000134352	9158.68	-0.987483	0.0975001	-10.128	4.14962e-24	7.86601e-22	IL6ST	interleukin 6 cytokine family signal transducer	3572
102	ENSG00000106571	1356.42	2.37687	0.235284	10.1021	5.4063e-24	1.01467e-21	GLI3	GLI family zinc finger 3	2737
103	ENSG00000204592	8915.76	-1.09813	0.108924	-10.0816	6.66002e-24	1.23772e-21	HLA-E	major histocompatibility complex, class I, E	3133
104	ENSG00000168679	624.337	-1.94694	0.193211	-10.0767	7.0021e-24	1.28866e-21	SLC16A4	solute carrier family 16 member 4	9122
105	ENSG00000117984	14659.6	-0.862735	0.0856896	-10.0681	7.64055e-24	1.39264e-21	CTSD	cathepsin D	1509
106	ENSG00000197892	535.165	-1.21756	0.122239	-9.9605	2.26915e-23	4.09657e-21	KIF13B	kinesin family member 13B	23303
107	ENSG00000122687	874.246	1.00531	0.100996	9.9539	2.42485e-23	4.33636e-21	MRM2	mitochondrial rRNA methyltransferase 2	29960
108	ENSG00000006062	311.033	1.76591	0.177483	9.94973	2.52872e-23	4.47985e-21	MAP3K14	mitogen-activated protein kinase kinase kinase 14	9020
109	ENSG00000146477	1113	-3.46271	0.348081	-9.948	2.57311e-23	4.51628e-21	SLC22A3	solute carrier family 22 member 3	6581
110	ENSG00000168393	1024.57	1.32995	0.133706	9.94684	2.60324e-23	4.52724e-21	DTYMK	deoxythymidylate kinase	1841
111	ENSG00000167106	1999.84	-1.98952	0.200037	-9.94572	2.63267e-23	4.53681e-21	FAM102A	family with sequence similarity 102 member A	399665
112	ENSG00000109323	1318.26	-1.71016	0.172632	-9.9064	3.90482e-23	6.66845e-21	MANBA	mannosidase beta	4126
113	ENSG00000049860	5668.76	-0.783614	0.0795323	-9.85278	6.66769e-23	1.12851e-20	HEXB	hexosaminidase subunit beta	3074
114	ENSG00000176619	4589.94	1.2284	0.124855	9.83861	7.67616e-23	1.28769e-20	LMNB2	lamin B2	84823
115	ENSG00000176399	121.026	-3.03502	0.308917	-9.8247	8.81381e-23	1.46557e-20	DMRTA1	DMRT like family A1	63951
116	ENSG00000151150	615.402	-2.50433	0.255556	-9.7995	1.13139e-22	1.86493e-20	ANK3	ankyrin 3	288
117	ENSG00000123096	96.5972	-2.53935	0.259175	-9.79784	1.15023e-22	1.87963e-20	SSPN	sarcospan	8082
118	ENSG00000165891	2648.82	2.10089	0.214781	9.78155	1.35128e-22	2.1893e-20	E2F7	E2F transcription factor 7	144455
119	ENSG00000106772	611.146	-3.51143	0.360235	-9.74763	1.88823e-22	3.03332e-20	PRUNE2	prune homolog 2 with BCH domain	158471
120	ENSG00000232759	133.982	-2.89356	0.297659	-9.72104	2.45255e-22	3.90677e-20	LOC100506178	uncharacterized LOC100506178	100506178
121	ENSG00000156711	418.145	-2.93035	0.30151	-9.7189	2.50484e-22	3.956e-20	MAPK13	mitogen-activated protein kinase 13	5603
122	ENSG00000162692	2797.91	-4.01958	0.413619	-9.71807	2.5252e-22	3.956e-20	VCAM1	vascular cell adhesion molecule 1	7412
123	ENSG00000197746	37693	-0.882881	0.0910076	-9.70119	2.98004e-22	4.6303e-20	PSAP	prosaposin	5660
124	ENSG00000145386	1391.44	3.27821	0.338498	9.68458	3.50663e-22	5.4042e-20	CCNA2	cyclin A2	890
125	ENSG00000150540	276.293	-2.04864	0.211574	-9.68287	3.56552e-22	5.45065e-20	HNMT	histamine N-methyltransferase	3176
126	ENSG00000105088	539.775	-2.29539	0.237132	-9.67978	3.6751e-22	5.53183e-20	OLFM2	olfactomedin 2	93145
127	ENSG00000103942	196.844	2.5016	0.258437	9.67973	3.67699e-22	5.53183e-20	HOMER2	homer scaffold protein 2	9455
128	ENSG00000154734	33289.3	-2.53148	0.263206	-9.61786	6.72141e-22	1.00324e-19	ADAMTS1	ADAM metallopeptidase with thrombospondin type 1 motif 1	9510
129	ENSG00000178882	379.276	-6.59934	0.686554	-9.61226	7.0971e-22	1.05104e-19	RFLNA	refilin A	144347
130	ENSG00000178882	379.276	-6.59934	0.686554	-9.61226	7.0971e-22	1.05104e-19	ZNF664-RFLNA	ZNF664-RFLNA readthrough	100533183
131	ENSG00000178882	379.276	-6.59934	0.686554	-9.61226	7.0971e-22	1.05104e-19	RFLNA	refilin A	144347
132	ENSG00000178882	379.276	-6.59934	0.686554	-9.61226	7.0971e-22	1.05104e-19	ZNF664-RFLNA	ZNF664-RFLNA readthrough	100533183
133	ENSG00000189159	1835.81	1.1123	0.11627	9.56647	1.10613e-21	1.62541e-19	JPT1	Jupiter microtubule associated homolog 1	51155
134	ENSG00000136531	199.964	-2.85773	0.299123	-9.55368	1.25173e-21	1.82521e-19	SCN2A	sodium voltage-gated channel alpha subunit 2	6326
135	ENSG00000172137	241.719	-3.76202	0.394113	-9.54555	1.35393e-21	1.95917e-19	CALB2	calbindin 2	794
136	ENSG00000223749	159.329	2.91168	0.305435	9.5329	1.52953e-21	2.1965e-19	NA	NA	NA
137	ENSG00000104356	673.865	1.08274	0.113705	9.52236	1.69283e-21	2.41273e-19	POP1	POP1 homolog, ribonuclease P/MRP subunit	10940
138	ENSG00000117586	124.831	4.20819	0.442117	9.51827	1.76079e-21	2.48182e-19	TNFSF4	TNF superfamily member 4	7292
139	ENSG00000140285	1244.82	-6.63658	0.697275	-9.51788	1.76749e-21	2.48182e-19	FGF7	fibroblast growth factor 7	2252
140	ENSG00000151789	201.094	-2.42914	0.255605	-9.50351	2.02929e-21	2.82848e-19	ZNF385D	zinc finger protein 385D	79750
141	ENSG00000261685	402.015	13.0328	1.37184	9.5002	2.09478e-21	2.89844e-19	NA	NA	NA
142	ENSG00000145794	68.0721	-4.74901	0.500131	-9.49554	2.19072e-21	3.00922e-19	MEGF10	multiple EGF like domains 10	84466
143	ENSG00000163814	2317.5	-2.24125	0.236102	-9.49275	2.25007e-21	3.06852e-19	CDCP1	CUB domain containing protein 1	64866
144	ENSG00000116017	525.826	1.33865	0.141236	9.47811	2.5892e-21	3.50577e-19	ARID3A	AT-rich interaction domain 3A	1820
145	ENSG00000106785	100.3	2.56599	0.271006	9.4684	2.84153e-21	3.82015e-19	TRIM14	tripartite motif containing 14	9830
146	ENSG00000204682	73.158	3.15935	0.335113	9.42771	4.19135e-21	5.59516e-19	MIR1915HG	MIR1915 host gene	399726
147	ENSG00000153823	391.552	-3.47739	0.369052	-9.42249	4.40496e-21	5.83918e-19	PID1	phosphotyrosine interaction domain containing 1	55022
148	ENSG00000134602	399.038	-1.33592	0.141878	-9.41596	4.6879e-21	6.17109e-19	STK26	serine/threonine kinase 26	51765
149	ENSG00000196139	955.405	-1.7912	0.190469	-9.40412	5.24658e-21	6.8589e-19	AKR1C3	aldo-keto reductase family 1 member C3	8644
150	ENSG00000137807	1947.69	2.67907	0.284946	9.40203	5.35215e-21	6.94899e-19	KIF23	kinesin family member 23	9493
151	ENSG00000166851	1743.27	3.7024	0.393831	9.40098	5.40591e-21	6.97105e-19	PLK1	polo like kinase 1	5347
152	ENSG00000183688	1970.77	1.65059	0.175845	9.38662	6.19568e-21	7.9355e-19	RFLNB	refilin B	359845
153	ENSG00000099901	1897.68	0.806356	0.0861328	9.36177	7.84103e-21	9.97548e-19	RANBP1	RAN binding protein 1	5902
154	ENSG00000099860	1138.66	1.86505	0.199368	9.35481	8.37531e-21	1.05842e-18	GADD45B	growth arrest and DNA damage inducible beta	4616
155	ENSG00000117632	4300.91	3.09683	0.33126	9.34862	8.87982e-21	1.11474e-18	STMN1	stathmin 1	3925
156	ENSG00000154262	155.111	-5.16422	0.552764	-9.34254	9.40521e-21	1.17293e-18	ABCA6	ATP binding cassette subfamily A member 6	23460
157	ENSG00000136156	6857.07	-1.02997	0.110519	-9.31939	1.1701e-20	1.44971e-18	ITM2B	integral membrane protein 2B	9445
158	ENSG00000154310	169.121	-5.56659	0.59758	-9.31521	1.21709e-20	1.49812e-18	TNIK	TRAF2 and NCK interacting kinase	23043
159	ENSG00000034063	883.356	2.13118	0.228903	9.31038	1.27377e-20	1.55778e-18	NA	NA	NA
160	ENSG00000002822	1884.86	1.1564	0.125001	9.25111	2.22176e-20	2.69972e-18	MAD1L1	mitotic arrest deficient 1 like 1	8379
161	ENSG00000013810	1624.94	3.0071	0.325348	9.24272	2.40314e-20	2.90153e-18	TACC3	transforming acidic coiled-coil containing protein 3	10460
162	ENSG00000122862	6614.85	-1.11318	0.12068	-9.22426	2.85523e-20	3.42555e-18	SRGN	serglycin	5552
163	ENSG00000163710	812.017	-2.93913	0.318974	-9.21435	3.13173e-20	3.73365e-18	PCOLCE2	procollagen C-endopeptidase enhancer 2	26577
164	ENSG00000156011	3333.39	-2.0962	0.227889	-9.19837	3.63415e-20	4.30556e-18	PSD3	pleckstrin and Sec7 domain containing 3	23362
165	ENSG00000095587	96.6849	3.55532	0.38723	9.18141	4.25472e-20	5.00947e-18	TLL2	tolloid like 2	7093
166	ENSG00000128274	657.156	-1.70908	0.186225	-9.17751	4.41177e-20	5.16231e-18	A4GALT	alpha 1,4-galactosyltransferase (P blood group)	53947
167	ENSG00000136451	1174.13	0.856212	0.093675	9.14024	6.23126e-20	7.24661e-18	VEZF1	vascular endothelial zinc finger 1	7716
168	ENSG00000134242	188.603	-2.77346	0.304656	-9.10358	8.74007e-20	1.01022e-17	PTPN22	protein tyrosine phosphatase non-receptor type 22	26191
169	ENSG00000162618	3986.96	-2.04283	0.224442	-9.10179	8.88578e-20	1.02084e-17	ADGRL4	adhesion G protein-coupled receptor L4	64123
170	ENSG00000167693	1831.9	2.36212	0.260196	9.07826	1.10322e-19	1.2598e-17	NXN	nucleoredoxin	64359
171	ENSG00000145242	83.1981	-3.7374	0.411846	-9.07476	1.13933e-19	1.29324e-17	EPHA5	EPH receptor A5	2044
172	ENSG00000204291	146.748	-8.01812	0.886921	-9.0404	1.56099e-19	1.76132e-17	COL15A1	collagen type XV alpha 1 chain	1306
173	ENSG00000188229	12389	1.48396	0.164332	9.03024	1.7129e-19	1.92129e-17	TUBB4B	tubulin beta 4B class IVb	10383
174	ENSG00000165633	1085.82	-1.69977	0.188356	-9.02428	1.80876e-19	2.01687e-17	VSTM4	V-set and transmembrane domain containing 4	196740
175	ENSG00000049541	545.618	1.12996	0.125277	9.01972	1.88565e-19	2.09032e-17	RFC2	replication factor C subunit 2	5982
176	ENSG00000127586	481.099	1.95445	0.216758	9.01672	1.93796e-19	2.13582e-17	CHTF18	chromosome transmission fidelity factor 18	63922
177	ENSG00000134057	3044.4	2.6396	0.293722	8.98673	2.54703e-19	2.79084e-17	CCNB1	cyclin B1	891
178	ENSG00000119403	874.772	1.63227	0.181808	8.978	2.75725e-19	3.00382e-17	PHF19	PHD finger protein 19	26147
179	ENSG00000187951	357.534	2.11553	0.235808	8.97142	2.9272e-19	3.16969e-17	LOC100288637	OTU deubiquitinase 7A pseudogene	100288637
180	ENSG00000187951	357.534	2.11553	0.235808	8.97142	2.9272e-19	3.16969e-17	LOC100288637	OTU deubiquitinase 7A pseudogene	100288637
181	ENSG00000147853	1670.47	-0.82533	0.0920016	-8.97083	2.94295e-19	3.16969e-17	AK3	adenylate kinase 3	50808
182	ENSG00000181467	919.47	1.72708	0.192818	8.95708	3.33396e-19	3.56618e-17	RAP2B	RAP2B, member of RAS oncogene family	5912
183	ENSG00000174600	438.213	-3.23178	0.360827	-8.95659	3.34871e-19	3.56618e-17	CMKLR1	chemerin chemokine-like receptor 1	1240
184	ENSG00000182319	621.396	3.36755	0.376544	8.94332	3.77664e-19	3.99944e-17	NA	NA	NA
185	ENSG00000109685	3792.01	1.48233	0.165849	8.93779	3.97022e-19	4.18108e-17	NSD2	nuclear receptor binding SET domain protein 2	7468
186	ENSG00000164022	1572.41	0.9491	0.106492	8.9124	4.99409e-19	5.20986e-17	AIMP1	aminoacyl tRNA synthetase complex interacting multifunctional protein 1	9255
187	ENSG00000232679	552.097	-3.10559	0.348465	-8.91222	5.00208e-19	5.20986e-17	NA	NA	NA
188	ENSG00000157456	755.843	3.38701	0.380484	8.90184	5.49303e-19	5.68994e-17	CCNB2	cyclin B2	9133
189	ENSG00000154175	13812.4	-2.94236	0.330964	-8.89027	6.09618e-19	6.28039e-17	ABI3BP	ABI family member 3 binding protein	25890
190	ENSG00000137310	1206.89	2.40116	0.270287	8.88374	6.46486e-19	6.62421e-17	TCF19	transcription factor 19	6941
191	ENSG00000164342	118.088	-2.92357	0.329644	-8.86886	7.38993e-19	7.53138e-17	TLR3	toll like receptor 3	7098
192	ENSG00000177283	592.948	-2.40809	0.27248	-8.83769	9.77207e-19	9.90584e-17	FZD8	frizzled class receptor 8	8325
193	ENSG00000095637	55.2799	4.06689	0.460478	8.83188	1.02931e-18	1.03785e-16	SORBS1	sorbin and SH3 domain containing 1	10580
194	ENSG00000198826	1848.19	2.03668	0.230743	8.8266	1.07908e-18	1.08228e-16	ARHGAP11A	Rho GTPase activating protein 11A	9824
195	ENSG00000184205	1086.6	-1.01156	0.114641	-8.82372	1.10722e-18	1.10465e-16	TSPYL2	TSPY like 2	64061
196	ENSG00000186193	190.664	3.46735	0.393052	8.82162	1.12818e-18	1.11968e-16	SAPCD2	suppressor APC domain containing 2	89958
197	ENSG00000188906	146.637	-1.87686	0.212976	-8.81251	1.22378e-18	1.20823e-16	LRRK2	leucine rich repeat kinase 2	120892
198	ENSG00000126453	369.567	1.18753	0.1349	8.80308	1.33114e-18	1.30742e-16	BCL2L12	BCL2 like 12	83596
199	ENSG00000167767	103.989	2.87082	0.326536	8.79174	1.47259e-18	1.43889e-16	KRT80	keratin 80	144501
200	ENSG00000102452	382.034	-2.51852	0.286524	-8.78988	1.49721e-18	1.45544e-16	NALCN	sodium leak channel, non-selective	259232
201	ENSG00000183763	184.478	2.54868	0.290132	8.78455	1.56994e-18	1.51836e-16	TRAIP	TRAF interacting protein	10293
202	ENSG00000075218	866.266	3.66969	0.418266	8.77358	1.73069e-18	1.66533e-16	GTSE1	G2 and S-phase expressed 1	51512
203	ENSG00000133048	22020.2	-5.31966	0.606388	-8.7727	1.7443e-18	1.66995e-16	CHI3L1	chitinase 3 like 1	1116
204	ENSG00000244242	891.807	-1.33726	0.152456	-8.77144	1.76396e-18	1.68028e-16	IFITM10	interferon induced transmembrane protein 10	402778
205	ENSG00000117114	5723.22	-2.22688	0.253965	-8.76847	1.81108e-18	1.71654e-16	ADGRL2	adhesion G protein-coupled receptor L2	23266
206	ENSG00000172296	1037.29	-3.57379	0.407891	-8.76163	1.92449e-18	1.81496e-16	SPTLC3	serine palmitoyltransferase long chain base subunit 3	55304
207	ENSG00000131737	1548.68	2.51188	0.286869	8.75618	2.01975e-18	1.89537e-16	KRT34	keratin 34	3885
208	ENSG00000131737	1548.68	2.51188	0.286869	8.75618	2.01975e-18	1.89537e-16	LOC100653049	keratin, type I cuticular Ha4	100653049
209	ENSG00000161800	2030.37	1.94684	0.222768	8.73933	2.34499e-18	2.18974e-16	RACGAP1	Rac GTPase activating protein 1	29127
210	ENSG00000135862	57479.8	-0.834225	0.095573	-8.72867	2.57679e-18	2.39439e-16	LAMC1	laminin subunit gamma 1	3915
211	ENSG00000138642	204.585	-1.99647	0.228896	-8.72217	2.72929e-18	2.52372e-16	HERC6	HECT and RLD domain containing E3 ubiquitin protein ligase family member 6	55008
212	ENSG00000170779	695.67	1.26519	0.145171	8.71512	2.90447e-18	2.67268e-16	CDCA4	cell division cycle associated 4	55038
213	ENSG00000121005	270.644	-2.93241	0.336773	-8.70737	3.11001e-18	2.84799e-16	CRISPLD1	cysteine rich secretory protein LCCL domain containing 1	83690
214	ENSG00000184232	1016.16	-2.01157	0.231459	-8.69083	3.59798e-18	3.27901e-16	OAF	out at first homolog	220323
215	ENSG00000176014	12077.2	1.35018	0.15539	8.68895	3.6582e-18	3.31793e-16	TUBB6	tubulin beta 6 class V	84617
216	ENSG00000184347	1490.31	-2.91422	0.335554	-8.68482	3.79358e-18	3.42434e-16	SLIT3	slit guidance ligand 3	6586
217	ENSG00000138347	830.304	-4.03702	0.464919	-8.68328	3.84531e-18	3.45458e-16	MYPN	myopalladin	84665
218	ENSG00000120802	2452.68	2.07872	0.239752	8.67028	4.31041e-18	3.85415e-16	TMPO	thymopoietin	7112
219	ENSG00000154258	234.757	-4.99648	0.576811	-8.66226	4.62515e-18	4.11617e-16	ABCA9	ATP binding cassette subfamily A member 9	10350
220	ENSG00000138778	1391.55	2.47475	0.285761	8.66021	4.70907e-18	4.17127e-16	CENPE	centromere protein E	1062
221	ENSG00000125378	624.907	3.5115	0.406151	8.6458	5.34278e-18	4.71059e-16	BMP4	bone morphogenetic protein 4	652
222	ENSG00000148700	5921.75	-1.60843	0.186138	-8.64105	5.56993e-18	4.88813e-16	ADD3	adducin 3	120
223	ENSG00000138160	1460.55	2.72841	0.31647	8.62139	6.61488e-18	5.77842e-16	KIF11	kinesin family member 11	3832
224	ENSG00000047648	99.2253	-3.37904	0.392122	-8.61734	6.85287e-18	5.95886e-16	ARHGAP6	Rho GTPase activating protein 6	395
225	ENSG00000159263	168.379	-2.3505	0.272935	-8.61193	7.18377e-18	6.21806e-16	SIM2	SIM bHLH transcription factor 2	6493
226	ENSG00000173227	102.185	-2.54815	0.296179	-8.6034	7.73899e-18	6.6682e-16	SYT12	synaptotagmin 12	91683
227	ENSG00000198074	58.4154	-4.2567	0.495221	-8.59555	8.28681e-18	7.10791e-16	AKR1B10	aldo-keto reductase family 1 member B10	57016
228	ENSG00000129636	2371.96	-0.763845	0.0890588	-8.57686	9.75018e-18	8.32542e-16	ITFG1	integrin alpha FG-GAP repeat containing 1	81533
229	ENSG00000133872	4184.18	-0.840999	0.098139	-8.56947	1.03962e-17	8.83721e-16	SARAF	store-operated calcium entry associated regulatory factor	51669
230	ENSG00000170266	2823.55	-0.758226	0.0885632	-8.56141	1.11491e-17	9.43496e-16	GLB1	galactosidase beta 1	2720
231	ENSG00000115919	157.605	-3.78131	0.44223	-8.55055	1.22503e-17	1.03208e-15	KYNU	kynureninase	8942
232	ENSG00000137054	750.08	1.2544	0.146838	8.54273	1.31086e-17	1.0995e-15	POLR1E	RNA polymerase I subunit E	64425
233	ENSG00000221829	496.642	1.4681	0.172048	8.53312	1.42447e-17	1.18953e-15	FANCG	FA complementation group G	2189
234	ENSG00000151632	749.356	-1.60359	0.187942	-8.53239	1.4335e-17	1.19182e-15	AKR1C2	aldo-keto reductase family 1 member C2	1646
235	ENSG00000231312	132.928	-1.79255	0.210171	-8.529	1.47615e-17	1.22192e-15	MAP4K3-DT	MAP4K3 divergent transcript	728730
236	ENSG00000116711	1135.22	-3.85686	0.452476	-8.52389	1.5428e-17	1.27153e-15	PLA2G4A	phospholipase A2 group IVA	5321
237	ENSG00000184497	270.199	-1.94685	0.228525	-8.51922	1.60631e-17	1.31465e-15	TMEM255B	transmembrane protein 255B	348013
238	ENSG00000047249	2505.61	-1.02506	0.120326	-8.51903	1.60898e-17	1.31465e-15	ATP6V1H	ATPase H+ transporting V1 subunit H	51606
239	ENSG00000137404	461.925	1.30548	0.153371	8.51192	1.71075e-17	1.3918e-15	NRM	nurim	11270
240	ENSG00000113645	176.464	3.20706	0.377265	8.50082	1.88259e-17	1.52506e-15	WWC1	WW and C2 domain containing 1	23286
241	ENSG00000138180	1068.73	3.46518	0.407796	8.49734	1.93987e-17	1.56477e-15	CEP55	centrosomal protein 55	55165
242	ENSG00000173376	687.201	5.64557	0.665956	8.4774	2.30284e-17	1.84969e-15	NDNF	neuron derived neurotrophic factor	79625
243	ENSG00000130713	786.288	0.905693	0.107256	8.44425	3.06008e-17	2.44755e-15	EXOSC2	exosome component 2	23404
244	ENSG00000223949	54.5575	-3.99768	0.473497	-8.44287	3.09642e-17	2.46621e-15	ROR1-AS1	ROR1 antisense RNA 1	101927034
245	ENSG00000072133	212.021	-1.9221	0.227688	-8.44181	3.12471e-17	2.47833e-15	RPS6KA6	ribosomal protein S6 kinase A6	27330
246	ENSG00000125730	95.7764	-4.72926	0.560618	-8.43579	3.28981e-17	2.5984e-15	C3	complement C3	718
247	ENSG00000111261	205.67	-1.8814	0.22326	-8.42691	3.54899e-17	2.79148e-15	MANSC1	MANSC domain containing 1	54682
248	ENSG00000213390	274.749	1.44691	0.171738	8.42513	3.60343e-17	2.82258e-15	ARHGAP19	Rho GTPase activating protein 19	84986
249	ENSG00000196549	3467.91	-2.81843	0.335489	-8.40096	4.42861e-17	3.45468e-15	MME	membrane metalloendopeptidase	4311
250	ENSG00000041353	6107.31	-2.1929	0.261166	-8.39657	4.59712e-17	3.57144e-15	RAB27B	RAB27B, member RAS oncogene family	5874
251	ENSG00000154978	1871.68	1.04751	0.12477	8.39553	4.63816e-17	3.58861e-15	VOPP1	VOPP1 WW domain binding protein	81552
252	ENSG00000135480	3111.48	5.58166	0.665111	8.39206	4.77689e-17	3.68092e-15	KRT7	keratin 7	3855
253	ENSG00000168398	287.504	-2.20824	0.26351	-8.38009	5.28863e-17	4.05876e-15	BDKRB2	bradykinin receptor B2	624
254	ENSG00000240694	210.639	-3.9782	0.475265	-8.3705	5.73751e-17	4.38549e-15	PNMA2	PNMA family member 2	10687
255	ENSG00000128656	849.695	2.2142	0.264646	8.36664	5.92858e-17	4.51334e-15	CHN1	chimerin 1	1123
256	ENSG00000183684	1400.33	0.850765	0.10177	8.35966	6.29017e-17	4.76946e-15	ALYREF	Aly/REF export factor	10189
257	ENSG00000228716	367.446	1.2252	0.146627	8.35591	6.49293e-17	4.90359e-15	DHFR	dihydrofolate reductase	1719
258	ENSG00000141068	257.279	-1.83233	0.219754	-8.3381	7.54928e-17	5.67873e-15	KSR1	kinase suppressor of ras 1	8844
259	ENSG00000182585	306.324	-4.24167	0.509624	-8.32314	8.56628e-17	6.41828e-15	EPGN	epithelial mitogen	255324
260	ENSG00000102802	2952.01	-2.65645	0.319775	-8.30724	9.7954e-17	7.3103e-15	MEDAG	mesenteric estrogen dependent adipogenesis	84935
261	ENSG00000159399	4380.01	-1.99002	0.239621	-8.30486	9.99335e-17	7.42879e-15	HK2	hexokinase 2	3099
262	ENSG00000159055	326.96	1.45037	0.174652	8.30432	1.00397e-16	7.43408e-15	MIS18A	MIS18 kinetochore protein A	54069
263	ENSG00000214140	74.3099	-3.35249	0.403833	-8.30165	1.02672e-16	7.57295e-15	PRCD	photoreceptor disc component	768206
264	ENSG00000112769	18020.5	-1.51633	0.18271	-8.29911	1.04896e-16	7.70704e-15	LAMA4	laminin subunit alpha 4	3910
265	ENSG00000149451	127.358	2.1261	0.25639	8.29243	1.10954e-16	8.12066e-15	ADAM33	ADAM metallopeptidase domain 33	80332
266	ENSG00000003096	213.596	-2.94215	0.355407	-8.27826	1.24985e-16	9.11234e-15	KLHL13	kelch like family member 13	90293
267	ENSG00000198542	10574.7	-1.61291	0.194875	-8.27665	1.26689e-16	9.2012e-15	ITGBL1	integrin subunit beta like 1	9358
268	ENSG00000133195	386.378	-1.16948	0.141434	-8.26871	1.35419e-16	9.79773e-15	SLC39A11	solute carrier family 39 member 11	201266
269	ENSG00000196358	170.964	-2.73392	0.33073	-8.26631	1.3817e-16	9.95878e-15	NTNG2	netrin G2	84628
270	ENSG00000185361	175.757	2.09562	0.253607	8.26325	1.41759e-16	1.01787e-14	TNFAIP8L1	TNF alpha induced protein 8 like 1	126282
271	ENSG00000132357	657.748	-1.5191	0.183866	-8.26203	1.43212e-16	1.02442e-14	CARD6	caspase recruitment domain family member 6	84674
272	ENSG00000132386	3309.68	-1.98217	0.24005	-8.25732	1.48975e-16	1.06164e-14	SERPINF1	serpin family F member 1	5176
273	ENSG00000136859	1992.82	-1.67811	0.203323	-8.25342	1.53926e-16	1.09282e-14	ANGPTL2	angiopoietin like 2	23452
274	ENSG00000130066	3437	-1.43962	0.174458	-8.25196	1.55814e-16	1.10209e-14	SAT1	spermidine/spermine N1-acetyltransferase 1	6303
275	ENSG00000182667	5238.14	0.766548	0.0931335	8.23064	1.86221e-16	1.31227e-14	NTM	neurotrimin	50863
276	ENSG00000125835	3504.89	0.79188	0.0962525	8.22711	1.91789e-16	1.3465e-14	SNRPB	small nuclear ribonucleoprotein polypeptides B and B1	6628
277	ENSG00000178999	612.58	3.36751	0.410005	8.21332	2.15149e-16	1.50493e-14	AURKB	aurora kinase B	9212
278	ENSG00000196730	95.0804	-5.05258	0.615453	-8.20953	2.22049e-16	1.54749e-14	DAPK1	death associated protein kinase 1	1612
279	ENSG00000122966	2860.02	3.03319	0.369735	8.20368	2.33135e-16	1.61879e-14	CIT	citron rho-interacting serine/threonine kinase	11113
280	ENSG00000163507	862.893	1.9103	0.233069	8.19627	2.47956e-16	1.71542e-14	CIP2A	cellular inhibitor of PP2A	57650
281	ENSG00000064666	6720.09	1.3365	0.163103	8.1942	2.52266e-16	1.73889e-14	CNN2	calponin 2	1265
282	ENSG00000185630	301.503	-1.23343	0.150619	-8.18909	2.63216e-16	1.80201e-14	PBX1	PBX homeobox 1	5087
283	ENSG00000082512	558.437	1.33967	0.163593	8.18904	2.63324e-16	1.80201e-14	TRAF5	TNF receptor associated factor 5	7188
284	ENSG00000240891	261.381	2.78384	0.340097	8.18543	2.71335e-16	1.85016e-14	PLCXD2	phosphatidylinositol specific phospholipase C X domain containing 2	257068
285	ENSG00000198732	914.887	-3.75409	0.458865	-8.18127	2.80871e-16	1.90831e-14	SMOC1	SPARC related modular calcium binding 1	64093
286	ENSG00000136492	626.835	2.42865	0.296976	8.17793	2.88761e-16	1.95491e-14	BRIP1	BRCA1 interacting helicase 1	83990
287	ENSG00000165323	119.642	-4.17432	0.5107	-8.17371	2.99037e-16	2.01728e-14	FAT3	FAT atypical cadherin 3	120114
288	ENSG00000108518	16174.9	0.644687	0.0791456	8.14558	3.77456e-16	2.53725e-14	PFN1	profilin 1	5216
289	ENSG00000104324	1269.31	-0.909495	0.111699	-8.14239	3.87559e-16	2.59596e-14	CPQ	carboxypeptidase Q	10404
290	ENSG00000134690	987.707	3.66222	0.450833	8.12324	4.53906e-16	3.02966e-14	CDCA8	cell division cycle associated 8	55143
291	ENSG00000130707	1087.4	-2.59587	0.319711	-8.11944	4.68336e-16	3.11501e-14	ASS1	argininosuccinate synthase 1	445
292	ENSG00000102384	357.077	2.3746	0.292777	8.1106	5.03719e-16	3.33864e-14	CENPI	centromere protein I	2491
293	ENSG00000160957	528.499	1.60941	0.198461	8.10947	5.08393e-16	3.35787e-14	RECQL4	RecQ like helicase 4	9401
294	ENSG00000223380	3983.27	-0.887071	0.109442	-8.10537	5.25866e-16	3.46122e-14	NA	NA	NA
295	ENSG00000161921	160.148	-2.33912	0.288858	-8.09781	5.59558e-16	3.67024e-14	CXCL16	C-X-C motif chemokine ligand 16	58191
296	ENSG00000158402	161.919	3.53321	0.436341	8.09736	5.61642e-16	3.6712e-14	CDC25C	cell division cycle 25C	995
297	ENSG00000163399	11152.2	-0.785122	0.0970061	-8.09353	5.79599e-16	3.77556e-14	ATP1A1	ATPase Na+/K+ transporting subunit alpha 1	476
298	ENSG00000188729	79.0537	-8.50577	1.05188	-8.08627	6.15219e-16	3.99386e-14	OSTN	osteocrin	344901
299	ENSG00000167553	6581.67	1.47298	0.182195	8.08463	6.23548e-16	4.03412e-14	TUBA1C	tubulin alpha 1c	84790
300	ENSG00000101447	692.77	3.7381	0.462508	8.08225	6.35832e-16	4.0996e-14	FAM83D	family with sequence similarity 83 member D	81610
301	ENSG00000067177	416.816	-2.29269	0.283883	-8.07619	6.68206e-16	4.29373e-14	PHKA1	phosphorylase kinase regulatory subunit alpha 1	5255
302	ENSG00000175155	243.293	-1.25084	0.155074	-8.0661	7.25764e-16	4.64783e-14	YPEL2	yippee like 2	388403
303	ENSG00000115525	270.023	-2.06981	0.256768	-8.06103	7.56563e-16	4.82876e-14	ST3GAL5	ST3 beta-galactoside alpha-2,3-sialyltransferase 5	8869
304	ENSG00000204767	388.735	2.20199	0.273219	8.05941	7.66608e-16	4.87645e-14	INSYN2B	inhibitory synaptic factor family member 2B	100131897
305	ENSG00000146670	931.874	2.78463	0.345603	8.05733	7.79802e-16	4.94379e-14	CDCA5	cell division cycle associated 5	113130
306	ENSG00000138182	1151.58	2.35126	0.291909	8.0548	7.96101e-16	5.0303e-14	KIF20B	kinesin family member 20B	9585
307	ENSG00000151849	474.946	1.63101	0.202608	8.05006	8.27503e-16	5.21134e-14	CENPJ	centromere protein J	55835
308	ENSG00000179630	1082.24	-1.7933	0.222791	-8.04927	8.32889e-16	5.2279e-14	LACC1	laccase domain containing 1	144811
309	ENSG00000116670	540.677	1.29247	0.160592	8.04814	8.40636e-16	5.25911e-14	MAD2L2	mitotic arrest deficient 2 like 2	10459
310	ENSG00000213983	203.207	-1.50852	0.187694	-8.03711	9.19787e-16	5.73535e-14	AP1G2	adaptor related protein complex 1 subunit gamma 2	8906
311	ENSG00000120262	55.9026	-2.8103	0.349807	-8.03387	9.44418e-16	5.86964e-14	CCDC170	coiled-coil domain containing 170	80129
312	ENSG00000161888	368.597	2.78642	0.347107	8.02754	9.94465e-16	6.16048e-14	SPC24	SPC24 component of NDC80 kinetochore complex	147841
313	ENSG00000100342	1064.75	-1.6327	0.203859	-8.00895	1.15696e-15	7.14379e-14	APOL1	apolipoprotein L1	8542
314	ENSG00000064115	1783.22	-0.926563	0.115734	-8.00599	1.18511e-15	7.29383e-14	TM7SF3	transmembrane 7 superfamily member 3	51768
315	ENSG00000164733	73626.8	-1.43964	0.180282	-7.98548	1.39972e-15	8.58674e-14	CTSB	cathepsin B	1508
316	ENSG00000088298	914.533	-1.14918	0.144012	-7.97978	1.46598e-15	8.96424e-14	EDEM2	ER degradation enhancing alpha-mannosidase like protein 2	55741
317	ENSG00000088298	914.533	-1.14918	0.144012	-7.97978	1.46598e-15	8.96424e-14	MMP24-AS1-EDEM2	MMP24-AS1-EDEM2 readthrough	111089941
318	ENSG00000030582	11045.5	-0.789567	0.0990696	-7.96982	1.58903e-15	9.6854e-14	GRN	granulin precursor	2896
319	ENSG00000121774	4719.2	0.671171	0.0842408	7.9673	1.62184e-15	9.85373e-14	KHDRBS1	KH RNA binding domain containing, signal transduction associated 1	10657
320	ENSG00000204252	103.607	-7.56539	0.949773	-7.96547	1.646e-15	9.96855e-14	HLA-DOA	major histocompatibility complex, class II, DO alpha	3111
321	ENSG00000178295	656.474	1.2349	0.155066	7.96371	1.66955e-15	1.0079e-13	GEN1	GEN1 Holliday junction 5' flap endonuclease	348654
322	ENSG00000179583	141.727	-2.34234	0.294311	-7.95871	1.73845e-15	1.04616e-13	CIITA	class II major histocompatibility complex transactivator	4261
323	ENSG00000164087	360.651	2.19162	0.275494	7.95523	1.78801e-15	1.07258e-13	POC1A	POC1 centriolar protein A	25886
324	ENSG00000127863	3022.43	2.12271	0.266901	7.95316	1.81807e-15	1.08717e-13	TNFRSF19	TNF receptor superfamily member 19	55504
325	ENSG00000158246	93.2652	2.28771	0.287696	7.95183	1.83777e-15	1.0955e-13	TENT5B	terminal nucleotidyltransferase 5B	115572
326	ENSG00000137752	89.9883	-2.56092	0.32235	-7.94453	1.94936e-15	1.15837e-13	CASP1	caspase 1	834
327	ENSG00000205426	1199.58	6.33796	0.798784	7.93451	2.11323e-15	1.25182e-13	KRT81	keratin 81	3887
328	ENSG00000071539	883.723	2.72695	0.343849	7.93065	2.18e-15	1.28735e-13	TRIP13	thyroid hormone receptor interactor 13	9319
329	ENSG00000100297	1342.78	1.93413	0.244428	7.91288	2.51508e-15	1.48062e-13	MCM5	minichromosome maintenance complex component 5	4174
330	ENSG00000154736	2399.13	-2.7459	0.347184	-7.90906	2.59338e-15	1.52198e-13	ADAMTS5	ADAM metallopeptidase with thrombospondin type 1 motif 5	11096
331	ENSG00000072210	968.481	-1.51614	0.191945	-7.89881	2.81584e-15	1.64744e-13	ALDH3A2	aldehyde dehydrogenase 3 family member A2	224
332	ENSG00000182481	5857.33	1.58992	0.201505	7.8902	3.01702e-15	1.75971e-13	KPNA2	karyopherin subunit alpha 2	3838
333	ENSG00000069424	243.838	-1.4262	0.180833	-7.88686	3.09878e-15	1.80185e-13	KCNAB2	potassium voltage-gated channel subfamily A regulatory beta subunit 2	8514
334	ENSG00000160255	169.104	-4.55795	0.578748	-7.87553	3.3931e-15	1.96696e-13	ITGB2	integrin subunit beta 2	3689
335	ENSG00000182197	7604.3	-0.633829	0.0805021	-7.87345	3.44987e-15	1.99377e-13	EXT1	exostosin glycosyltransferase 1	2131
336	ENSG00000182326	5743.62	-1.40817	0.178893	-7.87155	3.50285e-15	2.01824e-13	C1S	complement C1s	716
337	ENSG00000139209	42.9459	3.65019	0.464569	7.85716	3.92939e-15	2.25713e-13	SLC38A4	solute carrier family 38 member 4	55089
338	ENSG00000132341	10919.6	0.563107	0.0716962	7.85407	4.02751e-15	2.30651e-13	RAN	RAN, member RAS oncogene family	5901
339	ENSG00000123485	1071.66	2.61949	0.333799	7.84752	4.24354e-15	2.42291e-13	HJURP	Holliday junction recognition protein	55355
340	ENSG00000178104	4075.88	-0.986946	0.125839	-7.84292	4.40205e-15	2.50587e-13	PDE4DIP	phosphodiesterase 4D interacting protein	9659
341	ENSG00000134222	433.873	1.95616	0.24958	7.83781	4.58458e-15	2.59634e-13	PSRC1	proline and serine rich coiled-coil 1	84722
342	ENSG00000135124	267.048	-1.08733	0.138731	-7.83771	4.58837e-15	2.59634e-13	P2RX4	purinergic receptor P2X 4	5025
343	ENSG00000250657	252.695	-3.78927	0.48377	-7.83279	4.77165e-15	2.692e-13	NA	NA	NA
344	ENSG00000184445	862.932	1.67185	0.213832	7.81853	5.34425e-15	3.0061e-13	KNTC1	kinetochore associated 1	9735
345	ENSG00000111206	1979.4	2.82636	0.362067	7.80618	5.89458e-15	3.30585e-13	FOXM1	forkhead box M1	2305
346	ENSG00000075624	152407	1.28051	0.164136	7.8015	6.11756e-15	3.42078e-13	ACTB	actin beta	60
347	ENSG00000138092	678.386	1.50305	0.192935	7.79045	6.67723e-15	3.72275e-13	CENPO	centromere protein O	79172
348	ENSG00000153767	362.984	1.08374	0.139175	7.78684	6.87035e-15	3.81919e-13	GTF2E1	general transcription factor IIE subunit 1	2960
349	ENSG00000228794	580.944	-1.42161	0.182861	-7.77426	7.58911e-15	4.20641e-13	LINC01128	long intergenic non-protein coding RNA 1128	643837
350	ENSG00000112655	7519.35	1.44691	0.186286	7.76716	8.02654e-15	4.43589e-13	PTK7	protein tyrosine kinase 7 (inactive)	5754
351	ENSG00000162062	131.321	1.95942	0.252403	7.76306	8.29039e-15	4.56839e-13	TEDC2	tubulin epsilon and delta complex 2	80178
352	ENSG00000149548	139.268	2.08801	0.269066	7.76022	8.47818e-15	4.65833e-13	CCDC15	coiled-coil domain containing 15	80071
353	ENSG00000186638	241.717	1.82425	0.23509	7.75977	8.50842e-15	4.66143e-13	KIF24	kinesin family member 24	347240
354	ENSG00000187151	36.687	-4.83537	0.623529	-7.75483	8.8459e-15	4.83236e-13	ANGPTL5	angiopoietin like 5	253935
355	ENSG00000197467	960.47	2.03381	0.262397	7.75088	9.12556e-15	4.97081e-13	COL13A1	collagen type XIII alpha 1 chain	1305
356	ENSG00000166292	69.0488	-2.88529	0.372476	-7.74623	9.46579e-15	5.14136e-13	TMEM100	transmembrane protein 100	55273
357	ENSG00000108106	1055.99	1.45397	0.187791	7.7425	9.74795e-15	5.27949e-13	UBE2S	ubiquitin conjugating enzyme E2 S	27338
358	ENSG00000248890	276.745	2.77077	0.357961	7.74042	9.90926e-15	5.35157e-13	HHIP-AS1	HHIP antisense RNA 1	646576
359	ENSG00000260916	987.52	-1.18497	0.153188	-7.73541	1.03071e-14	5.5506e-13	CCPG1	cell cycle progression 1	9236
360	ENSG00000259781	362.108	1.11529	0.144209	7.73388	1.04316e-14	5.60174e-13	NA	NA	NA
361	ENSG00000149503	1328.77	1.47113	0.190387	7.72702	1.10095e-14	5.89537e-13	INCENP	inner centromere protein	3619
362	ENSG00000163661	5273.93	-4.32708	0.560881	-7.71479	1.21182e-14	6.47077e-13	PTX3	pentraxin 3	5806
363	ENSG00000019991	3469.61	-5.69034	0.738757	-7.7026	1.3333e-14	7.09946e-13	HGF	hepatocyte growth factor	3082
364	ENSG00000137492	1069.54	0.679949	0.0882998	7.70045	1.35586e-14	7.19933e-13	THAP12	THAP domain containing 12	5612
365	ENSG00000120725	1970.1	-0.88963	0.115574	-7.6975	1.38753e-14	7.34692e-13	SIL1	SIL1 nucleotide exchange factor	64374
366	ENSG00000135476	600.223	1.67483	0.217858	7.68771	1.49793e-14	7.90942e-13	ESPL1	extra spindle pole bodies like 1, separase	9700
367	ENSG00000265415	156.474	2.53064	0.329223	7.68672	1.50951e-14	7.9484e-13	NA	NA	NA
368	ENSG00000178852	126.143	-1.89645	0.246752	-7.68565	1.52217e-14	7.99287e-13	EFCAB13	EF-hand calcium binding domain 13	124989
369	ENSG00000011566	1265.5	-1.02181	0.13303	-7.68106	1.57781e-14	8.26214e-13	MAP4K3	mitogen-activated protein kinase kinase kinase kinase 3	8491
370	ENSG00000132031	107.378	1.99979	0.260466	7.67773	1.61927e-14	8.45588e-13	MATN3	matrilin 3	4148
371	ENSG00000099260	315.764	-3.22541	0.420425	-7.67177	1.69643e-14	8.83451e-13	PALMD	palmdelphin	54873
372	ENSG00000178860	350.831	-3.39601	0.443264	-7.66137	1.83966e-14	9.55413e-13	MSC	musculin	9242
373	ENSG00000183840	124.447	-2.66745	0.34855	-7.65298	1.96371e-14	1.01705e-12	GPR39	G protein-coupled receptor 39	2863
374	ENSG00000101000	1501.84	-1.75707	0.229758	-7.64747	2.04971e-14	1.0587e-12	PROCR	protein C receptor	10544
375	ENSG00000137273	302.448	2.21231	0.289557	7.64031	2.16707e-14	1.11627e-12	FOXF2	forkhead box F2	2295
376	ENSG00000172349	242.684	2.77001	0.362755	7.63603	2.24029e-14	1.15087e-12	IL16	interleukin 16	3603
377	ENSG00000053372	1443.44	0.743624	0.0974184	7.6333	2.28815e-14	1.17227e-12	MRTO4	MRT4 homolog, ribosome maturation factor	51154
378	ENSG00000073111	1017.6	1.54827	0.202917	7.63008	2.34599e-14	1.19867e-12	MCM2	minichromosome maintenance complex component 2	4171
379	ENSG00000172985	402.14	1.58083	0.207313	7.62536	2.4336e-14	1.24009e-12	SH3RF3	SH3 domain containing ring finger 3	344558
380	ENSG00000254560	61.3806	-3.41484	0.448482	-7.61423	2.65277e-14	1.34815e-12	BBOX1-AS1	BBOX1 antisense RNA 1	103695435
381	ENSG00000137809	10428.1	-2.45429	0.322414	-7.61223	2.69398e-14	1.36543e-12	ITGA11	integrin subunit alpha 11	22801
382	ENSG00000148634	5709.6	-1.53679	0.2021	-7.60408	2.86938e-14	1.45045e-12	HERC4	HECT and RLD domain containing E3 ubiquitin protein ligase 4	26091
383	ENSG00000119714	1958.42	-1.96965	0.259504	-7.59005	3.19785e-14	1.61191e-12	GPR68	G protein-coupled receptor 68	8111
384	ENSG00000154153	62.4494	-2.88843	0.38057	-7.58973	3.20579e-14	1.61191e-12	RETREG1	reticulophagy regulator 1	54463
385	ENSG00000150753	6800.82	0.673301	0.0887396	7.58739	3.2642e-14	1.63693e-12	CCT5	chaperonin containing TCP1 subunit 5	22948
386	ENSG00000164161	3996.8	4.96349	0.654223	7.58685	3.27788e-14	1.63946e-12	HHIP	hedgehog interacting protein	64399
387	ENSG00000121064	2393.96	-0.741553	0.0978223	-7.58062	3.43915e-14	1.71559e-12	SCPEP1	serine carboxypeptidase 1	59342
388	ENSG00000071967	5932.35	-0.955886	0.126181	-7.57549	3.57768e-14	1.78001e-12	CYBRD1	cytochrome b reductase 1	79901
389	ENSG00000177469	32710.1	0.800843	0.105915	7.56115	3.99512e-14	1.9825e-12	CAVIN1	caveolae associated protein 1	284119
390	ENSG00000104884	2849.01	1.02228	0.135403	7.54988	4.35645e-14	2.15616e-12	ERCC2	ERCC excision repair 2, TFIIH core complex helicase subunit	2068
391	ENSG00000153132	353.797	-2.57042	0.340757	-7.54328	4.58308e-14	2.26242e-12	CLGN	calmegin	1047
392	ENSG00000114480	4930.8	-0.983159	0.130347	-7.54262	4.60639e-14	2.26802e-12	GBE1	1,4-alpha-glucan branching enzyme 1	2632
393	ENSG00000169255	479.076	-1.71337	0.227314	-7.53745	4.79232e-14	2.35345e-12	B3GALNT1	beta-1,3-N-acetylgalactosaminyltransferase 1 (globoside blood group)	8706
394	ENSG00000123136	1965.55	1.32264	0.17552	7.53555	4.86272e-14	2.38185e-12	DDX39A	DExD-box helicase 39A	10212
395	ENSG00000214357	141.843	3.97724	0.528047	7.53198	4.99776e-14	2.44169e-12	NEURL1B	neuralized E3 ubiquitin protein ligase 1B	54492
396	ENSG00000172159	41.7978	-3.89448	0.51711	-7.53124	5.02616e-14	2.44925e-12	FRMD3	FERM domain containing 3	257019
397	ENSG00000106268	590.83	1.29282	0.171692	7.52989	5.07825e-14	2.46829e-12	NUDT1	nudix hydrolase 1	4521
398	ENSG00000153294	32.2441	-6.0176	0.79987	-7.52322	5.34427e-14	2.59095e-12	ADGRF4	adhesion G protein-coupled receptor F4	221393
399	ENSG00000121552	44.1024	-4.72115	0.627742	-7.52085	5.44202e-14	2.63161e-12	CSTA	cystatin A	1475
400	ENSG00000140044	358.334	1.58762	0.211205	7.51696	5.60632e-14	2.70416e-12	JDP2	Jun dimerization protein 2	122953
401	ENSG00000106976	596.348	1.83756	0.24451	7.51529	5.67837e-14	2.73196e-12	DNM1	dynamin 1	1759
402	ENSG00000173917	541.297	2.07519	0.276297	7.51071	5.88068e-14	2.82213e-12	HOXB2	homeobox B2	3212
403	ENSG00000185347	206.963	1.98842	0.265135	7.49964	6.3991e-14	3.06317e-12	TEDC1	tubulin epsilon and delta complex 1	283643
404	ENSG00000076382	1336.24	3.07681	0.410447	7.49624	6.56757e-14	3.13589e-12	SPAG5	sperm associated antigen 5	10615
405	ENSG00000140682	2417.72	1.38494	0.184823	7.49332	6.71522e-14	3.19833e-12	TGFB1I1	transforming growth factor beta 1 induced transcript 1	7041
406	ENSG00000198053	1566.12	-1.40125	0.187037	-7.49184	6.79165e-14	3.22663e-12	SIRPA	signal regulatory protein alpha	140885
407	ENSG00000157445	90.8339	2.72889	0.364288	7.49103	6.83372e-14	3.2385e-12	CACNA2D3	calcium voltage-gated channel auxiliary subunit alpha2delta 3	55799
408	ENSG00000165186	58.7307	9.29665	1.242	7.48523	7.14239e-14	3.37634e-12	PTCHD1	patched domain containing 1	139411
409	ENSG00000142230	4051.21	0.757368	0.101292	7.47709	7.59874e-14	3.58313e-12	SAE1	SUMO1 activating enzyme subunit 1	10055
410	ENSG00000180155	1068.29	-1.73503	0.232368	-7.46675	8.2199e-14	3.86492e-12	LYNX1	Ly6/neurotoxin 1	66004
411	ENSG00000157423	106.223	-1.97538	0.264567	-7.46648	8.23712e-14	3.86492e-12	HYDIN	HYDIN axonemal central pair apparatus protein	54768
412	ENSG00000120708	139572	-1.30849	0.175257	-7.46612	8.25963e-14	3.86592e-12	TGFBI	transforming growth factor beta induced	7045
413	ENSG00000175137	3605.03	1.3677	0.183371	7.45863	8.74279e-14	4.08198e-12	SH3BP5L	SH3 binding domain protein 5 like	80851
414	ENSG00000108176	61.9116	-3.43333	0.460579	-7.45437	9.02949e-14	4.20548e-12	DNAJC12	DnaJ heat shock protein family (Hsp40) member C12	56521
415	ENSG00000087303	5084.33	-1.36104	0.182601	-7.4536	9.0824e-14	4.21976e-12	NID2	nidogen 2	22795
416	ENSG00000103642	1264.09	-1.23519	0.165786	-7.45051	9.29787e-14	4.3093e-12	LACTB	lactamase beta	114294
417	ENSG00000182628	1101.48	1.01098	0.135879	7.44032	1.00441e-13	4.64382e-12	SKA2	spindle and kinetochore associated complex subunit 2	348235
418	ENSG00000127564	350.591	2.72787	0.366786	7.43722	1.02827e-13	4.74253e-12	PKMYT1	protein kinase, membrane associated tyrosine/threonine 1	9088
419	ENSG00000164109	816.073	2.44484	0.328944	7.43237	1.06666e-13	4.90766e-12	MAD2L1	mitotic arrest deficient 2 like 1	4085
420	ENSG00000140859	1903.41	1.15916	0.155985	7.43123	1.07595e-13	4.93138e-12	KIFC3	kinesin family member C3	3801
421	ENSG00000198901	2749.86	2.95808	0.398068	7.4311	1.07702e-13	4.93138e-12	PRC1	protein regulator of cytokinesis 1	9055
422	ENSG00000144554	417.519	2.55774	0.344369	7.42734	1.10806e-13	5.06131e-12	FANCD2	FA complementation group D2	2177
423	ENSG00000104870	1477.77	-0.820017	0.110419	-7.42639	1.11597e-13	5.08519e-12	FCGRT	Fc fragment of IgG receptor and transporter	2217
424	ENSG00000075702	522.249	2.77032	0.373249	7.42218	1.15204e-13	5.23694e-12	WDR62	WD repeat domain 62	284403
425	ENSG00000107281	867.855	-1.74835	0.235611	-7.42049	1.16688e-13	5.29174e-12	NPDC1	neural proliferation, differentiation and control 1	56654
426	ENSG00000197321	4540.25	-1.34741	0.181662	-7.41715	1.19666e-13	5.41382e-12	SVIL	supervillin	6840
427	ENSG00000138316	2696.05	2.48328	0.335063	7.4114	1.24977e-13	5.64063e-12	ADAMTS14	ADAM metallopeptidase with thrombospondin type 1 motif 14	140766
428	ENSG00000103005	1460.73	0.725818	0.0981311	7.39641	1.39911e-13	6.29965e-12	USB1	U6 snRNA biogenesis phosphodiesterase 1	79650
429	ENSG00000118193	666.889	2.86699	0.388737	7.37515	1.64164e-13	7.37413e-12	KIF14	kinesin family member 14	9928
430	ENSG00000180011	976.292	1.1077	0.150233	7.37321	1.66567e-13	7.46441e-12	ZADH2	zinc binding alcohol dehydrogenase domain containing 2	284273
431	ENSG00000119686	223.125	2.47582	0.336767	7.35172	1.95671e-13	8.74795e-12	FLVCR2	FLVCR heme transporter 2	55640
432	ENSG00000169607	922.941	2.93254	0.398994	7.34983	1.98455e-13	8.85155e-12	CKAP2L	cytoskeleton associated protein 2 like	150468
433	ENSG00000010292	2293.83	1.56694	0.213233	7.34846	2.00503e-13	8.92191e-12	NCAPD2	non-SMC condensin I complex subunit D2	9918
434	ENSG00000175426	135.133	-4.52641	0.616034	-7.34766	2.01705e-13	8.95439e-12	PCSK1	proprotein convertase subtilisin/kexin type 1	5122
435	ENSG00000111058	645.452	-1.12949	0.153856	-7.34122	2.11656e-13	9.37417e-12	ACSS3	acyl-CoA synthetase short chain family member 3	79611
436	ENSG00000231607	118.712	1.78561	0.243474	7.33388	2.23577e-13	9.87908e-12	DLEU2	deleted in lymphocytic leukemia 2	8847
437	ENSG00000151348	5789	-0.679615	0.0927087	-7.33064	2.29052e-13	1.00975e-11	EXT2	exostosin glycosyltransferase 2	2132
438	ENSG00000114268	301.518	1.40203	0.191275	7.3299	2.30318e-13	1.01297e-11	PFKFB4	6-phosphofructo-2-kinase/fructose-2,6-biphosphatase 4	5210
439	ENSG00000178921	1105.39	1.11045	0.151536	7.32796	2.33682e-13	1.02539e-11	PFAS	phosphoribosylformylglycinamidine synthase	5198
440	ENSG00000235385	117.46	-3.86279	0.527397	-7.32425	2.40243e-13	1.05174e-11	LINC02154	long intergenic non-protein coding RNA 2154	109729169
441	ENSG00000213551	487.987	0.879834	0.120221	7.31845	2.50857e-13	1.09568e-11	DNAJC9	DnaJ heat shock protein family (Hsp40) member C9	23234
442	ENSG00000109452	1274.59	-1.83211	0.250659	-7.30916	2.68811e-13	1.1714e-11	INPP4B	inositol polyphosphate-4-phosphatase type II B	8821
443	ENSG00000079819	2985.25	0.611628	0.0836898	7.30827	2.70598e-13	1.17648e-11	EPB41L2	erythrocyte membrane protein band 4.1 like 2	2037
444	ENSG00000161638	42046.2	-1.07044	0.146551	-7.30422	2.7888e-13	1.20971e-11	ITGA5	integrin subunit alpha 5	3678
445	ENSG00000151725	399.658	2.2403	0.30703	7.29666	2.95003e-13	1.27673e-11	CENPU	centromere protein U	79682
446	ENSG00000187741	482.615	2.3506	0.322186	7.29577	2.96953e-13	1.2821e-11	FANCA	FA complementation group A	2175
447	ENSG00000092621	1012.89	2.04758	0.280664	7.29548	2.97597e-13	1.2821e-11	PHGDH	phosphoglycerate dehydrogenase	26227
448	ENSG00000236333	181.797	1.76694	0.242405	7.28922	3.11765e-13	1.34009e-11	NA	NA	NA
449	ENSG00000129351	8654.59	0.660478	0.0906795	7.28366	3.2488e-13	1.39239e-11	ILF3	interleukin enhancer binding factor 3	3609
450	ENSG00000100526	344.855	2.70982	0.372052	7.28345	3.25401e-13	1.39239e-11	CDKN3	cyclin dependent kinase inhibitor 3	1033
451	ENSG00000069667	563.712	-1.61463	0.221721	-7.28227	3.28256e-13	1.40145e-11	RORA	RAR related orphan receptor A	6095
452	ENSG00000118777	68.0091	-3.04443	0.419033	-7.26536	3.72033e-13	1.58478e-11	ABCG2	ATP binding cassette subfamily G member 2 (Junior blood group)	9429
453	ENSG00000135540	289.669	1.54903	0.213259	7.26362	3.76872e-13	1.60179e-11	NHSL1	NHS like 1	57224
454	ENSG00000141338	491.786	-2.6053	0.358975	-7.25762	3.93953e-13	1.67064e-11	ABCA8	ATP binding cassette subfamily A member 8	10351
455	ENSG00000184162	165.821	1.4369	0.198069	7.25455	4.03007e-13	1.70522e-11	NR2C2AP	nuclear receptor 2C2 associated protein	126382
456	ENSG00000234745	9529.74	-1.24677	0.172163	-7.24181	4.42732e-13	1.86914e-11	HLA-B	major histocompatibility complex, class I, B	3106
457	ENSG00000166398	1356.23	1.45271	0.200645	7.2402	4.48031e-13	1.8873e-11	GARRE1	granule associated Rac and RHOG effector 1	9710
458	ENSG00000143799	2533.6	0.744204	0.102803	7.23916	4.51482e-13	1.89763e-11	PARP1	poly(ADP-ribose) polymerase 1	142
459	ENSG00000127483	5366.58	0.627554	0.0867098	7.23741	4.5733e-13	1.91795e-11	HP1BP3	heterochromatin protein 1 binding protein 3	50809
460	ENSG00000100097	38273.1	0.623498	0.086201	7.23307	4.72193e-13	1.97591e-11	LGALS1	galectin 1	3956
461	ENSG00000177628	3282.55	-0.991427	0.137284	-7.22171	5.1338e-13	2.14353e-11	GBA	glucosylceramidase beta	2629
462	ENSG00000125675	887.558	-1.44845	0.200685	-7.21752	5.29426e-13	2.20567e-11	GRIA3	glutamate ionotropic receptor AMPA type subunit 3	2892
463	ENSG00000166508	2331.13	1.88112	0.260709	7.2154	5.37775e-13	2.23554e-11	MCM7	minichromosome maintenance complex component 7	4176
464	ENSG00000176595	138.639	-2.74854	0.381018	-7.21369	5.4456e-13	2.25879e-11	KBTBD11	kelch repeat and BTB domain containing 11	9920
465	ENSG00000123374	925.158	1.31223	0.182132	7.20484	5.81105e-13	2.40512e-11	CDK2	cyclin dependent kinase 2	1017
466	ENSG00000131470	253.164	1.93525	0.268704	7.20216	5.92659e-13	2.44555e-11	PSMC3IP	PSMC3 interacting protein	29893
467	ENSG00000139734	1264.82	1.78376	0.247676	7.20198	5.93456e-13	2.44555e-11	DIAPH3	diaphanous related formin 3	81624
468	ENSG00000197415	673.13	-1.13569	0.157711	-7.20109	5.97341e-13	2.45622e-11	VEPH1	ventricular zone expressed PH domain containing 1	79674
469	ENSG00000165304	1097.01	1.96084	0.272473	7.19644	6.18039e-13	2.53583e-11	MELK	maternal embryonic leucine zipper kinase	9833
470	ENSG00000163453	14392.8	-1.49832	0.208277	-7.19389	6.29688e-13	2.57805e-11	IGFBP7	insulin like growth factor binding protein 7	3490
471	ENSG00000122952	1256.15	2.11856	0.29457	7.19203	6.38347e-13	2.60787e-11	ZWINT	ZW10 interacting kinetochore protein	11130
472	ENSG00000165512	195.256	1.41454	0.196726	7.19039	6.46043e-13	2.63363e-11	ZNF22	zinc finger protein 22	7570
473	ENSG00000111801	433.063	-1.506	0.209564	-7.18636	6.65391e-13	2.70669e-11	BTN3A3	butyrophilin subfamily 3 member A3	10384
474	ENSG00000128340	817.68	-1.55423	0.216305	-7.18537	6.70278e-13	2.72072e-11	RAC2	Rac family small GTPase 2	5880
475	ENSG00000158258	1168.13	4.40729	0.613475	7.18414	6.76306e-13	2.73933e-11	CLSTN2	calsyntenin 2	64084
476	ENSG00000175745	1178.03	2.31565	0.322375	7.18309	6.81532e-13	2.75461e-11	NR2F1	nuclear receptor subfamily 2 group F member 1	7025
477	ENSG00000164040	2897.27	-0.832127	0.116116	-7.16631	7.70467e-13	3.10744e-11	PGRMC2	progesterone receptor membrane component 2	10424
478	ENSG00000196363	1312.62	0.70648	0.0986369	7.16243	7.92576e-13	3.18982e-11	WDR5	WD repeat domain 5	11091
479	ENSG00000170893	26.5893	-5.81761	0.812416	-7.16088	8.01587e-13	3.21926e-11	TRH	thyrotropin releasing hormone	7200
480	ENSG00000198947	341.375	-3.21862	0.449535	-7.15989	8.07427e-13	3.23585e-11	DMD	dystrophin	1756
481	ENSG00000144455	1359.14	-0.711258	0.0994322	-7.1532	8.47809e-13	3.39052e-11	SUMF1	sulfatase modifying factor 1	285362
482	ENSG00000144455	1359.14	-0.711258	0.0994322	-7.1532	8.47809e-13	3.39052e-11	LOC100130207	uncharacterized LOC100130207	100130207
483	ENSG00000073711	1297.5	0.938055	0.131284	7.1452	8.98618e-13	3.58615e-11	PPP2R3A	protein phosphatase 2 regulatory subunit B''alpha	5523
484	ENSG00000141469	5249	-2.26895	0.317596	-7.14415	9.05525e-13	3.60612e-11	SLC14A1	solute carrier family 14 member 1 (Kidd blood group)	6563
485	ENSG00000198133	81.9293	-3.28516	0.460217	-7.13828	9.45037e-13	3.75558e-11	TMEM229B	transmembrane protein 229B	161145
486	ENSG00000109674	139.986	3.10538	0.435109	7.137	9.53872e-13	3.78276e-11	NEIL3	nei like DNA glycosylase 3	55247
487	ENSG00000122483	339.451	1.31693	0.184642	7.13236	9.86615e-13	3.90444e-11	CCDC18	coiled-coil domain containing 18	343099
488	ENSG00000107317	1180.89	-2.93389	0.411382	-7.13179	9.90687e-13	3.91239e-11	PTGDS	prostaglandin D2 synthase	5730
489	ENSG00000213024	1421.02	0.785694	0.110185	7.1307	9.98571e-13	3.93532e-11	NUP62	nucleoporin 62	23636
490	ENSG00000198624	197.076	-2.83474	0.397705	-7.12775	1.02025e-12	4.01244e-11	CCDC69	coiled-coil domain containing 69	26112
491	ENSG00000146918	1739.46	2.0466	0.287201	7.12601	1.03318e-12	4.05486e-11	NCAPG2	non-SMC condensin II complex subunit G2	54892
492	ENSG00000162607	1218.35	0.990506	0.139033	7.12427	1.04631e-12	4.09788e-11	USP1	ubiquitin specific peptidase 1	7398
493	ENSG00000042445	1917.87	-0.761084	0.106959	-7.11563	1.11399e-12	4.35399e-11	RETSAT	retinol saturase	54884
494	ENSG00000082126	224.953	1.28031	0.17997	7.11404	1.12693e-12	4.39549e-11	MPP4	membrane palmitoylated protein 4	58538
495	ENSG00000085365	1738.18	-0.71587	0.100645	-7.11284	1.13679e-12	4.42485e-11	SCAMP1	secretory carrier membrane protein 1	9522
496	ENSG00000136159	624.379	0.879009	0.123627	7.11016	1.15911e-12	4.50249e-11	NUDT15	nudix hydrolase 15	55270
497	ENSG00000197903	788.849	-2.0458	0.287883	-7.10636	1.19145e-12	4.61862e-11	H2BC12	H2B clustered histone 12	85236
498	ENSG00000205221	188.938	-2.43823	0.343324	-7.10184	1.23103e-12	4.76234e-11	VIT	vitrin	5212
499	ENSG00000123416	15547.4	1.37937	0.194238	7.10145	1.23454e-12	4.76616e-11	TUBA1B	tubulin alpha 1b	10376
500	ENSG00000164032	5644.15	1.6681	0.234929	7.10043	1.24371e-12	4.79183e-11	H2AZ1	H2A.Z variant histone 1	3015
501	ENSG00000090530	449.973	-2.15832	0.304317	-7.09234	1.31863e-12	5.07017e-11	P3H2	prolyl 3-hydroxylase 2	55214
502	ENSG00000156804	1418.33	-2.13481	0.301054	-7.09113	1.33021e-12	5.10433e-11	FBXO32	F-box protein 32	114907
503	ENSG00000189403	5870.49	0.935042	0.131968	7.08535	1.38696e-12	5.31134e-11	HMGB1	high mobility group box 1	3146
504	ENSG00000161692	381.105	1.99166	0.281324	7.07959	1.44582e-12	5.52561e-11	DBF4B	DBF4 zinc finger B	80174
505	ENSG00000172594	229.908	-1.45496	0.205677	-7.07399	1.50544e-12	5.737e-11	SMPDL3A	sphingomyelin phosphodiesterase acid like 3A	10924
506	ENSG00000004777	231.308	1.97389	0.279041	7.07383	1.50719e-12	5.737e-11	ARHGAP33	Rho GTPase activating protein 33	115703
507	ENSG00000104067	4245.87	0.873777	0.123608	7.06892	1.5614e-12	5.93143e-11	TJP1	tight junction protein 1	7082
508	ENSG00000198203	47.5427	-4.98504	0.705425	-7.06671	1.58647e-12	6.01454e-11	SULT1C2	sulfotransferase family 1C member 2	6819
509	ENSG00000135622	690.2	-1.02089	0.144471	-7.06644	1.58962e-12	6.01454e-11	SEMA4F	ssemaphorin 4F	10505
510	ENSG00000184678	218.687	-1.66959	0.236818	-7.05008	1.78818e-12	6.75233e-11	H2BC21	H2B clustered histone 21	8349
511	ENSG00000127241	46.7033	-4.26996	0.605777	-7.04873	1.80555e-12	6.80436e-11	MASP1	MBL associated serine protease 1	5648
512	ENSG00000181523	1272.26	-1.14883	0.163041	-7.04629	1.8375e-12	6.90048e-11	SGSH	N-sulfoglucosamine sulfohydrolase	6448
513	ENSG00000246363	41.9677	-3.66907	0.520714	-7.04623	1.83833e-12	6.90048e-11	LINC02458	long intergenic non-protein coding RNA 2458	728084
514	ENSG00000111913	37.1763	-5.54878	0.788247	-7.03939	1.93082e-12	7.23332e-11	RIPOR2	RHO family interacting cell polarization regulator 2	9750
515	ENSG00000099139	637.456	3.24433	0.461489	7.03014	2.06325e-12	7.71421e-11	PCSK5	proprotein convertase subtilisin/kexin type 5	5125
516	ENSG00000101189	545.225	0.787953	0.112109	7.02845	2.08847e-12	7.78214e-11	MRGBP	MRG domain binding protein	55257
517	ENSG00000186684	167.578	-1.68538	0.239797	-7.02837	2.08963e-12	7.78214e-11	CYP27C1	cytochrome P450 family 27 subfamily C member 1	339761
518	ENSG00000206341	2699.86	-0.927912	0.13237	-7.00997	2.38364e-12	8.84515e-11	NA	NA	NA
519	ENSG00000159261	266.78	-3.33573	0.475857	-7.00993	2.3844e-12	8.84515e-11	CLDN14	claudin 14	23562
520	ENSG00000103502	1990.65	-0.612381	0.0874103	-7.00582	2.45535e-12	9.09056e-11	CDIPT	CDP-diacylglycerol--inositol 3-phosphatidyltransferase	10423
521	ENSG00000143669	1434.69	-1.35982	0.194216	-7.00162	2.53023e-12	9.34953e-11	LYST	lysosomal trafficking regulator	1130
522	ENSG00000013016	1186.85	-0.83275	0.11906	-6.9944	2.66403e-12	9.82476e-11	EHD3	EH domain containing 3	30845
523	ENSG00000146592	125.996	-2.79332	0.399646	-6.9895	2.75868e-12	1.01541e-10	CREB5	cAMP responsive element binding protein 5	9586
524	ENSG00000101003	361.84	2.19621	0.314282	6.98801	2.7881e-12	1.02425e-10	GINS1	GINS complex subunit 1	9837
525	ENSG00000163251	61.6892	-2.38004	0.340878	-6.98208	2.90833e-12	1.0656e-10	FZD5	frizzled class receptor 5	7855
526	ENSG00000161647	317.319	1.30365	0.186718	6.98191	2.9119e-12	1.0656e-10	MPP3	membrane palmitoylated protein 3	4356
527	ENSG00000139182	394.696	-1.18194	0.169325	-6.98032	2.94504e-12	1.07565e-10	CLSTN3	calsyntenin 3	9746
528	ENSG00000166394	187.864	1.61057	0.230763	6.97935	2.96558e-12	1.08107e-10	CYB5R2	cytochrome b5 reductase 2	51700
529	ENSG00000035499	156.953	3.40716	0.488526	6.97437	3.07241e-12	1.11786e-10	DEPDC1B	DEP domain containing 1B	55789
530	ENSG00000159259	316.863	1.5668	0.224672	6.97372	3.0866e-12	1.12087e-10	CHAF1B	chromatin assembly factor 1 subunit B	8208
531	ENSG00000163683	3056.99	-1.17772	0.168927	-6.97177	3.12974e-12	1.13437e-10	SMIM14	small integral membrane protein 14	201895
532	ENSG00000113569	1237.85	0.825085	0.118414	6.96779	3.21964e-12	1.16472e-10	NUP155	nucleoporin 155	9631
533	ENSG00000115107	3030.35	-1.10818	0.159058	-6.96713	3.23463e-12	1.16736e-10	STEAP3	STEAP3 metalloreductase	55240
534	ENSG00000164611	969.704	2.14206	0.307461	6.96693	3.23926e-12	1.16736e-10	PTTG1	PTTG1 regulator of sister chromatid separation, securin	9232
535	ENSG00000163808	329.795	2.81462	0.404022	6.96652	3.24886e-12	1.1686e-10	KIF15	kinesin family member 15	56992
536	ENSG00000153956	2728.68	-0.976736	0.140314	-6.96109	3.37648e-12	1.21221e-10	CACNA2D1	calcium voltage-gated channel auxiliary subunit alpha2delta 1	781
537	ENSG00000010256	3722.27	0.514498	0.073976	6.95493	3.52738e-12	1.26399e-10	UQCRC1	ubiquinol-cytochrome c reductase core protein 1	7384
538	ENSG00000182752	6609.58	-1.74048	0.250356	-6.95202	3.60081e-12	1.28787e-10	PAPPA	pappalysin 1	5069
539	ENSG00000135218	1338.88	-2.85527	0.410783	-6.95078	3.63264e-12	1.2968e-10	CD36	CD36 molecule	948
540	ENSG00000166483	602.267	1.1998	0.172823	6.94235	3.8562e-12	1.37402e-10	WEE1	WEE1 G2 checkpoint kinase	7465
541	ENSG00000160200	367.216	1.71544	0.247119	6.94174	3.87287e-12	1.37737e-10	CBS	cystathionine beta-synthase	875
542	ENSG00000114270	6399.69	1.57935	0.227608	6.93894	3.95056e-12	1.40237e-10	COL7A1	collagen type VII alpha 1 chain	1294
543	ENSG00000138668	4767.15	0.75389	0.108685	6.93645	4.02088e-12	1.42467e-10	HNRNPD	heterogeneous nuclear ribonucleoprotein D	3184
544	ENSG00000196154	628.785	2.43456	0.351034	6.93542	4.05026e-12	1.4324e-10	S100A4	S100 calcium binding protein A4	6275
545	ENSG00000112029	418.938	1.93708	0.279338	6.93455	4.07526e-12	1.43674e-10	FBXO5	F-box protein 5	26271
546	ENSG00000104889	604.852	2.0135	0.290361	6.93446	4.07769e-12	1.43674e-10	RNASEH2A	ribonuclease H2 subunit A	10535
547	ENSG00000070814	1579.2	0.754658	0.108863	6.93216	4.14456e-12	1.45589e-10	TCOF1	treacle ribosome biogenesis factor 1	6949
548	ENSG00000116830	576.673	1.0965	0.158178	6.93207	4.14741e-12	1.45589e-10	TTF2	transcription termination factor 2	8458
549	ENSG00000213614	2142.47	-0.807781	0.11655	-6.93075	4.18622e-12	1.4668e-10	HEXA	hexosaminidase subunit alpha	3073
550	ENSG00000121152	651.244	3.29042	0.47484	6.92954	4.222e-12	1.47661e-10	NCAPH	non-SMC condensin I complex subunit H	23397
551	ENSG00000146250	94.7963	-2.23891	0.323171	-6.92794	4.26999e-12	1.49064e-10	PRSS35	serine protease 35	167681
552	ENSG00000159674	1693.02	-1.76052	0.254145	-6.92723	4.29156e-12	1.49542e-10	SPON2	spondin 2	10417
553	ENSG00000006634	457.08	1.32351	0.191476	6.91215	4.77376e-12	1.66039e-10	DBF4	DBF4 zinc finger	10926
554	ENSG00000144730	323.093	1.9619	0.28403	6.90735	4.93774e-12	1.71428e-10	IL17RD	interleukin 17 receptor D	54756
555	ENSG00000198046	151.24	-1.76171	0.255216	-6.9028	5.09861e-12	1.7669e-10	ZNF667	zinc finger protein 667	63934
556	ENSG00000186716	930.234	-0.730045	0.105868	-6.8958	5.35635e-12	1.85283e-10	BCR	BCR activator of RhoGEF and GTPase	613
557	ENSG00000232973	35.2532	-2.76727	0.40145	-6.89318	5.45571e-12	1.88376e-10	CYP1B1-AS1	CYP1B1 antisense RNA 1	285154
558	ENSG00000054654	236.13	2.40956	0.349802	6.88836	5.64376e-12	1.94515e-10	SYNE2	spectrin repeat containing nuclear envelope protein 2	23224
559	ENSG00000151892	2545.67	-4.34392	0.630822	-6.88613	5.73318e-12	1.97238e-10	GFRA1	GDNF family receptor alpha 1	2674
560	ENSG00000145390	1344.44	-2.02964	0.295199	-6.87549	6.17757e-12	2.12141e-10	USP53	ubiquitin specific peptidase 53	54532
561	ENSG00000196781	396.856	1.4643	0.213078	6.87215	6.32407e-12	2.1678e-10	TLE1	TLE family member 1, transcriptional corepressor	7088
562	ENSG00000138821	236.417	-2.23774	0.325865	-6.86707	6.5536e-12	2.24242e-10	SLC39A8	solute carrier family 39 member 8	64116
563	ENSG00000139354	596.301	2.20032	0.320491	6.86546	6.62766e-12	2.26367e-10	GAS2L3	growth arrest specific 2 like 3	283431
564	ENSG00000029993	966.822	1.4198	0.206891	6.86256	6.76371e-12	2.30599e-10	HMGB3	high mobility group box 3	3149
565	ENSG00000198830	3094.59	1.10101	0.160497	6.85998	6.88708e-12	2.34383e-10	HMGN2	high mobility group nucleosomal binding domain 2	3151
566	ENSG00000130517	774.52	-0.922574	0.134495	-6.85954	6.90837e-12	2.34686e-10	PGPEP1	pyroglutamyl-peptidase I	54858
567	ENSG00000109805	1303.51	2.97895	0.434336	6.85863	6.95256e-12	2.35765e-10	NCAPG	non-SMC condensin I complex subunit G	64151
568	ENSG00000163535	737.463	1.99073	0.290389	6.85539	7.11202e-12	2.4056e-10	SGO2	shugoshin 2	151246
569	ENSG00000165490	317.77	2.46877	0.360129	6.85524	7.11935e-12	2.4056e-10	DDIAS	DNA damage induced apoptosis suppressor	220042
570	ENSG00000085117	1903.16	-0.993993	0.145109	-6.84998	7.38589e-12	2.48955e-10	CD82	CD82 molecule	3732
571	ENSG00000160447	105.361	1.62669	0.237478	6.84982	7.39406e-12	2.48955e-10	PKN3	protein kinase N3	29941
572	ENSG00000079616	1190.5	1.54763	0.22596	6.84912	7.43074e-12	2.49747e-10	KIF22	kinesin family member 22	3835
573	ENSG00000124508	307.058	-1.29422	0.189013	-6.84724	7.52905e-12	2.52603e-10	BTN2A2	butyrophilin subfamily 2 member A2	10385
574	ENSG00000007372	145.175	3.01501	0.440404	6.84602	7.59342e-12	2.54312e-10	PAX6	paired box 6	5080
575	ENSG00000148019	644.668	1.01547	0.148346	6.84526	7.63358e-12	2.55207e-10	CEP78	centrosomal protein 78	84131
576	ENSG00000169689	688.409	0.951083	0.139002	6.84223	7.79674e-12	2.60203e-10	CENPX	centromere protein X	201254
577	ENSG00000131153	301.74	2.68759	0.393059	6.83762	8.05171e-12	2.68239e-10	GINS2	GINS complex subunit 2	51659
578	ENSG00000257605	145.276	-1.49659	0.218971	-6.83465	8.2206e-12	2.73386e-10	NA	NA	NA
579	ENSG00000153029	1106.73	-1.21485	0.177943	-6.82718	8.65972e-12	2.87386e-10	MR1	major histocompatibility complex, class I-related	3140
580	ENSG00000101945	286.102	1.46321	0.214327	6.82698	8.67192e-12	2.87386e-10	SUV39H1	suppressor of variegation 3-9 homolog 1	6839
581	ENSG00000164125	2586.21	-2.18777	0.320624	-6.82346	8.88708e-12	2.94002e-10	GASK1B	golgi associated kinase 1B	51313
582	ENSG00000203837	34.8558	-5.31351	0.778858	-6.82217	8.96729e-12	2.96139e-10	PNLIPRP3	pancreatic lipase related protein 3	119548
583	ENSG00000187955	3039.33	-4.88317	0.716102	-6.81909	9.16162e-12	3.02031e-10	COL14A1	collagen type XIV alpha 1 chain	7373
584	ENSG00000121621	532.991	2.11633	0.31046	6.81677	9.31132e-12	3.06433e-10	KIF18A	kinesin family member 18A	81930
585	ENSG00000154920	174.472	2.38396	0.349973	6.81184	9.63553e-12	3.16258e-10	EME1	essential meiotic structure-specific endonuclease 1	146956
586	ENSG00000153885	445.467	3.0195	0.443279	6.81173	9.64323e-12	3.16258e-10	KCTD15	potassium channel tetramerization domain containing 15	79047
587	ENSG00000117152	4973.12	-2.37339	0.348651	-6.80736	9.94067e-12	3.2545e-10	RGS4	regulator of G protein signaling 4	5999
588	ENSG00000125869	70.3601	5.60411	0.823286	6.80701	9.96498e-12	3.25683e-10	LAMP5	lysosomal associated membrane protein family member 5	24141
589	ENSG00000140450	508.811	-2.71917	0.399805	-6.80124	1.03721e-11	3.38406e-10	ARRDC4	arrestin domain containing 4	91947
590	ENSG00000115415	10665.4	-0.856111	0.125901	-6.79987	1.0471e-11	3.41046e-10	STAT1	signal transducer and activator of transcription 1	6772
591	ENSG00000158352	76.28	-2.52439	0.371894	-6.78794	1.13748e-11	3.69652e-10	SHROOM4	shroom family member 4	57477
592	ENSG00000165480	362.41	3.5787	0.527228	6.78777	1.13883e-11	3.69652e-10	SKA3	spindle and kinetochore associated complex subunit 3	221150
593	ENSG00000131351	252.677	1.85433	0.273227	6.78678	1.14661e-11	3.71542e-10	HAUS8	HAUS augmin like complex subunit 8	93323
594	ENSG00000138780	346.663	0.981104	0.144638	6.78318	1.17558e-11	3.80278e-10	GSTCD	glutathione S-transferase C-terminal domain containing	79807
595	ENSG00000137672	82.6633	-4.08242	0.603025	-6.7699	1.2887e-11	4.1616e-10	TRPC6	transient receptor potential cation channel subfamily C member 6	7225
596	ENSG00000136108	1912.03	1.58136	0.233797	6.7638	1.34415e-11	4.33327e-10	CKAP2	cytoskeleton associated protein 2	26586
597	ENSG00000168916	74.0838	-4.90761	0.72635	-6.75653	1.41331e-11	4.5485e-10	ZNF608	zinc finger protein 608	57507
598	ENSG00000135677	9683.57	-0.57983	0.0858379	-6.75494	1.42897e-11	4.5911e-10	GNS	glucosamine (N-acetyl)-6-sulfatase	2799
599	ENSG00000264301	246.84	1.08513	0.160896	6.74431	1.53758e-11	4.93171e-10	LINC01444	long intergenic non-protein coding RNA 1444	101927642
600	ENSG00000068650	700.062	-0.964097	0.143051	-6.73953	1.58904e-11	5.08814e-10	ATP11A	ATPase phospholipid transporting 11A	23250
601	ENSG00000156509	43.2225	3.23355	0.479935	6.73748	1.61155e-11	5.15154e-10	FBXO43	F-box protein 43	286151
602	ENSG00000115252	288.833	-2.28069	0.338717	-6.73334	1.65813e-11	5.29149e-10	PDE1A	phosphodiesterase 1A	5136
603	ENSG00000125319	180.12	1.42235	0.211341	6.73015	1.69493e-11	5.39985e-10	HROB	homologous recombination factor with OB-fold	78995
604	ENSG00000135750	39.1924	-4.29476	0.638924	-6.72186	1.79413e-11	5.70631e-10	KCNK1	potassium two pore domain channel subfamily K member 1	3775
605	ENSG00000180891	1312.1	0.881775	0.131224	6.71963	1.8219e-11	5.78493e-10	CUEDC1	CUE domain containing 1	404093
606	ENSG00000113368	891.431	3.12065	0.46455	6.71758	1.84768e-11	5.85696e-10	LMNB1	lamin B1	4001
607	ENSG00000149256	1782.43	-1.42824	0.212651	-6.71635	1.86334e-11	5.89354e-10	TENM4	teneurin transmembrane protein 4	26011
608	ENSG00000146410	153.445	2.18642	0.325556	6.71598	1.86809e-11	5.89354e-10	MTFR2	mitochondrial fission regulator 2	113115
609	ENSG00000197106	82.5346	-3.08089	0.458743	-6.71594	1.86855e-11	5.89354e-10	SLC6A17	solute carrier family 6 member 17	388662
610	ENSG00000154309	343.595	-1.05835	0.157645	-6.71349	1.90022e-11	5.98348e-10	DISP1	dispatched RND transporter family member 1	84976
611	ENSG00000196924	99958	0.949053	0.141388	6.7124	1.91443e-11	6.01822e-10	FLNA	filamin A	2316
612	ENSG00000102401	2991.96	-0.524648	0.0781842	-6.71041	1.94075e-11	6.09088e-10	ARMCX3	armadillo repeat containing X-linked 3	51566
613	ENSG00000138449	58.0795	-3.10589	0.462911	-6.70948	1.9532e-11	6.11981e-10	SLC40A1	solute carrier family 40 member 1	30061
614	ENSG00000184867	3635.74	-0.905003	0.134918	-6.70778	1.97607e-11	6.18124e-10	ARMCX2	armadillo repeat containing X-linked 2	9823
615	ENSG00000125538	27.8612	-5.21414	0.77756	-6.70577	2.00344e-11	6.25655e-10	IL1B	interleukin 1 beta	3553
616	ENSG00000088325	3330.16	1.58866	0.236942	6.70487	2.01582e-11	6.28485e-10	TPX2	TPX2 microtubule nucleation factor	22974
617	ENSG00000197077	1102.27	-2.23679	0.333946	-6.69806	2.11203e-11	6.57399e-10	KIAA1671	KIAA1671	85379
618	ENSG00000075618	6647.47	1.24578	0.186028	6.69675	2.13112e-11	6.62253e-10	FSCN1	fascin actin-bundling protein 1	6624
619	ENSG00000029559	59.8438	-4.43233	0.662058	-6.69478	2.15996e-11	6.70118e-10	IBSP	integrin binding sialoprotein	3381
620	ENSG00000171843	184.842	-1.38604	0.207197	-6.68948	2.23965e-11	6.93705e-10	MLLT3	MLLT3 super elongation complex subunit	4300
621	ENSG00000171792	744.713	0.968737	0.144824	6.68908	2.2458e-11	6.94477e-10	RHNO1	RAD9-HUS1-RAD1 interacting nuclear orphan 1	83695
622	ENSG00000138207	71.7809	-3.90378	0.584363	-6.6804	2.38285e-11	7.35657e-10	RBP4	retinol binding protein 4	5950
623	ENSG00000170442	99.1455	4.13566	0.6192	6.67904	2.40521e-11	7.41351e-10	KRT86	keratin 86	3892
624	ENSG00000132436	371.154	1.33423	0.199829	6.67683	2.44172e-11	7.51385e-10	FIGNL1	fidgetin like 1	63979
625	ENSG00000088305	211.103	1.70117	0.255175	6.66667	2.61671e-11	8.03927e-10	DNMT3B	DNA methyltransferase 3 beta	1789
626	ENSG00000221866	2561.57	-2.47197	0.370914	-6.66453	2.65508e-11	8.14397e-10	PLXNA4	plexin A4	91584
627	ENSG00000123505	2046.24	0.830948	0.124689	6.66417	2.66167e-11	8.15097e-10	AMD1	adenosylmethionine decarboxylase 1	262
628	ENSG00000108679	7797	-0.870072	0.130775	-6.6532	2.86793e-11	8.76847e-10	LGALS3BP	galectin 3 binding protein	3959
629	ENSG00000174442	795.253	1.17074	0.176017	6.65128	2.90548e-11	8.86897e-10	ZWILCH	zwilch kinetochore protein	55055
630	ENSG00000166224	1397.02	0.888847	0.133659	6.6501	2.92887e-11	8.92598e-10	SGPL1	sphingosine-1-phosphate lyase 1	8879
631	ENSG00000198056	150.981	1.84696	0.277799	6.64856	2.95982e-11	9.00585e-10	PRIM1	DNA primase subunit 1	5557
632	ENSG00000115875	2815.79	0.830184	0.124901	6.64671	2.99717e-11	9.10486e-10	SRSF7	serine and arginine rich splicing factor 7	6432
633	ENSG00000260578	142.412	-1.79736	0.270443	-6.646	3.0117e-11	9.13436e-10	NA	NA	NA
634	ENSG00000205208	505.227	1.23639	0.186112	6.64329	3.06749e-11	9.28872e-10	C4orf46	chromosome 4 open reading frame 46	201725
635	ENSG00000147536	365.521	1.91025	0.287683	6.6401	3.13472e-11	9.47714e-10	GINS4	GINS complex subunit 4	84296
636	ENSG00000174938	203.236	-2.62215	0.394963	-6.63896	3.15896e-11	9.53524e-10	SEZ6L2	seizure related 6 homolog like 2	26470
637	ENSG00000206053	1834.04	0.964444	0.145433	6.63153	3.32216e-11	1.00119e-09	JPT2	Jupiter microtubule associated homolog 2	90861
638	ENSG00000049449	6548.27	-1.14979	0.173551	-6.62506	3.471e-11	1.04439e-09	RCN1	reticulocalbin 1	5954
639	ENSG00000049449	6548.27	-1.14979	0.173551	-6.62506	3.471e-11	1.04439e-09	RCN1	reticulocalbin 1	5954
640	ENSG00000008283	1150	-1.10581	0.166952	-6.62349	3.5081e-11	1.05387e-09	CYB561	cytochrome b561	1534
641	ENSG00000115339	273.645	-2.64174	0.399143	-6.61853	3.62795e-11	1.08815e-09	GALNT3	polypeptide N-acetylgalactosaminyltransferase 3	2591
642	ENSG00000154473	3588.91	0.706358	0.106779	6.61516	3.71146e-11	1.11144e-09	BUB3	BUB3 mitotic checkpoint protein	9184
643	ENSG00000001561	165.168	-3.32313	0.502371	-6.6149	3.71809e-11	1.11167e-09	ENPP4	ectonucleotide pyrophosphatase/phosphodiesterase 4	22875
644	ENSG00000091651	437.096	1.94796	0.294509	6.61425	3.73443e-11	1.11456e-09	ORC6	origin recognition complex subunit 6	23594
645	ENSG00000271216	305.068	-6.06577	0.917105	-6.61405	3.73949e-11	1.11456e-09	NA	NA	NA
646	ENSG00000168411	1245.78	0.993797	0.150356	6.60963	3.85272e-11	1.1465e-09	RFWD3	ring finger and WD repeat domain 3	55159
647	ENSG00000198589	1949.98	-0.719693	0.108899	-6.60883	3.87379e-11	1.15096e-09	LRBA	LPS responsive beige-like anchor protein	987
648	ENSG00000268941	521.553	-1.27828	0.193485	-6.6066	3.93249e-11	1.16658e-09	LINC01711	long intergenic non-protein coding RNA 1711	79160
649	ENSG00000237187	586.139	1.29592	0.19619	6.60544	3.96338e-11	1.1739e-09	NR2F1-AS1	NR2F1 antisense RNA 1	441094
650	ENSG00000162496	171.698	-2.03311	0.307821	-6.60484	3.97937e-11	1.1768e-09	DHRS3	dehydrogenase/reductase 3	9249
651	ENSG00000143641	7174.56	-0.972742	0.147283	-6.60458	3.98652e-11	1.17708e-09	GALNT2	polypeptide N-acetylgalactosaminyltransferase 2	2590
652	ENSG00000197142	127.784	-2.60709	0.394877	-6.60229	4.04868e-11	1.19357e-09	ACSL5	acyl-CoA synthetase long chain family member 5	51703
653	ENSG00000261425	235.322	-2.61158	0.395793	-6.59834	4.15798e-11	1.22389e-09	NA	NA	NA
654	ENSG00000165072	888.999	4.82735	0.731769	6.59682	4.20061e-11	1.23452e-09	MAMDC2	MAM domain containing 2	256691
655	ENSG00000142583	163.583	-3.59712	0.545418	-6.59516	4.24812e-11	1.24655e-09	SLC2A5	solute carrier family 2 member 5	6518
656	ENSG00000058866	68.1177	-2.81678	0.427119	-6.59485	4.25691e-11	1.2472e-09	DGKG	diacylglycerol kinase gamma	1608
657	ENSG00000104897	983.753	0.879084	0.133381	6.59078	4.37532e-11	1.27992e-09	SF3A2	splicing factor 3a subunit 2	8175
658	ENSG00000120699	572.917	0.880048	0.133624	6.586	4.51838e-11	1.31973e-09	EXOSC8	exosome component 8	11340
659	ENSG00000168528	9048.78	1.57666	0.239531	6.58225	4.63389e-11	1.35139e-09	SERINC2	serine incorporator 2	347735
660	ENSG00000229391	45.9237	-6.90686	1.04981	-6.57912	4.73228e-11	1.37796e-09	HLA-DRB6	major histocompatibility complex, class II, DR beta 6 (pseudogene)	3128
661	ENSG00000136861	3532.61	0.537558	0.081765	6.57442	4.88427e-11	1.42004e-09	CDK5RAP2	CDK5 regulatory subunit associated protein 2	55755
662	ENSG00000136811	1280.76	0.941127	0.143205	6.5719	4.96777e-11	1.4421e-09	ODF2	outer dense fiber of sperm tails 2	4957
663	ENSG00000105255	35.1363	2.83075	0.430982	6.56814	5.09463e-11	1.47666e-09	FSD1	fibronectin type III and SPRY domain containing 1	79187
664	ENSG00000102524	38.4965	-2.99313	0.455892	-6.56544	5.18804e-11	1.50144e-09	TNFSF13B	TNF superfamily member 13b	10673
665	ENSG00000139192	382.428	-0.965261	0.14711	-6.56148	5.32749e-11	1.53945e-09	TAPBPL	TAP binding protein like	55080
666	ENSG00000172197	35.8901	3.06897	0.468311	6.55328	5.62874e-11	1.62402e-09	MBOAT1	membrane bound O-acyltransferase domain containing 1	154141
667	ENSG00000163485	109.151	-1.58439	0.241839	-6.55141	5.69949e-11	1.64194e-09	ADORA1	adenosine A1 receptor	134
668	ENSG00000006715	2685.7	-0.614145	0.0938216	-6.54588	5.91459e-11	1.70132e-09	VPS41	VPS41 subunit of HOPS complex	27072
669	ENSG00000102265	35152.5	-1.85166	0.282921	-6.5448	5.95768e-11	1.71112e-09	TIMP1	TIMP metallopeptidase inhibitor 1	7076
670	ENSG00000164220	320.212	-2.91867	0.446299	-6.53972	6.16334e-11	1.76751e-09	F2RL2	coagulation factor II thrombin receptor like 2	2151
671	ENSG00000174749	353.086	-1.14204	0.174762	-6.53482	6.36877e-11	1.82366e-09	FAM241A	family with sequence similarity 241 member A	132720
672	ENSG00000070808	82.688	-2.84361	0.435242	-6.5334	6.42918e-11	1.83818e-09	CAMK2A	calcium/calmodulin dependent protein kinase II alpha	815
673	ENSG00000102466	1105.21	-1.4267	0.218523	-6.5288	6.62967e-11	1.89265e-09	FGF14	fibroblast growth factor 14	2259
674	ENSG00000144136	16090.8	-1.68627	0.258311	-6.52804	6.6637e-11	1.8995e-09	SLC20A1	solute carrier family 20 member 1	6574
675	ENSG00000257671	38.3788	4.61069	0.70633	6.52766	6.68032e-11	1.90138e-09	KRT7-AS	KRT7 antisense RNA 1	109729127
676	ENSG00000072657	655.795	1.85533	0.284318	6.52553	6.77607e-11	1.92574e-09	TRHDE	thyrotropin releasing hormone degrading enzyme	29953
677	ENSG00000148344	392.956	-1.6953	0.259819	-6.52493	6.80311e-11	1.93054e-09	PTGES	prostaglandin E synthase	9536
678	ENSG00000168621	1260.32	1.57593	0.241703	6.5201	7.02604e-11	1.99082e-09	GDNF	glial cell derived neurotrophic factor	2668
679	ENSG00000112936	34.2879	-6.46696	0.992365	-6.51672	7.18611e-11	2.03313e-09	C7	complement C7	730
680	ENSG00000135404	34926.1	-0.477532	0.0732992	-6.51483	7.27738e-11	2.05348e-09	CD63	CD63 molecule	967
681	ENSG00000130816	3043.26	1.02786	0.157773	6.51478	7.27968e-11	2.05348e-09	DNMT1	DNA methyltransferase 1	1786
682	ENSG00000150093	59674.9	-0.485872	0.074584	-6.51442	7.29704e-11	2.05532e-09	ITGB1	integrin subunit beta 1	3688
683	ENSG00000132002	2200.24	0.501959	0.0770857	6.5117	7.43062e-11	2.08983e-09	DNAJB1	DnaJ heat shock protein family (Hsp40) member B1	3337
684	ENSG00000180875	2979.05	1.02865	0.158112	6.50581	7.72738e-11	2.17008e-09	GREM2	gremlin 2, DAN family BMP antagonist	64388
685	ENSG00000181195	904.284	-4.32489	0.664971	-6.50388	7.82751e-11	2.19495e-09	PENK	proenkephalin	5179
686	ENSG00000198331	297.782	1.07834	0.166001	6.49597	8.25002e-11	2.31e-09	HYLS1	HYLS1 centriolar and ciliogenesis associated	219844
687	ENSG00000177889	2345.23	0.526409	0.0810467	6.49513	8.29627e-11	2.31953e-09	UBE2N	ubiquitin conjugating enzyme E2 N	7334
688	ENSG00000106460	1558.59	-0.542575	0.0835548	-6.49364	8.37864e-11	2.33911e-09	TMEM106B	transmembrane protein 106B	54664
689	ENSG00000103485	563.307	-1.51128	0.232787	-6.49211	8.4642e-11	2.35952e-09	QPRT	quinolinate phosphoribosyltransferase	23475
690	ENSG00000159788	603.124	0.811461	0.125022	6.49052	8.55422e-11	2.38111e-09	RGS12	regulator of G protein signaling 12	6002
691	ENSG00000160298	211.762	1.44755	0.223088	6.48872	8.65693e-11	2.40617e-09	C21orf58	chromosome 21 open reading frame 58	54058
692	ENSG00000198176	3275.13	0.599914	0.0924863	6.48652	8.78431e-11	2.438e-09	TFDP1	transcription factor Dp-1	7027
693	ENSG00000184254	2853.09	-2.00656	0.309496	-6.48334	8.9714e-11	2.48628e-09	ALDH1A3	aldehyde dehydrogenase 1 family member A3	220
694	ENSG00000137337	1172.32	0.746042	0.115147	6.47905	9.22999e-11	2.55421e-09	MDC1	mediator of DNA damage checkpoint 1	9656
695	ENSG00000256663	125.963	1.92179	0.296632	6.47871	9.25105e-11	2.55631e-09	NA	NA	NA
696	ENSG00000111911	764.309	-0.889611	0.137366	-6.47621	9.40579e-11	2.59529e-09	HINT3	histidine triad nucleotide binding protein 3	135114
697	ENSG00000087589	100.124	2.49224	0.384936	6.47443	9.51705e-11	2.62217e-09	CASS4	Cas scaffold protein family member 4	57091
698	ENSG00000124249	198.424	-2.93377	0.453323	-6.4717	9.6908e-11	2.66617e-09	KCNK15	potassium two pore domain channel subfamily K member 15	60598
699	ENSG00000062822	554.699	1.19735	0.185061	6.47003	9.79835e-11	2.69185e-09	POLD1	DNA polymerase delta 1, catalytic subunit	5424
700	ENSG00000214455	347.494	-1.18341	0.183071	-6.46419	1.01844e-10	2.79386e-09	NA	NA	NA
701	ENSG00000246430	510.513	-2.79685	0.43269	-6.46387	1.02061e-10	2.79576e-09	LINC00968	long intergenic non-protein coding RNA 968	100507632
702	ENSG00000025770	1017.78	0.87439	0.13529	6.4631	1.02581e-10	2.80595e-09	NCAPH2	non-SMC condensin II complex subunit H2	29781
703	ENSG00000151388	3328.99	1.29563	0.200585	6.45925	1.05223e-10	2.87407e-09	ADAMTS12	ADAM metallopeptidase with thrombospondin type 1 motif 12	81792
704	ENSG00000154277	3455.85	-1.86252	0.288408	-6.45793	1.06141e-10	2.89499e-09	UCHL1	ubiquitin C-terminal hydrolase L1	7345
705	ENSG00000128606	580.665	-3.14698	0.487395	-6.45673	1.06989e-10	2.9139e-09	LRRC17	leucine rich repeat containing 17	10234
706	ENSG00000257167	46.947	2.86511	0.44395	6.45366	1.09177e-10	2.96924e-09	TMPO-AS1	TMPO antisense RNA 1	100128191
707	ENSG00000152580	35.2696	-3.68516	0.571271	-6.4508	1.1126e-10	3.02154e-09	IGSF10	immunoglobulin superfamily member 10	285313
708	ENSG00000232517	54.7444	-3.63096	0.56295	-6.44988	1.11939e-10	3.03564e-09	CSPG4BP	chondroitin sulfate proteoglycan family member 4B, pseudogene	727930
709	ENSG00000144036	1138.39	-0.803406	0.124621	-6.44678	1.14249e-10	3.09385e-09	EXOC6B	exocyst complex component 6B	23233
710	ENSG00000122176	383.035	-2.95596	0.458755	-6.44345	1.16786e-10	3.15805e-09	FMOD	fibromodulin	2331
711	ENSG00000138944	4136.77	-1.45834	0.226428	-6.44063	1.18979e-10	3.20968e-09	SHISAL1	shisa like 1	85352
712	ENSG00000185596	210.408	0.946653	0.146983	6.44056	1.19034e-10	3.20968e-09	NA	NA	NA
713	ENSG00000173207	490.916	1.83371	0.284732	6.44012	1.19379e-10	3.21442e-09	CKS1B	CDC28 protein kinase regulatory subunit 1B	1163
714	ENSG00000099385	878.913	0.605903	0.0940947	6.43929	1.2003e-10	3.22737e-09	BCL7C	BAF chromatin remodeling complex subunit BCL7C	9274
715	ENSG00000126785	82.0139	-3.35235	0.520805	-6.43686	1.21968e-10	3.27481e-09	RHOJ	ras homolog family member J	57381
716	ENSG00000131724	2604.59	-0.743641	0.115587	-6.43359	1.24627e-10	3.34149e-09	IL13RA1	interleukin 13 receptor subunit alpha 1	3597
717	ENSG00000125970	2678.28	0.561106	0.0872241	6.43293	1.25167e-10	3.35122e-09	RALY	RALY heterogeneous nuclear ribonucleoprotein	22913
718	ENSG00000139364	305.595	-3.42986	0.533301	-6.43137	1.26456e-10	3.38096e-09	TMEM132B	transmembrane protein 132B	114795
719	ENSG00000165916	3662.3	0.550178	0.085632	6.42491	1.31944e-10	3.52273e-09	PSMC3	proteasome 26S subunit, ATPase 3	5702
720	ENSG00000185760	825.004	1.41967	0.221001	6.42381	1.32904e-10	3.54317e-09	KCNQ5	potassium voltage-gated channel subfamily Q member 5	56479
721	ENSG00000108622	120.27	-3.24124	0.504583	-6.42361	1.33084e-10	3.54317e-09	ICAM2	intercellular adhesion molecule 2	3384
722	ENSG00000121316	77.8405	-1.93497	0.301287	-6.42237	1.34167e-10	3.567e-09	PLBD1	phospholipase B domain containing 1	79887
723	ENSG00000143382	583.925	-1.59779	0.24913	-6.41349	1.42223e-10	3.77589e-09	ADAMTSL4	ADAMTS like 4	54507
724	ENSG00000157150	66.5084	-1.77665	0.277208	-6.40908	1.46402e-10	3.8814e-09	TIMP4	TIMP metallopeptidase inhibitor 4	7079
725	ENSG00000117594	51.2622	-5.59631	0.873512	-6.40667	1.4873e-10	3.93761e-09	HSD11B1	hydroxysteroid 11-beta dehydrogenase 1	3290
726	ENSG00000153253	118.201	-3.90622	0.609809	-6.40564	1.49735e-10	3.95869e-09	SCN3A	sodium voltage-gated channel alpha subunit 3	6328
727	ENSG00000110318	367.977	-1.6598	0.259572	-6.39437	1.61213e-10	4.25621e-09	CEP126	centrosomal protein 126	57562
728	ENSG00000079739	2650.33	-0.685348	0.107234	-6.39115	1.64641e-10	4.34065e-09	PGM1	phosphoglucomutase 1	5236
729	ENSG00000058056	1015.58	0.965842	0.151181	6.38866	1.67342e-10	4.40575e-09	USP13	ubiquitin specific peptidase 13	8975
730	ENSG00000091972	45.1029	-7.43263	1.16345	-6.38842	1.67607e-10	4.40659e-09	CD200	CD200 molecule	4345
731	ENSG00000142208	3943.43	0.46051	0.0721157	6.38571	1.70609e-10	4.47931e-09	AKT1	AKT serine/threonine kinase 1	207
732	ENSG00000159335	5324.04	1.00348	0.157157	6.38522	1.71147e-10	4.48721e-09	PTMS	parathymosin	5763
733	ENSG00000138376	259.604	1.81041	0.283596	6.38376	1.72796e-10	4.5242e-09	BARD1	BRCA1 associated RING domain 1	580
734	ENSG00000157064	701.223	-2.03121	0.318278	-6.38186	1.74945e-10	4.57416e-09	NMNAT2	nicotinamide nucleotide adenylyltransferase 2	23057
735	ENSG00000111450	1358.33	0.884863	0.138769	6.3765	1.81177e-10	4.73056e-09	STX2	syntaxin 2	2054
736	ENSG00000136205	821.558	-1.90711	0.299206	-6.37389	1.84288e-10	4.80518e-09	TNS3	tensin 3	64759
737	ENSG00000173894	44.455	2.40963	0.378248	6.37051	1.88406e-10	4.90581e-09	CBX2	chromobox 2	84733
738	ENSG00000134769	394.252	-1.67086	0.262437	-6.3667	1.93142e-10	5.02223e-09	DTNA	dystrobrevin alpha	1837
739	ENSG00000141655	46.1346	-3.25335	0.511476	-6.3607	2.0084e-10	5.21523e-09	TNFRSF11A	TNF receptor superfamily member 11a	8792
740	ENSG00000273131	139.062	-1.12164	0.176393	-6.35875	2.03406e-10	5.27465e-09	NA	NA	NA
741	ENSG00000105612	1311.14	-0.809072	0.127258	-6.35774	2.04746e-10	5.30214e-09	DNASE2	deoxyribonuclease 2, lysosomal	1777
742	ENSG00000172732	763.095	0.867483	0.136475	6.35634	2.06624e-10	5.34347e-09	MUS81	MUS81 structure-specific endonuclease subunit	80198
743	ENSG00000028310	1312.09	0.546677	0.0860891	6.35013	2.15138e-10	5.55607e-09	BRD9	bromodomain containing 9	65980
744	ENSG00000148229	1664.47	0.656524	0.103479	6.34451	2.23131e-10	5.75465e-09	POLE3	DNA polymerase epsilon 3, accessory subunit	54107
745	ENSG00000122497	286.318	0.815792	0.128637	6.34182	2.27065e-10	5.84815e-09	NA	NA	NA
746	ENSG00000168734	994.383	-0.866886	0.136724	-6.34043	2.29125e-10	5.89321e-09	PKIG	cAMP-dependent protein kinase inhibitor gamma	11142
747	ENSG00000089280	10009.6	0.713058	0.112479	6.33947	2.30551e-10	5.92185e-09	FUS	FUS RNA binding protein	2521
748	ENSG00000117151	763.956	-0.661566	0.104363	-6.33911	2.31096e-10	5.92781e-09	CTBS	chitobiase	1486
749	ENSG00000086300	57.6259	-6.45112	1.0201	-6.324	2.54878e-10	6.52902e-09	SNX10	sorting nexin 10	29887
750	ENSG00000040275	2152.37	1.18901	0.188121	6.32043	2.60844e-10	6.67283e-09	SPDL1	spindle apparatus coiled-coil protein 1	54908
751	ENSG00000145685	2373.18	-1.08735	0.172236	-6.31318	2.73362e-10	6.98362e-09	LHFPL2	LHFPL tetraspan subfamily member 2	10184
752	ENSG00000132970	1393.79	-1.34813	0.213603	-6.31137	2.76571e-10	7.05608e-09	WASF3	WASP family member 3	10810
753	ENSG00000172757	29117.4	0.626345	0.0993157	6.30661	2.85213e-10	7.2668e-09	CFL1	cofilin 1	1072
754	ENSG00000140931	784.138	0.783347	0.124253	6.30444	2.89243e-10	7.35958e-09	CMTM3	CKLF like MARVEL transmembrane domain containing 3	123920
755	ENSG00000154122	10686.8	-1.59015	0.252308	-6.3024	2.93063e-10	7.44679e-09	ANKH	ANKH inorganic pyrophosphate transport regulator	56172
756	ENSG00000101955	3406.02	-1.1472	0.182091	-6.30017	2.97315e-10	7.54473e-09	SRPX	sushi repeat containing protein X-linked	8406
757	ENSG00000175643	134.113	1.6762	0.266206	6.29662	3.04203e-10	7.70694e-09	RMI2	RecQ mediated genome instability 2	116028
758	ENSG00000198380	4239.59	-0.491083	0.0779935	-6.29646	3.04521e-10	7.70694e-09	GFPT1	glutamine--fructose-6-phosphate transaminase 1	2673
759	ENSG00000142731	523.09	2.84797	0.452444	6.29463	3.08131e-10	7.78013e-09	PLK4	polo like kinase 4	10733
760	ENSG00000171451	2856.55	-1.66021	0.263752	-6.29458	3.08234e-10	7.78013e-09	DSEL	dermatan sulfate epimerase like	92126
761	ENSG00000140297	41.9163	-4.01267	0.639205	-6.27759	3.43869e-10	8.66807e-09	GCNT3	glucosaminyl (N-acetyl) transferase 3, mucin type	9245
762	ENSG00000125037	1603.36	-0.545277	0.0868798	-6.27622	3.46906e-10	8.72564e-09	EMC3	ER membrane protein complex subunit 3	55831
763	ENSG00000084636	7247.68	1.01861	0.162299	6.27614	3.47074e-10	8.72564e-09	COL16A1	collagen type XVI alpha 1 chain	1307
764	ENSG00000232949	28.4713	-3.71883	0.59295	-6.27174	3.5704e-10	8.96431e-09	NA	NA	NA
765	ENSG00000100345	65442.8	1.07109	0.170805	6.27083	3.59133e-10	8.99187e-09	MYH9	myosin heavy chain 9	4627
766	ENSG00000077312	1055.63	1.02699	0.163773	6.27082	3.59151e-10	8.99187e-09	SNRPA	small nuclear ribonucleoprotein polypeptide A	6626
767	ENSG00000121068	2025.58	1.30611	0.208289	6.27064	3.59561e-10	8.99187e-09	TBX2	T-box transcription factor 2	6909
768	ENSG00000154319	140.145	-3.61473	0.576654	-6.26845	3.64657e-10	9.10729e-09	FAM167A	family with sequence similarity 167 member A	83648
769	ENSG00000100234	93753.6	-2.3151	0.369365	-6.26778	3.66224e-10	9.1287e-09	TIMP3	TIMP metallopeptidase inhibitor 3	7078
770	ENSG00000140534	387.663	1.52105	0.242682	6.26768	3.66477e-10	9.1287e-09	TICRR	TOPBP1 interacting checkpoint and replication regulator	90381
771	ENSG00000144395	141.093	1.6503	0.263332	6.26698	3.68112e-10	9.1574e-09	CCDC150	coiled-coil domain containing 150	284992
772	ENSG00000214765	252.568	1.0804	0.172459	6.26468	3.7358e-10	9.28124e-09	SEPTIN7P2	septin 7 pseudogene 2	641977
773	ENSG00000118473	982.531	-1.16507	0.186069	-6.2615	3.81283e-10	9.46021e-09	SGIP1	SH3GL interacting endocytic adaptor 1	84251
774	ENSG00000015532	2125.83	-0.653604	0.104446	-6.25782	3.90401e-10	9.67377e-09	XYLT2	xylosyltransferase 2	64132
775	ENSG00000136244	996.062	-4.42096	0.706861	-6.25435	3.99164e-10	9.87801e-09	IL6	interleukin 6	3569
776	ENSG00000070882	1667.74	0.558076	0.0892949	6.2498	4.10969e-10	1.01569e-08	OSBPL3	oxysterol binding protein like 3	26031
777	ENSG00000166888	5510.66	-0.718035	0.114904	-6.249	4.13091e-10	1.0196e-08	STAT6	signal transducer and activator of transcription 6	6778
778	ENSG00000140564	8102.79	-0.766615	0.122733	-6.2462	4.20557e-10	1.03668e-08	FURIN	furin, paired basic amino acid cleaving enzyme	5045
779	ENSG00000178966	298.935	1.31854	0.211129	6.24521	4.23228e-10	1.04191e-08	RMI1	RecQ mediated genome instability 1	80010
780	ENSG00000140525	1294.04	1.62747	0.260751	6.24148	4.33463e-10	1.06572e-08	FANCI	FA complementation group I	55215
781	ENSG00000104332	1776.61	2.26264	0.362532	6.24122	4.34181e-10	1.066e-08	SFRP1	secreted frizzled related protein 1	6422
782	ENSG00000153246	1365.27	-2.55627	0.409591	-6.24103	4.34699e-10	1.066e-08	PLA2R1	phospholipase A2 receptor 1	22925
783	ENSG00000170537	163.26	-1.12253	0.179973	-6.23718	4.45539e-10	1.08987e-08	TMC7	transmembrane channel like 7	79905
784	ENSG00000198824	1011.14	0.697654	0.111854	6.23716	4.45585e-10	1.08987e-08	CHAMP1	chromosome alignment maintaining phosphoprotein 1	283489
785	ENSG00000119655	4889.05	-0.827122	0.132677	-6.23412	4.5432e-10	1.1098e-08	NPC2	NPC intracellular cholesterol transporter 2	10577
786	ENSG00000082516	904.438	0.629831	0.101079	6.23106	4.63295e-10	1.13027e-08	GEMIN5	gem nuclear organelle associated protein 5	25929
787	ENSG00000176887	30.7024	3.65957	0.587395	6.23017	4.65941e-10	1.13527e-08	SOX11	SRY-box transcription factor 11	6664
788	ENSG00000135968	1378.93	-0.739276	0.118708	-6.22766	4.73446e-10	1.15207e-08	GCC2	GRIP and coiled-coil domain containing 2	9648
789	ENSG00000141682	325.544	2.6323	0.422964	6.22347	4.86282e-10	1.18179e-08	PMAIP1	phorbol-12-myristate-13-acetate-induced protein 1	5366
790	ENSG00000170456	731.911	-0.814581	0.130904	-6.22272	4.88618e-10	1.18595e-08	DENND5B	DENN domain containing 5B	160518
791	ENSG00000261742	29.5009	-3.44574	0.553831	-6.22164	4.91976e-10	1.19238e-08	LINC00922	long intergenic non-protein coding RNA 922	283867
792	ENSG00000225138	440.069	0.874368	0.14054	6.22147	4.92527e-10	1.19238e-08	NA	NA	NA
793	ENSG00000257681	22.2616	3.19768	0.514034	6.22075	4.94773e-10	1.19629e-08	NA	NA	NA
794	ENSG00000101057	460.517	3.08475	0.496165	6.21719	5.06152e-10	1.22224e-08	MYBL2	MYB proto-oncogene like 2	4605
795	ENSG00000105011	412.796	2.74288	0.441305	6.21539	5.11988e-10	1.23476e-08	ASF1B	anti-silencing function 1B histone chaperone	55723
796	ENSG00000168785	2453.91	0.588914	0.0948257	6.21049	5.28211e-10	1.27227e-08	TSPAN5	tetraspanin 5	10098
797	ENSG00000136542	8352.61	-0.651825	0.104982	-6.2089	5.33556e-10	1.28351e-08	GALNT5	polypeptide N-acetylgalactosaminyltransferase 5	11227
798	ENSG00000159433	229.381	1.8479	0.297747	6.20627	5.42557e-10	1.30351e-08	STARD9	StAR related lipid transfer domain containing 9	57519
799	ENSG00000163545	235.034	2.09565	0.337861	6.20271	5.54974e-10	1.33166e-08	NUAK2	NUAK family kinase 2	81788
800	ENSG00000261597	89.3755	-1.57262	0.253552	-6.20236	5.56241e-10	1.33301e-08	NA	NA	NA
801	ENSG00000196963	85.9034	-2.16946	0.349847	-6.20115	5.60506e-10	1.34154e-08	NA	NA	NA
802	ENSG00000175600	3377.54	1.94796	0.314838	6.18716	6.12574e-10	1.46431e-08	SUGCT	succinyl-CoA:glutarate-CoA transferase	79783
803	ENSG00000108468	2226.28	0.808275	0.130857	6.1768	6.54136e-10	1.56169e-08	CBX1	chromobox 1	10951
804	ENSG00000143341	4688	1.56573	0.253571	6.17473	6.6276e-10	1.58029e-08	HMCN1	hemicentin 1	83872
805	ENSG00000153317	2933.01	0.998533	0.161738	6.17376	6.66853e-10	1.58805e-08	ASAP1	ArfGAP with SH3 domain, ankyrin repeat and PH domain 1	50807
806	ENSG00000253729	9989.26	0.516175	0.0836719	6.16904	6.87062e-10	1.63216e-08	PRKDC	protein kinase, DNA-activated, catalytic subunit	5591
807	ENSG00000064393	4985.9	-1.04739	0.169782	-6.16903	6.87098e-10	1.63216e-08	HIPK2	homeodomain interacting protein kinase 2	28996
808	ENSG00000196230	40350.3	1.30997	0.212396	6.16756	6.93499e-10	1.6453e-08	TUBB	tubulin beta class I	203068
809	ENSG00000118292	437.185	-1.03587	0.168021	-6.16511	7.04362e-10	1.66899e-08	C1orf54	chromosome 1 open reading frame 54	79630
810	ENSG00000111581	1101.74	0.943904	0.153252	6.15917	7.31269e-10	1.73058e-08	NUP107	nucleoporin 107	57122
811	ENSG00000125885	592.563	1.41205	0.229319	6.1576	7.38576e-10	1.74569e-08	MCM8	minichromosome maintenance 8 homologous recombination repair factor	84515
812	ENSG00000101367	4918.87	0.535423	0.0870235	6.15263	7.62095e-10	1.79837e-08	MAPRE1	microtubule associated protein RP/EB family member 1	22919
813	ENSG00000101596	2136.24	1.06414	0.172961	6.15249	7.6276e-10	1.79837e-08	SMCHD1	structural maintenance of chromosomes flexible hinge domain containing 1	23347
814	ENSG00000151229	764.616	-1.35999	0.221087	-6.15136	7.68207e-10	1.80704e-08	SLC2A13	solute carrier family 2 member 13	114134
815	ENSG00000116096	318.37	-0.994692	0.161704	-6.15133	7.68347e-10	1.80704e-08	SPR	sepiapterin reductase	6697
816	ENSG00000152217	350.624	1.19079	0.193677	6.1483	7.83171e-10	1.83901e-08	SETBP1	SET binding protein 1	26040
817	ENSG00000051341	459.857	2.78548	0.453059	6.14816	7.83877e-10	1.83901e-08	POLQ	DNA polymerase theta	10721
818	ENSG00000099994	213.753	1.76588	0.287368	6.145	7.99612e-10	1.8736e-08	SUSD2	sushi domain containing 2	56241
819	ENSG00000169213	12707.2	1.76191	0.286771	6.14397	8.04825e-10	1.88349e-08	RAB3B	RAB3B, member RAS oncogene family	5865
820	ENSG00000143368	2226.64	0.526789	0.085769	6.14195	8.15168e-10	1.90534e-08	SF3B4	splicing factor 3b subunit 4	10262
821	ENSG00000203709	45.1613	-2.3043	0.375482	-6.1369	8.4149e-10	1.96444e-08	NA	NA	NA
822	ENSG00000167670	689.831	1.23144	0.200738	6.13457	8.53923e-10	1.99102e-08	CHAF1A	chromatin assembly factor 1 subunit A	10036
823	ENSG00000198300	91.8238	-4.17946	0.681404	-6.1336	8.59137e-10	2.00071e-08	PEG3	paternally expressed 3	5178
824	ENSG00000102393	910.043	-0.992229	0.161799	-6.13249	8.65129e-10	2.01219e-08	GLA	galactosidase alpha	2717
825	ENSG00000126803	150.057	1.55431	0.253799	6.12418	9.11523e-10	2.11718e-08	HSPA2	heat shock protein family A (Hsp70) member 2	3306
826	ENSG00000186314	132.912	1.73909	0.283983	6.12393	9.12961e-10	2.11718e-08	PRELID2	PRELI domain containing 2	153768
827	ENSG00000263293	24.6062	-3.20855	0.523946	-6.12381	9.13616e-10	2.11718e-08	EFCAB13-DT	EFCAB13 divergent transcript	102724508
828	ENSG00000157873	418.701	-1.05363	0.172096	-6.12235	9.22051e-10	2.13411e-08	TNFRSF14	TNF receptor superfamily member 14	8764
829	ENSG00000081803	339.424	-2.24002	0.366077	-6.11898	9.4174e-10	2.17703e-08	CADPS2	calcium dependent secretion activator 2	93664
830	ENSG00000134153	2467.76	-0.750602	0.122711	-6.11681	9.54678e-10	2.20425e-08	EMC7	ER membrane protein complex subunit 7	56851
831	ENSG00000249115	357.186	1.2577	0.205655	6.1156	9.61953e-10	2.21834e-08	HAUS5	HAUS augmin like complex subunit 5	23354
832	ENSG00000152154	23.711	-3.25311	0.532117	-6.11352	9.74545e-10	2.24465e-08	TMEM178A	transmembrane protein 178A	130733
833	ENSG00000176658	3773.04	-1.86041	0.304349	-6.11276	9.79247e-10	2.25274e-08	MYO1D	myosin ID	4642
834	ENSG00000183801	849.707	-2.80816	0.459642	-6.10946	9.99663e-10	2.29692e-08	OLFML1	olfactomedin like 1	283298
835	ENSG00000105486	919.042	1.38803	0.22725	6.10795	1.00921e-09	2.31604e-08	LIG1	DNA ligase 1	3978
836	ENSG00000051180	254.94	1.85782	0.30418	6.10764	1.01116e-09	2.31773e-08	RAD51	RAD51 recombinase	5888
837	ENSG00000081087	2082.66	-0.756152	0.123846	-6.10558	1.02431e-09	2.34502e-08	OSTM1	osteoclastogenesis associated transmembrane protein 1	28962
838	ENSG00000110002	233.717	-1.80852	0.296284	-6.10399	1.0345e-09	2.36551e-08	VWA5A	von Willebrand factor A domain containing 5A	4013
839	ENSG00000026559	155.461	2.35099	0.385331	6.10123	1.05254e-09	2.40385e-08	KCNG1	potassium voltage-gated channel modifier subfamily G member 1	3755
840	ENSG00000058085	929.707	-2.43563	0.399666	-6.09415	1.10018e-09	2.50962e-08	LAMC2	laminin subunit gamma 2	3918
841	ENSG00000172167	190.169	1.58048	0.259575	6.08873	1.13813e-09	2.59307e-08	MTBP	MDM2 binding protein	27085
842	ENSG00000134758	438.218	0.967739	0.158958	6.08802	1.14317e-09	2.60143e-08	RNF138	ring finger protein 138	51444
843	ENSG00000165943	483.748	-0.90411	0.148557	-6.08596	1.15793e-09	2.63186e-08	MOAP1	modulator of apoptosis 1	64112
844	ENSG00000117600	41.925	-5.3831	0.885087	-6.082	1.18693e-09	2.69454e-08	PLPPR4	phospholipid phosphatase related 4	9890
845	ENSG00000138658	240.324	1.47436	0.242427	6.08166	1.18944e-09	2.69701e-08	ZGRF1	zinc finger GRF-type containing 1	55345
846	ENSG00000164330	623.633	-1.29799	0.213463	-6.08064	1.19706e-09	2.71104e-08	EBF1	EBF transcription factor 1	1879
847	ENSG00000008311	456.368	1.35042	0.222361	6.07307	1.25485e-09	2.83854e-08	AASS	aminoadipate-semialdehyde synthase	10157
848	ENSG00000140937	10497.7	-0.843366	0.138948	-6.06966	1.2818e-09	2.89604e-08	CDH11	cadherin 11	1009
849	ENSG00000137869	25.8462	-2.83292	0.467028	-6.06585	1.31261e-09	2.96212e-08	CYP19A1	cytochrome P450 family 19 subfamily A member 1	1588
850	ENSG00000111602	1140.16	1.41067	0.232588	6.06512	1.31854e-09	2.97197e-08	TIMELESS	timeless circadian regulator	8914
851	ENSG00000114439	2186.86	-0.697678	0.115063	-6.06343	1.33248e-09	2.99981e-08	BBX	BBX high mobility group box domain containing	56987
852	ENSG00000261115	31.5551	-6.78981	1.12259	-6.04833	1.46358e-09	3.29107e-08	TMEM178B	transmembrane protein 178B	100507421
853	ENSG00000155897	46.9177	-6.6793	1.10496	-6.04481	1.49586e-09	3.35965e-08	ADCY8	adenylate cyclase 8	114
854	ENSG00000088367	1694.67	-0.840373	0.13904	-6.0441	1.50245e-09	3.37047e-08	EPB41L1	erythrocyte membrane protein band 4.1 like 1	2036
855	ENSG00000135074	6269.9	2.1501	0.355858	6.042	1.52212e-09	3.41056e-08	ADAM19	ADAM metallopeptidase domain 19	8728
856	ENSG00000183778	103.372	2.28953	0.379052	6.04014	1.53977e-09	3.44602e-08	B3GALT5	beta-1,3-galactosyltransferase 5	10317
857	ENSG00000183955	1280.08	0.685522	0.113544	6.03748	1.56537e-09	3.4953e-08	KMT5A	lysine methyltransferase 5A	387893
858	ENSG00000090581	1742.19	-0.691976	0.114613	-6.03747	1.56547e-09	3.4953e-08	GNPTG	N-acetylglucosamine-1-phosphate transferase subunit gamma	84572
859	ENSG00000109861	743.993	1.80944	0.299724	6.03702	1.56985e-09	3.50095e-08	CTSC	cathepsin C	1075
860	ENSG00000006451	3022.36	-0.675242	0.111857	-6.03666	1.57333e-09	3.5046e-08	RALA	RAS like proto-oncogene A	5898
861	ENSG00000152137	363.481	-2.02445	0.33551	-6.03395	1.59997e-09	3.55974e-08	HSPB8	heat shock protein family B (small) member 8	26353
862	ENSG00000198171	935.598	-0.665524	0.110362	-6.03039	1.63567e-09	3.63491e-08	DDRGK1	DDRGK domain containing 1	65992
863	ENSG00000150967	442.354	-1.15098	0.191054	-6.02434	1.69801e-09	3.76903e-08	ABCB9	ATP binding cassette subfamily B member 9	23457
864	ENSG00000220785	116.894	-1.56562	0.259898	-6.02396	1.70206e-09	3.77359e-08	NA	NA	NA
865	ENSG00000115685	2639.52	-0.773348	0.128451	-6.02055	1.73828e-09	3.8494e-08	PPP1R7	protein phosphatase 1 regulatory subunit 7	5510
866	ENSG00000102119	1366.89	0.589585	0.0979332	6.02028	1.74119e-09	3.85134e-08	EMD	emerin	2010
867	ENSG00000064195	44.7616	-3.36214	0.558585	-6.01903	1.75461e-09	3.8765e-08	DLX3	distal-less homeobox 3	1747
868	ENSG00000180573	477.437	-2.13021	0.354108	-6.01571	1.79101e-09	3.95231e-08	H2AC6	H2A clustered histone 6	8334
869	ENSG00000152402	49.9382	4.17161	0.694921	6.00299	1.93715e-09	4.26983e-08	GUCY1A2	guanylate cyclase 1 soluble subunit alpha 2	2977
870	ENSG00000100299	1361.79	-0.791863	0.131937	-6.00185	1.95087e-09	4.29509e-08	ARSA	arylsulfatase A	410
871	ENSG00000162714	717.801	0.737726	0.122944	6.00051	1.96704e-09	4.32566e-08	ZNF496	zinc finger protein 496	84838
872	ENSG00000153044	245.035	1.86977	0.31162	6.00015	1.97137e-09	4.33016e-08	CENPH	centromere protein H	64946
873	ENSG00000182612	192.208	-1.08688	0.181196	-5.99835	1.99334e-09	4.37336e-08	TSPAN10	tetraspanin 10	83882
874	ENSG00000078808	6244.7	-0.555468	0.0926865	-5.99298	2.06035e-09	4.51515e-08	SDF4	stromal cell derived factor 4	51150
875	ENSG00000171873	44.0861	3.55635	0.593612	5.99104	2.08508e-09	4.56406e-08	ADRA1D	adrenoceptor alpha 1D	146
876	ENSG00000237686	37.4078	-3.40648	0.568662	-5.99035	2.09387e-09	4.57801e-08	SCIRT	stem cell inhibitory RNA transcript	101929705
877	ENSG00000150630	4242.65	-1.6049	0.268174	-5.98456	2.1698e-09	4.73857e-08	VEGFC	vascular endothelial growth factor C	7424
878	ENSG00000167992	305.844	-2.3382	0.390767	-5.9836	2.18255e-09	4.76092e-08	VWCE	von Willebrand factor C and EGF domains	220001
879	ENSG00000117399	1769.02	4.0743	0.680956	5.9832	2.1879e-09	4.7671e-08	CDC20	cell division cycle 20	991
880	ENSG00000149136	3969.98	0.802818	0.134191	5.98263	2.19557e-09	4.77833e-08	SSRP1	structure specific recognition protein 1	6749
881	ENSG00000227218	32.3617	-3.43416	0.574087	-5.98195	2.20484e-09	4.793e-08	NA	NA	NA
882	ENSG00000140557	40.674	8.06388	1.3489	5.9781	2.25753e-09	4.90191e-08	ST8SIA2	ST8 alpha-N-acetyl-neuraminide alpha-2,8-sialyltransferase 2	8128
883	ENSG00000106123	139.357	2.64625	0.442798	5.97619	2.28411e-09	4.95396e-08	EPHB6	EPH receptor B6	2051
884	ENSG00000185697	455.562	1.45337	0.243203	5.97593	2.28777e-09	4.95623e-08	MYBL1	MYB proto-oncogene like 1	4603
885	ENSG00000182463	146.819	-3.17023	0.530967	-5.97066	2.36291e-09	5.11316e-08	TSHZ2	teashirt zinc finger homeobox 2	128553
886	ENSG00000267193	85.3433	-2.75178	0.461058	-5.9684	2.39596e-09	5.17878e-08	NA	NA	NA
887	ENSG00000184500	2298.13	-1.35416	0.226914	-5.96773	2.40581e-09	5.19029e-08	PROS1	protein S	5627
888	ENSG00000163947	485.373	-2.14718	0.359802	-5.96766	2.40677e-09	5.19029e-08	ARHGEF3	Rho guanine nucleotide exchange factor 3	50650
889	ENSG00000197299	216.946	2.54437	0.426553	5.96496	2.44697e-09	5.27099e-08	BLM	BLM RecQ like helicase	641
890	ENSG00000119333	1219.3	1.16872	0.196014	5.96244	2.48491e-09	5.34278e-08	DYNC2I2	dynein 2 intermediate chain 2	89891
891	ENSG00000180044	41.1961	-4.16518	0.698576	-5.96238	2.48593e-09	5.34278e-08	C3orf80	chromosome 3 open reading frame 80	401097
892	ENSG00000120053	958.372	0.564501	0.0946895	5.9616	2.49773e-09	5.36206e-08	GOT1	glutamic-oxaloacetic transaminase 1	2805
893	ENSG00000108511	35.5851	4.85829	0.815021	5.96094	2.50792e-09	5.37657e-08	HOXB6	homeobox B6	3216
894	ENSG00000118785	498.02	-3.88678	0.652057	-5.96079	2.51016e-09	5.37657e-08	SPP1	secreted phosphoprotein 1	6696
895	ENSG00000108691	1737.71	-3.64361	0.611434	-5.95912	2.53602e-09	5.42583e-08	CCL2	C-C motif chemokine ligand 2	6347
896	ENSG00000137267	1036.06	1.16811	0.196246	5.95229	2.64412e-09	5.65073e-08	TUBB2A	tubulin beta 2A class IIa	7280
897	ENSG00000099957	21.9611	-3.94498	0.66292	-5.9509	2.66665e-09	5.69246e-08	P2RX6	purinergic receptor P2X 6	9127
898	ENSG00000136270	1388.6	0.56569	0.0950892	5.94905	2.69711e-09	5.75101e-08	TBRG4	transforming growth factor beta regulator 4	9238
899	ENSG00000138028	55.3249	-2.60562	0.438106	-5.94747	2.72323e-09	5.80016e-08	CGREF1	cell growth regulator with EF-hand domain 1	10669
900	ENSG00000129195	426.859	4.15727	0.699231	5.94549	2.75628e-09	5.86397e-08	PIMREG	PICALM interacting mitotic regulator	54478
901	ENSG00000066044	2094.75	0.574925	0.096703	5.94527	2.76008e-09	5.86549e-08	ELAVL1	ELAV like RNA binding protein 1	1994
902	ENSG00000185565	47.565	-2.90119	0.488109	-5.94373	2.78603e-09	5.91401e-08	LSAMP	limbic system associated membrane protein	4045
903	ENSG00000071127	17408.5	0.664604	0.111858	5.9415	2.82429e-09	5.9885e-08	WDR1	WD repeat domain 1	9948
904	ENSG00000231231	81.7214	-2.90621	0.489498	-5.93712	2.9008e-09	6.14385e-08	NA	NA	NA
905	ENSG00000181544	115.068	2.15788	0.363734	5.93259	2.98191e-09	6.30861e-08	FANCB	FA complementation group B	2187
906	ENSG00000219438	233.312	2.62317	0.442359	5.92996	3.03014e-09	6.4035e-08	TAFA5	TAFA chemokine like family member 5	25817
907	ENSG00000110880	13591.8	0.93603	0.158022	5.92341	3.15342e-09	6.65659e-08	CORO1C	coronin 1C	23603
908	ENSG00000100726	1191.92	1.04708	0.176791	5.92272	3.16652e-09	6.67682e-08	TELO2	telomere maintenance 2	9894
909	ENSG00000149269	1354.26	0.781044	0.131945	5.91946	3.22999e-09	6.80307e-08	PAK1	p21 (RAC1) activated kinase 1	5058
910	ENSG00000138685	6475.9	-1.90304	0.321547	-5.91837	3.25148e-09	6.84073e-08	FGF2	fibroblast growth factor 2	2247
911	ENSG00000105989	20.0935	-7.21101	1.21876	-5.91667	3.28519e-09	6.90399e-08	WNT2	Wnt family member 2	7472
912	ENSG00000168961	29.2185	-3.02057	0.5107	-5.91457	3.32751e-09	6.98519e-08	LGALS9	galectin 9	3965
913	ENSG00000064687	356.256	-1.47424	0.249496	-5.90887	3.44461e-09	7.223e-08	ABCA7	ATP binding cassette subfamily A member 7	10347
914	ENSG00000108001	1088.86	-1.3351	0.226192	-5.9025	3.58033e-09	7.4993e-08	EBF3	EBF transcription factor 3	253738
915	ENSG00000154493	71.5064	-1.45787	0.247018	-5.90186	3.59423e-09	7.52012e-08	C10orf90	chromosome 10 open reading frame 90	118611
916	ENSG00000127329	44.9566	-3.06947	0.520831	-5.89342	3.78293e-09	7.9062e-08	PTPRB	protein tyrosine phosphatase receptor type B	5787
917	ENSG00000002746	50.6711	-2.49947	0.424423	-5.88909	3.88328e-09	8.107e-08	HECW1	HECT, C2 and WW domain containing E3 ubiquitin protein ligase 1	23072
918	ENSG00000104290	97.5387	-1.76946	0.300727	-5.88396	4.00575e-09	8.35347e-08	FZD3	frizzled class receptor 3	7976
919	ENSG00000110900	93.8435	-2.87289	0.488869	-5.8766	4.18785e-09	8.72362e-08	TSPAN11	tetraspanin 11	441631
920	ENSG00000187134	1386.33	-1.85831	0.316424	-5.87286	4.28342e-09	8.9129e-08	AKR1C1	aldo-keto reductase family 1 member C1	1645
921	ENSG00000144746	3721.3	-0.949304	0.161678	-5.87158	4.31648e-09	8.97185e-08	ARL6IP5	ADP ribosylation factor like GTPase 6 interacting protein 5	10550
922	ENSG00000143028	55.2451	-2.12198	0.361599	-5.86833	4.40217e-09	9.13994e-08	SYPL2	synaptophysin like 2	284612
923	ENSG00000174611	192.386	-2.36052	0.402275	-5.86794	4.41233e-09	9.151e-08	KY	kyphoscoliosis peptidase	339855
924	ENSG00000132294	3689.24	-0.609171	0.103877	-5.86437	4.50852e-09	9.34028e-08	EFR3A	EFR3 homolog A	23167
925	ENSG00000105968	2505.62	0.858548	0.146428	5.86327	4.5384e-09	9.3919e-08	H2AZ2	H2A.Z variant histone 2	94239
926	ENSG00000119397	373.986	1.31252	0.224	5.85948	4.64311e-09	9.59813e-08	CNTRL	centriolin	11064
927	ENSG00000229373	32.2377	2.36828	0.404426	5.8559	4.74435e-09	9.79673e-08	LINC00452	long intergenic non-protein coding RNA 452	643365
928	ENSG00000117525	283.365	1.5824	0.270265	5.85499	4.77038e-09	9.83975e-08	F3	coagulation factor III, tissue factor	2152
929	ENSG00000183207	2169.63	0.645384	0.110233	5.85474	4.77759e-09	9.84392e-08	RUVBL2	RuvB like AAA ATPase 2	10856
930	ENSG00000163346	1491.17	-0.912774	0.15591	-5.85449	4.78463e-09	9.84771e-08	PBXIP1	PBX homeobox interacting protein 1	57326
931	ENSG00000107551	122.524	-1.31546	0.224848	-5.85043	4.9031e-09	1.00806e-07	RASSF4	Ras association domain family member 4	83937
932	ENSG00000119938	540.341	-2.44395	0.417861	-5.84872	4.95377e-09	1.01737e-07	PPP1R3C	protein phosphatase 1 regulatory subunit 3C	5507
933	ENSG00000183098	2186.4	-3.31026	0.566024	-5.84827	4.96718e-09	1.01902e-07	GPC6	glypican 6	10082
934	ENSG00000137825	33.2973	3.18078	0.543995	5.84708	5.00269e-09	1.0252e-07	ITPKA	inositol-trisphosphate 3-kinase A	3706
935	ENSG00000072864	685.127	1.15235	0.197265	5.84161	5.16998e-09	1.05834e-07	NDE1	nudE neurodevelopment protein 1	54820
936	ENSG00000115267	93.1979	-1.65503	0.283433	-5.83923	5.24442e-09	1.07242e-07	IFIH1	interferon induced with helicase C domain 1	64135
937	ENSG00000152767	3546.5	0.73455	0.12594	5.83252	5.45953e-09	1.1152e-07	FARP1	FERM, ARH/RhoGEF and pleckstrin domain protein 1	10160
938	ENSG00000171658	44.0047	-2.08941	0.358361	-5.83045	5.52789e-09	1.12795e-07	NMRAL2P	NmrA like redox sensor 2, pseudogene	344887
939	ENSG00000170275	8026.89	-0.537014	0.0921362	-5.82848	5.59353e-09	1.1397e-07	CRTAP	cartilage associated protein	10491
940	ENSG00000101361	2932.44	0.578473	0.0992515	5.82836	5.5975e-09	1.1397e-07	NOP56	NOP56 ribonucleoprotein	10528
941	ENSG00000171608	845.145	1.7734	0.304409	5.8257	5.6874e-09	1.15676e-07	PIK3CD	phosphatidylinositol-4,5-bisphosphate 3-kinase catalytic subunit delta	5293
942	ENSG00000175591	42.285	-4.08786	0.702127	-5.82211	5.81086e-09	1.18038e-07	P2RY2	purinergic receptor P2Y2	5029
943	ENSG00000185164	871.058	-0.698536	0.119983	-5.82196	5.81598e-09	1.18038e-07	NOMO2	NODAL modulator 2	283820
944	ENSG00000185164	871.058	-0.698536	0.119983	-5.82196	5.81598e-09	1.18038e-07	LOC102723728	nodal modulator 3-like	102723728
945	ENSG00000067715	354.201	2.3104	0.397164	5.81725	5.98237e-09	1.21285e-07	SYT1	synaptotagmin 1	6857
946	ENSG00000124795	3440.15	0.887245	0.152537	5.81659	6.00586e-09	1.21631e-07	DEK	DEK proto-oncogene	7913
947	ENSG00000154447	1985.26	-0.741683	0.127545	-5.81507	6.06091e-09	1.22615e-07	SH3RF1	SH3 domain containing ring finger 1	57630
948	ENSG00000097046	329.105	1.15844	0.199388	5.80999	6.2476e-09	1.26257e-07	CDC7	cell division cycle 7	8317
949	ENSG00000140406	321.172	0.947857	0.163152	5.80965	6.26037e-09	1.26381e-07	TLNRD1	talin rod domain containing 1	59274
950	ENSG00000124207	3349.71	0.844745	0.145445	5.808	6.32225e-09	1.27494e-07	CSE1L	chromosome segregation 1 like	1434
951	ENSG00000068912	3189.01	-0.632153	0.108855	-5.80731	6.34845e-09	1.27887e-07	ERLEC1	endoplasmic reticulum lectin 1	27248
952	ENSG00000221963	446.543	-1.36814	0.235719	-5.80414	6.46969e-09	1.30191e-07	APOL6	apolipoprotein L6	80830
953	ENSG00000242498	395.717	0.942692	0.162538	5.79983	6.6382e-09	1.3344e-07	ARPIN	actin related protein 2/3 complex inhibitor	348110
954	ENSG00000204622	675.567	-0.839471	0.144777	-5.79839	6.6953e-09	1.34445e-07	HLA-J	major histocompatibility complex, class I, J (pseudogene)	3137
955	ENSG00000170515	3042.16	0.492705	0.0849972	5.79671	6.76279e-09	1.35656e-07	PA2G4	proliferation-associated 2G4	5036
956	ENSG00000132423	173.856	0.948746	0.163705	5.79546	6.8135e-09	1.36529e-07	COQ3	coenzyme Q3, methyltransferase	51805
957	ENSG00000205937	2192.38	0.480788	0.0829759	5.79431	6.86019e-09	1.3732e-07	RNPS1	RNA binding protein with serine rich domain 1	10921
958	ENSG00000260401	33.8661	-5.1676	0.891967	-5.79349	6.89376e-09	1.37846e-07	NA	NA	NA
959	ENSG00000117724	3481.9	3.24605	0.560316	5.79325	6.90355e-09	1.37896e-07	CENPF	centromere protein F	1063
960	ENSG00000186185	736.993	3.9533	0.682535	5.79209	6.95143e-09	1.38707e-07	KIF18B	kinesin family member 18B	146909
961	ENSG00000128284	98.3795	-1.92842	0.332994	-5.79114	6.99084e-09	1.39346e-07	APOL3	apolipoprotein L3	80833
962	ENSG00000147509	382.525	-2.02873	0.350403	-5.7897	7.05116e-09	1.40401e-07	RGS20	regulator of G protein signaling 20	8601
963	ENSG00000163395	59.844	-3.07054	0.530513	-5.78788	7.12822e-09	1.41787e-07	IGFN1	immunoglobulin like and fibronectin type III domain containing 1	91156
964	ENSG00000166037	730.749	0.687111	0.118742	5.7866	7.18253e-09	1.42717e-07	CEP57	centrosomal protein 57	9702
965	ENSG00000110200	269.178	0.792925	0.137143	5.78175	7.39271e-09	1.4674e-07	ANAPC15	anaphase promoting complex subunit 15	25906
966	ENSG00000184009	128052	1.098	0.189974	5.77973	7.48186e-09	1.48354e-07	ACTG1	actin gamma 1	71
967	ENSG00000114796	540.452	-1.19183	0.206382	-5.77488	7.70085e-09	1.52536e-07	KLHL24	kelch like family member 24	54800
968	ENSG00000174004	142.42	-1.54023	0.26672	-5.77468	7.70981e-09	1.52554e-07	NRROS	negative regulator of reactive oxygen species	375387
969	ENSG00000196937	2299.08	-0.713466	0.123571	-5.77375	7.75275e-09	1.53244e-07	FAM3C	FAM3 metabolism regulating signaling molecule C	10447
970	ENSG00000074047	766.044	1.10022	0.190578	5.77309	7.78329e-09	1.53688e-07	GLI2	GLI family zinc finger 2	2736
971	ENSG00000196141	3090.03	0.724568	0.125591	5.76929	7.96051e-09	1.57023e-07	SPATS2L	spermatogenesis associated serine rich 2 like	26010
972	ENSG00000170540	3052.71	1.09278	0.189453	5.76808	8.01797e-09	1.57992e-07	ARL6IP1	ADP ribosylation factor like GTPase 6 interacting protein 1	23204
973	ENSG00000129667	265.311	-1.7004	0.295346	-5.75731	8.54646e-09	1.68231e-07	RHBDF2	rhomboid 5 homolog 2	79651
974	ENSG00000169902	1322.24	-0.831051	0.144416	-5.75458	8.68574e-09	1.70795e-07	TPST1	tyrosylprotein sulfotransferase 1	8460
975	ENSG00000160712	114.258	-1.91308	0.332533	-5.75304	8.7654e-09	1.72183e-07	IL6R	interleukin 6 receptor	3570
976	ENSG00000112033	4106.35	0.912649	0.158648	5.75267	8.78443e-09	1.72379e-07	PPARD	peroxisome proliferator activated receptor delta	5467
977	ENSG00000119335	7064.21	0.606764	0.105483	5.75223	8.80719e-09	1.72646e-07	SET	SET nuclear proto-oncogene	6418
978	ENSG00000114767	636.277	0.589593	0.102521	5.75093	8.87544e-09	1.73805e-07	RRP9	ribosomal RNA processing 9, U3 small nucleolar RNA binding protein	9136
979	ENSG00000122861	4152.65	-1.5341	0.266922	-5.74735	9.06521e-09	1.77338e-07	PLAU	plasminogen activator, urokinase	5328
980	ENSG00000102805	772.65	-0.746128	0.129945	-5.74186	9.36417e-09	1.82997e-07	CLN5	CLN5 intracellular trafficking protein	1203
981	ENSG00000120156	244.944	-3.20348	0.558064	-5.74035	9.448e-09	1.84445e-07	TEK	TEK receptor tyrosine kinase	7010
982	ENSG00000101098	41.1339	-2.63142	0.458765	-5.73587	9.70136e-09	1.89196e-07	RIMS4	regulating synaptic membrane exocytosis 4	140730
983	ENSG00000084764	546.372	-0.789663	0.13769	-5.73508	9.74658e-09	1.89883e-07	MAPRE3	microtubule associated protein RP/EB family member 3	22924
984	ENSG00000215105	264.45	-1.57437	0.274568	-5.73399	9.80948e-09	1.90912e-07	NA	NA	NA
985	ENSG00000086289	1134.46	-2.08276	0.363252	-5.73364	9.82961e-09	1.91108e-07	EPDR1	ependymin related 1	54749
986	ENSG00000183715	42.5283	-3.93537	0.686763	-5.73031	1.00245e-08	1.94697e-07	OPCML	opioid binding protein/cell adhesion molecule like	4978
987	ENSG00000139618	417.658	1.56747	0.273625	5.72852	1.01308e-08	1.96561e-07	BRCA2	BRCA2 DNA repair associated	675
988	ENSG00000148840	1999.18	0.53102	0.0927262	5.72675	1.02372e-08	1.98422e-07	PPRC1	PPARG related coactivator 1	23082
989	ENSG00000185551	3673.98	1.30502	0.227993	5.72394	1.04082e-08	2.01529e-07	NR2F2	nuclear receptor subfamily 2 group F member 2	7026
990	ENSG00000223865	542.402	-2.66822	0.466278	-5.72238	1.05042e-08	2.03181e-07	HLA-DPB1	major histocompatibility complex, class II, DP beta 1	3115
991	ENSG00000006740	65.796	-1.86155	0.325339	-5.72189	1.05348e-08	2.03565e-07	ARHGAP44	Rho GTPase activating protein 44	9912
992	ENSG00000250722	204.266	-3.09677	0.541507	-5.71879	1.07283e-08	2.07094e-07	SELENOP	selenoprotein P	6414
993	ENSG00000170873	700.363	-3.98782	0.697966	-5.71349	1.1068e-08	2.13433e-07	MTSS1	MTSS I-BAR domain containing 1	9788
994	ENSG00000173230	4295.07	-0.406577	0.0711818	-5.71182	1.11777e-08	2.1533e-07	GOLGB1	golgin B1	2804
995	ENSG00000077232	5620.37	-0.496885	0.0870604	-5.70736	1.14742e-08	2.20816e-07	DNAJC10	DnaJ heat shock protein family (Hsp40) member C10	54431
996	ENSG00000099256	221.898	0.947342	0.166252	5.69824	1.2105e-08	2.32721e-07	PRTFDC1	phosphoribosyl transferase domain containing 1	56952
997	ENSG00000168496	1343.78	1.54039	0.270347	5.69781	1.21358e-08	2.33076e-07	FEN1	flap structure-specific endonuclease 1	2237
998	ENSG00000253250	98.676	1.44253	0.253196	5.69727	1.21739e-08	2.33572e-07	C8orf88	chromosome 8 open reading frame 88	100127983
999	ENSG00000184408	83.6869	-3.13539	0.550429	-5.69626	1.22462e-08	2.34721e-07	KCND2	potassium voltage-gated channel subfamily D member 2	3751
1000	ENSG00000077152	462.149	1.60458	0.281739	5.69528	1.23168e-08	2.35837e-07	UBE2T	ubiquitin conjugating enzyme E2 T	29089
1001	ENSG00000065923	1029.61	-1.268	0.2227	-5.69373	1.24291e-08	2.37746e-07	SLC9A7	solute carrier family 9 member A7	84679
1002	ENSG00000177990	58.3638	1.91868	0.336995	5.69348	1.24475e-08	2.37857e-07	DPY19L2	dpy-19 like 2	283417
1003	ENSG00000205213	2311.34	-1.42813	0.250869	-5.69271	1.25036e-08	2.38689e-07	LGR4	leucine rich repeat containing G protein-coupled receptor 4	55366
1004	ENSG00000088247	4472.45	0.552628	0.0970888	5.69198	1.25572e-08	2.3947e-07	KHSRP	KH-type splicing regulatory protein	8570
1005	ENSG00000144891	90.8316	-1.66987	0.293405	-5.69134	1.26044e-08	2.4013e-07	AGTR1	angiotensin II receptor type 1	185
1006	ENSG00000171503	684.035	-0.607022	0.106773	-5.68517	1.30684e-08	2.4872e-07	ETFDH	electron transfer flavoprotein dehydrogenase	2110
1007	ENSG00000147883	457.134	-1.96846	0.346283	-5.68454	1.31162e-08	2.49317e-07	CDKN2B	cyclin dependent kinase inhibitor 2B	1030
1008	ENSG00000135378	93.581	-2.4775	0.435841	-5.68442	1.31261e-08	2.49317e-07	PRRG4	proline rich and Gla domain 4	79056
1009	ENSG00000149212	285.655	-1.40192	0.246804	-5.68031	1.3445e-08	2.55119e-07	SESN3	sestrin 3	143686
1010	ENSG00000128578	546.545	-1.27069	0.223824	-5.67716	1.36947e-08	2.59597e-07	STRIP2	striatin interacting protein 2	57464
1011	ENSG00000166710	43136.5	-0.553343	0.0974825	-5.67633	1.37611e-08	2.60596e-07	B2M	beta-2-microglobulin	567
1012	ENSG00000105472	565.866	-0.765681	0.134922	-5.67498	1.38701e-08	2.62397e-07	CLEC11A	C-type lectin domain containing 11A	6320
1013	ENSG00000146143	717.231	0.862121	0.151936	5.67425	1.39295e-08	2.63259e-07	PRIM2	DNA primase subunit 2	5558
1014	ENSG00000155158	246.127	-1.14402	0.201622	-5.67407	1.39447e-08	2.63283e-07	TTC39B	tetratricopeptide repeat domain 39B	158219
1015	ENSG00000099337	309.321	-2.12693	0.374984	-5.67205	1.41099e-08	2.66137e-07	KCNK6	potassium two pore domain channel subfamily K member 6	9424
1016	ENSG00000167325	3458.01	0.936159	0.165071	5.67124	1.41769e-08	2.67134e-07	RRM1	ribonucleotide reductase catalytic subunit M1	6240
1017	ENSG00000206503	5028.26	-0.878269	0.154878	-5.67072	1.42196e-08	2.67674e-07	HLA-A	major histocompatibility complex, class I, A	3105
1018	ENSG00000100014	953.923	0.646025	0.113948	5.66946	1.4325e-08	2.6939e-07	SPECC1L	sperm antigen with calponin homology and coiled-coil domains 1 like	23384
1019	ENSG00000166845	352.442	1.15978	0.204599	5.66858	1.43987e-08	2.70506e-07	C18orf54	chromosome 18 open reading frame 54	162681
1020	ENSG00000168056	3542.76	-1.00355	0.17707	-5.66757	1.4484e-08	2.71841e-07	LTBP3	latent transforming growth factor beta binding protein 3	4054
1021	ENSG00000181555	2088.28	0.391474	0.0691195	5.66372	1.48124e-08	2.77729e-07	SETD2	SET domain containing 2, histone lysine methyltransferase	29072
1022	ENSG00000172037	13200.1	-0.830294	0.146652	-5.66167	1.4991e-08	2.808e-07	LAMB2	laminin subunit beta 2	3913
1023	ENSG00000119927	2981.94	-2.01449	0.355854	-5.661	1.50496e-08	2.81619e-07	GPAM	glycerol-3-phosphate acyltransferase, mitochondrial	57678
1024	ENSG00000106080	2642.85	-0.537569	0.0950311	-5.65676	1.54254e-08	2.88367e-07	FKBP14	FKBP prolyl isomerase 14	55033
1025	ENSG00000167513	283.378	2.27862	0.402958	5.65475	1.56071e-08	2.91477e-07	CDT1	chromatin licensing and DNA replication factor 1	81620
1026	ENSG00000114573	3934.27	-0.988326	0.1748	-5.65403	1.56725e-08	2.92409e-07	ATP6V1A	ATPase H+ transporting V1 subunit A	523
1027	ENSG00000145526	23.3127	-4.07418	0.720627	-5.65367	1.57059e-08	2.92744e-07	CDH18	cadherin 18	1016
1028	ENSG00000163918	382.086	1.13853	0.201413	5.65273	1.57923e-08	2.94066e-07	RFC4	replication factor C subunit 4	5984
1029	ENSG00000213281	3122.51	0.904741	0.160078	5.65188	1.58698e-08	2.95219e-07	NRAS	NRAS proto-oncogene, GTPase	4893
1030	ENSG00000128973	808.678	0.878467	0.15544	5.6515	1.59051e-08	2.95586e-07	CLN6	CLN6 transmembrane ER protein	54982
1031	ENSG00000130402	22175.3	0.920271	0.163014	5.64536	1.64832e-08	3.06028e-07	ACTN4	actinin alpha 4	81
1032	ENSG00000260977	57.4585	-1.56733	0.277803	-5.64186	1.68224e-08	3.1202e-07	NA	NA	NA
1033	ENSG00000092820	2735.29	0.973727	0.172672	5.63917	1.7087e-08	3.16619e-07	EZR	ezrin	7430
1034	ENSG00000198715	2154.09	-0.790134	0.140155	-5.63758	1.72459e-08	3.19252e-07	GLMP	glycosylated lysosomal membrane protein	112770
1035	ENSG00000142945	1275.19	3.7052	0.657535	5.63499	1.75073e-08	3.23774e-07	KIF2C	kinesin family member 2C	11004
1036	ENSG00000089685	692.191	3.56316	0.632752	5.63121	1.78948e-08	3.30619e-07	BIRC5	baculoviral IAP repeat containing 5	332
1037	ENSG00000127423	84.069	1.39146	0.247142	5.6302	1.79997e-08	3.32232e-07	AUNIP	aurora kinase A and ninein interacting protein	79000
1038	ENSG00000142920	125.823	-1.2786	0.22714	-5.62911	1.81139e-08	3.34015e-07	AZIN2	antizyme inhibitor 2	113451
1039	ENSG00000183696	699.111	-1.42035	0.252364	-5.62818	1.82126e-08	3.35508e-07	UPP1	uridine phosphorylase 1	7378
1040	ENSG00000224330	40.0697	-5.6406	1.00236	-5.62731	1.83045e-08	3.36873e-07	NA	NA	NA
1041	ENSG00000198796	2857.07	1.47639	0.262408	5.62633	1.8408e-08	3.38449e-07	ALPK2	alpha kinase 2	115701
1042	ENSG00000102172	2325.56	0.650127	0.115556	5.62606	1.84376e-08	3.38622e-07	SMS	spermine synthase	6611
1043	ENSG00000156876	201.443	1.4	0.248848	5.62591	1.84531e-08	3.38622e-07	SASS6	SAS-6 centriolar assembly protein	163786
1044	ENSG00000189337	192.018	1.2461	0.221795	5.61826	1.92895e-08	3.53629e-07	KAZN	kazrin, periplakin interacting protein	23254
1045	ENSG00000103316	98.9318	-1.78272	0.317327	-5.61792	1.9327e-08	3.53973e-07	CRYM	crystallin mu	1428
1046	ENSG00000225830	819.873	-1.57032	0.279715	-5.61399	1.97714e-08	3.61542e-07	ERCC6	ERCC excision repair 6, chromatin remodeling factor	2074
1047	ENSG00000132819	123.349	1.07741	0.191918	5.61393	1.97784e-08	3.61542e-07	RBM38	RNA binding motif protein 38	55544
1048	ENSG00000189221	91.8145	-2.12276	0.378281	-5.61161	2.00455e-08	3.66072e-07	MAOA	monoamine oxidase A	4128
1049	ENSG00000196083	373.381	-0.991821	0.176783	-5.61037	2.01891e-08	3.6834e-07	IL1RAP	interleukin 1 receptor accessory protein	3556
1050	ENSG00000197696	622.314	-2.24146	0.399723	-5.60753	2.05237e-08	3.74083e-07	NMB	neuromedin B	4828
1051	ENSG00000100416	857.888	0.625961	0.111632	5.60736	2.05435e-08	3.74086e-07	TRMU	tRNA mitochondrial 2-thiouridylase	55687
1052	ENSG00000111445	442.44	0.983446	0.175429	5.60596	2.0711e-08	3.76772e-07	RFC5	replication factor C subunit 5	5985
1053	ENSG00000152455	280.473	1.01998	0.181982	5.60487	2.08417e-08	3.78787e-07	SUV39H2	suppressor of variegation 3-9 homolog 2	79723
1054	ENSG00000101220	953.688	0.892261	0.159266	5.60233	2.11484e-08	3.83994e-07	C20orf27	chromosome 20 open reading frame 27	54976
1055	ENSG00000185015	73.4511	-1.58038	0.282134	-5.6015	2.12499e-08	3.85467e-07	CA13	carbonic anhydrase 13	377677
1056	ENSG00000104723	2946.75	-0.432925	0.0773397	-5.5977	2.17211e-08	3.93457e-07	TUSC3	tumor suppressor candidate 3	7991
1057	ENSG00000065485	1281.45	-1.18199	0.21116	-5.59762	2.17319e-08	3.93457e-07	PDIA5	protein disulfide isomerase family A member 5	10954
1058	ENSG00000169045	7871.94	0.700338	0.125248	5.59159	2.24998e-08	4.06972e-07	HNRNPH1	heterogeneous nuclear ribonucleoprotein H1	3187
1059	ENSG00000268913	35.7768	-2.44596	0.437463	-5.59123	2.25472e-08	4.07439e-07	NA	NA	NA
1060	ENSG00000131386	219.184	-1.77858	0.318201	-5.58948	2.27751e-08	4.11166e-07	GALNT15	polypeptide N-acetylgalactosaminyltransferase 15	117248
1061	ENSG00000156298	53.6301	-2.65409	0.475006	-5.58748	2.30388e-08	4.15531e-07	TSPAN7	tetraspanin 7	7102
1062	ENSG00000164221	211.88	0.858832	0.153721	5.58694	2.31107e-08	4.16432e-07	CCDC112	coiled-coil domain containing 112	153733
1063	ENSG00000113810	2749.2	1.46466	0.262198	5.58608	2.32258e-08	4.17379e-07	SMC4	structural maintenance of chromosomes 4	10051
1064	ENSG00000074527	4099.07	-2.24155	0.401277	-5.58605	2.32288e-08	4.17379e-07	NTN4	netrin 4	59277
1065	ENSG00000154229	5198.67	-0.615964	0.110268	-5.58605	2.32293e-08	4.17379e-07	PRKCA	protein kinase C alpha	5578
1066	ENSG00000085063	34139.3	-0.737901	0.132131	-5.58463	2.34195e-08	4.20397e-07	CD59	CD59 molecule (CD59 blood group)	966
1067	ENSG00000255103	1773.9	1.00459	0.180012	5.58071	2.39538e-08	4.29581e-07	NA	NA	NA
1068	ENSG00000148335	1300.67	0.628771	0.112743	5.57701	2.44692e-08	4.38411e-07	NTMT1	N-terminal Xaa-Pro-Lys N-methyltransferase 1	28989
1069	ENSG00000197614	410.813	-2.27955	0.409279	-5.56967	2.55223e-08	4.56847e-07	MFAP5	microfibril associated protein 5	8076
1070	ENSG00000163638	88.4627	-2.2066	0.396194	-5.56949	2.55482e-08	4.56879e-07	ADAMTS9	ADAM metallopeptidase with thrombospondin type 1 motif 9	56999
1071	ENSG00000182963	955.552	1.15546	0.207598	5.56586	2.60867e-08	4.66069e-07	GJC1	gap junction protein gamma 1	10052
1072	ENSG00000090924	1106.07	0.975831	0.175336	5.56549	2.61422e-08	4.66621e-07	PLEKHG2	pleckstrin homology and RhoGEF domain containing G2	64857
1073	ENSG00000211445	515.502	-2.63457	0.473523	-5.56377	2.64013e-08	4.70802e-07	GPX3	glutathione peroxidase 3	2878
1074	ENSG00000186310	475.386	-0.928392	0.167057	-5.55732	2.73945e-08	4.88055e-07	NAP1L3	nucleosome assembly protein 1 like 3	4675
1075	ENSG00000151690	373.425	-1.20228	0.216361	-5.55684	2.74709e-08	4.88957e-07	MFSD6	major facilitator superfamily domain containing 6	54842
1076	ENSG00000228623	141.417	-1.35734	0.244297	-5.55611	2.75859e-08	4.90543e-07	NA	NA	NA
1077	ENSG00000100139	1532.78	0.600118	0.108058	5.55369	2.79703e-08	4.96913e-07	MICALL1	MICAL like 1	85377
1078	ENSG00000136122	252.753	1.39094	0.250465	5.55344	2.80099e-08	4.97149e-07	BORA	BORA aurora kinase A activator	79866
1079	ENSG00000085491	1508.82	0.527929	0.0950906	5.55185	2.82658e-08	5.01138e-07	SLC25A24	solute carrier family 25 member 24	29957
1080	ENSG00000177239	3442.32	-0.59555	0.107273	-5.55172	2.82875e-08	5.01138e-07	MAN1B1	mannosidase alpha class 1B member 1	11253
1081	ENSG00000205414	10.0569	7.56243	1.36275	5.5494	2.86657e-08	5.07365e-07	NA	NA	NA
1082	ENSG00000168476	676.011	1.18884	0.214298	5.54761	2.896e-08	5.12096e-07	REEP4	receptor accessory protein 4	80346
1083	ENSG00000050393	911.053	0.549438	0.0990458	5.54732	2.9009e-08	5.12483e-07	MCUR1	mitochondrial calcium uniporter regulator 1	63933
1084	ENSG00000107623	14.2928	-6.93139	1.24973	-5.54629	2.91794e-08	5.15013e-07	NA	NA	NA
1085	ENSG00000177084	1234.85	1.18867	0.214389	5.54448	2.94837e-08	5.19901e-07	POLE	DNA polymerase epsilon, catalytic subunit	5426
1086	ENSG00000204899	931.977	0.905404	0.16339	5.54137	3.00112e-08	5.2871e-07	MZT1	mitotic spindle organizing protein 1	440145
1087	ENSG00000180801	1269.28	0.815717	0.147224	5.54065	3.01347e-08	5.30393e-07	ARSJ	arylsulfatase family member J	79642
1088	ENSG00000067057	9272.72	0.944789	0.170533	5.54022	3.02098e-08	5.31222e-07	PFKP	phosphofructokinase, platelet	5214
1089	ENSG00000144834	146.923	4.98635	0.900146	5.53949	3.03353e-08	5.32934e-07	TAGLN3	transgelin 3	29114
1090	ENSG00000186871	306.121	2.69961	0.487452	5.53822	3.05561e-08	5.36317e-07	ERCC6L	ERCC excision repair 6 like, spindle assembly checkpoint helicase	54821
1091	ENSG00000138468	305.239	1.02864	0.185967	5.5313	3.17873e-08	5.57409e-07	SENP7	SUMO specific peptidase 7	57337
1092	ENSG00000171724	36.6848	3.92269	0.709315	5.53026	3.19763e-08	5.60206e-07	VAT1L	vesicle amine transport 1 like	57687
1093	ENSG00000058804	971.069	0.89894	0.162563	5.5298	3.20588e-08	5.61132e-07	NDC1	NDC1 transmembrane nucleoporin	55706
1094	ENSG00000105497	782.981	-1.46749	0.265545	-5.52634	3.26978e-08	5.7179e-07	ZNF175	zinc finger protein 175	7728
1095	ENSG00000119977	2229.27	-0.469503	0.0849757	-5.52515	3.29212e-08	5.75165e-07	TCTN3	tectonic family member 3	26123
1096	ENSG00000237649	1032.53	3.4852	0.631269	5.52094	3.37182e-08	5.88547e-07	KIFC1	kinesin family member C1	3833
1097	ENSG00000133107	351.326	-1.49251	0.270371	-5.52025	3.38517e-08	5.90333e-07	TRPC4	transient receptor potential cation channel subfamily C member 4	7223
1098	ENSG00000144749	931.995	-0.956121	0.173316	-5.51665	3.45528e-08	6.02006e-07	LRIG1	leucine rich repeats and immunoglobulin like domains 1	26018
1099	ENSG00000151882	157.42	-1.43464	0.260086	-5.51604	3.46729e-08	6.03544e-07	CCL28	C-C motif chemokine ligand 28	56477
1100	ENSG00000159217	338.593	2.28289	0.414463	5.50808	3.6277e-08	6.30887e-07	IGF2BP1	insulin like growth factor 2 mRNA binding protein 1	10642
1101	ENSG00000135451	532.019	3.86425	0.702079	5.50402	3.71235e-08	6.45017e-07	TROAP	trophinin associated protein	10024
1102	ENSG00000075651	160.697	-1.24408	0.226101	-5.50232	3.74817e-08	6.50644e-07	PLD1	phospholipase D1	5337
1103	ENSG00000132837	65.584	-1.82326	0.331373	-5.50213	3.7522e-08	6.50748e-07	DMGDH	dimethylglycine dehydrogenase	29958
1104	ENSG00000121440	2829.97	1.10819	0.201423	5.50182	3.75896e-08	6.51141e-07	PDZRN3	PDZ domain containing ring finger 3	23024
1105	ENSG00000112984	1166.52	4.10343	0.745862	5.5016	3.76363e-08	6.51141e-07	KIF20A	kinesin family member 20A	10112
1106	ENSG00000078403	942.16	0.684119	0.124353	5.5014	3.76779e-08	6.51141e-07	MLLT10	MLLT10 histone lysine methyltransferase DOT1L cofactor	8028
1107	ENSG00000101938	1294.13	-2.2393	0.407044	-5.50138	3.76821e-08	6.51141e-07	CHRDL1	chordin like 1	91851
1108	ENSG00000136840	764.884	-0.971528	0.176628	-5.50041	3.789e-08	6.54137e-07	ST6GALNAC4	ST6 N-acetylgalactosaminide alpha-2,6-sialyltransferase 4	27090
1109	ENSG00000136868	2039.34	-0.665858	0.121061	-5.5002	3.79353e-08	6.54323e-07	SLC31A1	solute carrier family 31 member 1	1317
1110	ENSG00000012048	633.235	1.39927	0.254601	5.49594	3.8863e-08	6.69715e-07	BRCA1	BRCA1 DNA repair associated	672
1111	ENSG00000196743	2078.31	-0.629874	0.11465	-5.49386	3.93236e-08	6.77037e-07	GM2A	GM2 ganglioside activator	2760
1112	ENSG00000171631	58.6215	-2.8825	0.525186	-5.48853	4.05304e-08	6.97181e-07	P2RY6	pyrimidinergic receptor P2Y6	5031
1113	ENSG00000091127	523.924	0.711827	0.129791	5.4844	4.1488e-08	7.12476e-07	PUS7	pseudouridine synthase 7	54517
1114	ENSG00000137266	946.695	-0.77163	0.140696	-5.48437	4.14947e-08	7.12476e-07	SLC22A23	solute carrier family 22 member 23	63027
1115	ENSG00000099203	463.63	-0.803116	0.14647	-5.48316	4.17794e-08	7.16715e-07	TMED1	transmembrane p24 trafficking protein 1	11018
1116	ENSG00000198087	978.406	-0.984821	0.179643	-5.48211	4.20288e-08	7.20341e-07	CD2AP	CD2 associated protein	23607
1117	ENSG00000188501	69.5275	1.91883	0.350084	5.48106	4.22776e-08	7.23951e-07	LCTL	lactase like	197021
1118	ENSG00000130204	1369.05	0.637044	0.116289	5.47813	4.29849e-08	7.35399e-07	TOMM40	translocase of outer mitochondrial membrane 40	10452
1119	ENSG00000089006	2065.25	0.480776	0.0877774	5.47722	4.32056e-08	7.38349e-07	SNX5	sorting nexin 5	27131
1120	ENSG00000221890	566.876	-2.67455	0.488315	-5.4771	4.32353e-08	7.38349e-07	NPTXR	neuronal pentraxin receptor	23467
1121	ENSG00000133119	599.121	1.20906	0.220897	5.47342	4.41437e-08	7.53184e-07	RFC3	replication factor C subunit 3	5983
1122	ENSG00000104738	2361.77	0.913013	0.166817	5.47315	4.42106e-08	7.53647e-07	MCM4	minichromosome maintenance complex component 4	4173
1123	ENSG00000092607	978.914	-0.815362	0.149022	-5.47143	4.46418e-08	7.60315e-07	TBX15	T-box transcription factor 15	6913
1124	ENSG00000137414	1244.32	-0.766165	0.1402	-5.46479	4.63445e-08	7.88605e-07	FAM8A1	family with sequence similarity 8 member A1	51439
1125	ENSG00000120279	26.5161	-4.8953	0.896386	-5.46115	4.73063e-08	8.0425e-07	MYCT1	MYC target 1	80177
1126	ENSG00000165244	187.261	2.05127	0.37589	5.45709	4.84e-08	8.22106e-07	ZNF367	zinc finger protein 367	195828
1127	ENSG00000183856	1343.9	4.0079	0.734759	5.45472	4.90507e-08	8.32413e-07	IQGAP3	IQ motif containing GTPase activating protein 3	128239
1128	ENSG00000139178	638.695	-1.16318	0.213312	-5.45296	4.95375e-08	8.39923e-07	C1RL	complement C1r subcomponent like	51279
1129	ENSG00000171316	124.441	-1.92177	0.352513	-5.45162	4.99135e-08	8.45542e-07	CHD7	chromodomain helicase DNA binding protein 7	55636
1130	ENSG00000163956	3747.14	-0.745584	0.136771	-5.45132	4.99974e-08	8.46205e-07	LRPAP1	LDL receptor related protein associated protein 1	4043
1131	ENSG00000063244	4627.89	0.37442	0.0687225	5.44829	5.08556e-08	8.59964e-07	U2AF2	U2 small nuclear RNA auxiliary factor 2	11338
1132	ENSG00000168758	1071	-0.897131	0.164682	-5.44767	5.1034e-08	8.62212e-07	SEMA4C	semaphorin 4C	54910
1133	ENSG00000013583	1104.63	-0.859502	0.15778	-5.44748	5.10899e-08	8.62386e-07	HEBP1	heme binding protein 1	50865
1134	ENSG00000063438	2810.95	0.708681	0.130137	5.44565	5.16155e-08	8.70483e-07	AHRR	aryl-hydrocarbon receptor repressor	57491
1135	ENSG00000179950	3492.51	0.529432	0.0972806	5.44232	5.25923e-08	8.86168e-07	PUF60	poly(U) binding splicing factor 60	22827
1136	ENSG00000140332	1030.1	-1.1171	0.205276	-5.44193	5.27067e-08	8.87307e-07	TLE3	TLE family member 3, transcriptional corepressor	7090
1137	ENSG00000159363	1380.55	-0.977018	0.179568	-5.44094	5.29995e-08	8.91445e-07	ATP13A2	ATPase cation transporting 13A2	23400
1138	ENSG00000265787	29.2569	2.69207	0.494902	5.43959	5.34032e-08	8.97438e-07	CYP4F35P	cytochrome P450 family 4 subfamily F member 35, pseudogene	284233
1139	ENSG00000183814	204.491	1.45	0.266618	5.43851	5.37292e-08	9.02117e-07	LIN9	lin-9 DREAM MuvB core complex component	286826
1140	ENSG00000072071	139.934	-0.94742	0.174319	-5.43497	5.48047e-08	9.1936e-07	ADGRL1	adhesion G protein-coupled receptor L1	22859
1141	ENSG00000130363	424.091	-1.02081	0.187851	-5.43414	5.50602e-08	9.22831e-07	RSPH3	radial spoke head 3	83861
1142	ENSG00000245532	24248.9	-1.4066	0.25887	-5.43361	5.52252e-08	9.24737e-07	NEAT1	nuclear paraspeckle assembly transcript 1	283131
1143	ENSG00000149380	1514.6	-1.18681	0.218426	-5.43346	5.52715e-08	9.24737e-07	P4HA3	prolyl 4-hydroxylase subunit alpha 3	283208
1144	ENSG00000221955	133.399	-2.3556	0.433663	-5.43187	5.57678e-08	9.32218e-07	SLC12A8	solute carrier family 12 member 8	84561
1145	ENSG00000106991	11409.5	-0.909195	0.167404	-5.43114	5.59943e-08	9.35178e-07	ENG	endoglin	2022
1146	ENSG00000186481	92.7139	2.41088	0.444053	5.42927	5.65851e-08	9.44213e-07	NA	NA	NA
1147	ENSG00000169933	164.214	-2.50399	0.461297	-5.42816	5.69377e-08	9.49263e-07	FRMPD4	FERM and PDZ domain containing 4	9758
1148	ENSG00000101868	464.877	1.12015	0.206365	5.42799	5.69911e-08	9.49318e-07	POLA1	DNA polymerase alpha 1, catalytic subunit	5422
1149	ENSG00000124562	1675.28	0.565335	0.104189	5.42607	5.76073e-08	9.58739e-07	SNRPC	small nuclear ribonucleoprotein polypeptide C	6631
1150	ENSG00000152377	10562.8	-1.02828	0.189543	-5.42504	5.79429e-08	9.63479e-07	SPOCK1	SPARC (osteonectin), cwcv and kazal like domains proteoglycan 1	6695
1151	ENSG00000166250	7206.11	-0.9341	0.172218	-5.42395	5.82963e-08	9.68506e-07	CLMP	CXADR like membrane protein	79827
1152	ENSG00000153714	546.163	-1.27095	0.234386	-5.42246	5.87848e-08	9.75766e-07	LURAP1L	leucine rich adaptor protein 1 like	286343
1153	ENSG00000141448	467.427	-2.70997	0.500137	-5.41847	6.01127e-08	9.96935e-07	GATA6	GATA binding protein 6	2627
1154	ENSG00000033100	5320.25	-0.730522	0.134866	-5.41663	6.07319e-08	1.00626e-06	CHPF2	chondroitin polymerizing factor 2	54480
1155	ENSG00000142166	2750.56	-0.636695	0.117548	-5.41649	6.07814e-08	1.00626e-06	IFNAR1	interferon alpha and beta receptor subunit 1	3454
1156	ENSG00000132471	2066.46	-0.678346	0.12525	-5.41592	6.09738e-08	1.00857e-06	WBP2	WW domain binding protein 2	23558
1157	ENSG00000152926	445.74	-0.826047	0.152614	-5.41266	6.20965e-08	1.02624e-06	ZNF117	zinc finger protein 117	51351
1158	ENSG00000152926	445.74	-0.826047	0.152614	-5.41266	6.20965e-08	1.02624e-06	ERV3-1-ZNF117	ERV3-1-ZNF117 readthrough	109504726
1159	ENSG00000111247	319.17	2.36079	0.43621	5.41205	6.2309e-08	1.02886e-06	RAD51AP1	RAD51 associated protein 1	10635
1160	ENSG00000106070	1786.06	-0.852538	0.157765	-5.40385	6.52271e-08	1.0761e-06	GRB10	growth factor receptor bound protein 10	2887
1161	ENSG00000143476	540.7	2.38199	0.440822	5.40352	6.53459e-08	1.07713e-06	DTL	denticleless E3 ubiquitin protein ligase homolog	51514
1162	ENSG00000095319	2975.18	0.511798	0.0947543	5.40131	6.61542e-08	1.0895e-06	NUP188	nucleoporin 188	23511
1163	ENSG00000072501	3719.81	0.886958	0.164234	5.40057	6.64287e-08	1.09308e-06	SMC1A	structural maintenance of chromosomes 1A	8243
1164	ENSG00000169180	4201.26	0.396181	0.0733647	5.40016	6.65816e-08	1.09464e-06	XPO6	exportin 6	23214
1165	ENSG00000103647	1537.27	-1.43462	0.265674	-5.39992	6.66709e-08	1.09516e-06	CORO2B	coronin 2B	10391
1166	ENSG00000111670	2066.33	-0.919697	0.170377	-5.398	6.73883e-08	1.10599e-06	GNPTAB	N-acetylglucosamine-1-phosphate transferase subunits alpha and beta	79158
1167	ENSG00000198700	3234.04	0.54879	0.101674	5.39753	6.75629e-08	1.10789e-06	IPO9	importin 9	55705
1168	ENSG00000101412	331.496	1.93455	0.358641	5.39411	6.88631e-08	1.12772e-06	E2F1	E2F transcription factor 1	1869
1169	ENSG00000185480	268.517	1.32557	0.245754	5.3939	6.89428e-08	1.12772e-06	PARPBP	PARP1 binding protein	55010
1170	ENSG00000108688	33.0115	-5.01751	0.930221	-5.39388	6.89507e-08	1.12772e-06	CCL7	C-C motif chemokine ligand 7	6354
1171	ENSG00000131652	192.417	1.04241	0.19327	5.39353	6.90849e-08	1.12894e-06	THOC6	THO complex 6	79228
1172	ENSG00000100162	207.773	3.0286	0.561596	5.39285	6.93488e-08	1.13228e-06	CENPM	centromere protein M	79019
1173	ENSG00000086062	6895.13	-0.864398	0.160329	-5.39139	6.99135e-08	1.14052e-06	B4GALT1	beta-1,4-galactosyltransferase 1	2683
1174	ENSG00000178631	441.933	1.20935	0.224413	5.38897	7.08615e-08	1.15499e-06	NA	NA	NA
1175	ENSG00000143228	545.98	3.69156	0.685238	5.38726	7.15396e-08	1.16504e-06	NUF2	NUF2 component of NDC80 kinetochore complex	83540
1176	ENSG00000166831	42.3991	2.63464	0.489416	5.38323	7.3161e-08	1.19042e-06	RBPMS2	RNA binding protein, mRNA processing factor 2	348093
1177	ENSG00000197956	50862.6	0.735172	0.13664	5.38036	7.43352e-08	1.20849e-06	S100A6	S100 calcium binding protein A6	6277
1178	ENSG00000267257	63.7227	1.85274	0.344406	5.37951	7.4688e-08	1.21276e-06	NA	NA	NA
1179	ENSG00000075223	6746.9	-1.35292	0.251499	-5.37942	7.47261e-08	1.21276e-06	SEMA3C	semaphorin 3C	10512
1180	ENSG00000132824	6884.76	-0.651297	0.121085	-5.37885	7.49614e-08	1.21554e-06	SERINC3	serine incorporator 3	10955
1181	ENSG00000090889	1010.91	3.38454	0.629442	5.37705	7.57156e-08	1.22672e-06	KIF4A	kinesin family member 4A	24137
1182	ENSG00000180660	171.804	1.83888	0.342015	5.3766	7.59053e-08	1.22875e-06	MAB21L1	mab-21 like 1	4081
1183	ENSG00000149532	2207.1	0.528313	0.0983404	5.37229	7.77436e-08	1.25743e-06	CPSF7	cleavage and polyadenylation specific factor 7	79869
1184	ENSG00000142949	1708.36	-1.67613	0.312031	-5.37168	7.80075e-08	1.26062e-06	PTPRF	protein tyrosine phosphatase receptor type F	5792
1185	ENSG00000079691	518.556	-0.778592	0.144991	-5.36995	7.87585e-08	1.27168e-06	CARMIL1	capping protein regulator and myosin 1 linker 1	55604
1186	ENSG00000198917	740.594	0.576262	0.107352	5.36795	7.96385e-08	1.28479e-06	SPOUT1	SPOUT domain containing methyltransferase 1	51490
1187	ENSG00000103044	175.801	-2.0765	0.386986	-5.36582	8.05804e-08	1.29888e-06	HAS3	hyaluronan synthase 3	3038
1188	ENSG00000170525	450.151	1.05096	0.19592	5.36424	8.12917e-08	1.30923e-06	PFKFB3	6-phosphofructo-2-kinase/fructose-2,6-biphosphatase 3	5209
1189	ENSG00000106462	448.785	1.49299	0.278341	5.36387	8.14589e-08	1.31081e-06	EZH2	enhancer of zeste 2 polycomb repressive complex 2 subunit	2146
1190	ENSG00000168077	5664.78	0.977608	0.182344	5.36134	8.26091e-08	1.32819e-06	SCARA3	scavenger receptor class A member 3	51435
1191	ENSG00000110076	740.15	-1.10589	0.206385	-5.35836	8.39817e-08	1.34912e-06	NRXN2	neurexin 2	9379
1192	ENSG00000120539	451.83	0.942618	0.175924	5.35811	8.40963e-08	1.34981e-06	MASTL	microtubule associated serine/threonine kinase like	84930
1193	ENSG00000108784	1908.76	-0.530984	0.0991306	-5.35641	8.48933e-08	1.36145e-06	NAGLU	N-acetyl-alpha-glucosaminidase	4669
1194	ENSG00000119640	155.652	1.08882	0.203346	5.35452	8.57836e-08	1.37457e-06	ACYP1	acylphosphatase 1	97
1195	ENSG00000051523	1364.01	-0.923152	0.172411	-5.35436	8.58585e-08	1.37461e-06	CYBA	cytochrome b-245 alpha chain	1535
1196	ENSG00000125944	4699.07	0.644251	0.120371	5.3522	8.68931e-08	1.39e-06	HNRNPR	heterogeneous nuclear ribonucleoprotein R	10236
1197	ENSG00000136824	1555.66	0.883427	0.165089	5.3512	8.7372e-08	1.39648e-06	SMC2	structural maintenance of chromosomes 2	10592
1198	ENSG00000185262	428.089	1.04217	0.194772	5.35072	8.7607e-08	1.39906e-06	UBALD2	UBA like domain containing 2	283991
1199	ENSG00000179041	769.509	0.848017	0.158547	5.34868	8.85994e-08	1.41371e-06	RRS1	ribosome biogenesis regulator 1 homolog	23212
1200	ENSG00000211455	1439.06	-1.58749	0.296878	-5.34726	8.92948e-08	1.42361e-06	STK38L	serine/threonine kinase 38 like	23012
1201	ENSG00000127472	152.521	-2.00173	0.374376	-5.34684	8.95053e-08	1.4248e-06	PLA2G5	phospholipase A2 group V	5322
1202	ENSG00000175130	742.48	2.10093	0.392931	5.34681	8.95201e-08	1.4248e-06	MARCKSL1	MARCKS like 1	65108
1203	ENSG00000005156	590.29	0.610465	0.114191	5.34599	8.99228e-08	1.43001e-06	LIG3	DNA ligase 3	3980
1204	ENSG00000136518	1181.49	0.724001	0.135491	5.34354	9.11482e-08	1.44829e-06	ACTL6A	actin like 6A	86
1205	ENSG00000167552	9113.08	1.60177	0.299773	5.34327	9.12836e-08	1.44922e-06	TUBA1A	tubulin alpha 1a	7846
1206	ENSG00000171476	33.1216	4.22644	0.791288	5.34122	9.23251e-08	1.46453e-06	HOPX	HOP homeobox	84525
1207	ENSG00000107719	21.0239	4.4914	0.841165	5.3395	9.3204e-08	1.47724e-06	PALD1	phosphatase domain containing paladin 1	27143
1208	ENSG00000064601	8731.73	-0.545143	0.102138	-5.33733	9.4326e-08	1.49317e-06	CTSA	cathepsin A	5476
1209	ENSG00000070214	2173.08	-1.1759	0.22032	-5.33725	9.4367e-08	1.49317e-06	SLC44A1	solute carrier family 44 member 1	23446
1210	ENSG00000167130	436.839	0.746922	0.139976	5.33606	9.49874e-08	1.50174e-06	DOLPP1	dolichyldiphosphatase 1	57171
1211	ENSG00000163781	1306.39	0.811315	0.152063	5.3354	9.53337e-08	1.50595e-06	TOPBP1	DNA topoisomerase II binding protein 1	11073
1212	ENSG00000154839	318.829	3.8496	0.72183	5.33312	9.6541e-08	1.52376e-06	SKA1	spindle and kinetochore associated complex subunit 1	220134
1213	ENSG00000167972	27.0888	-3.12837	0.587027	-5.32917	9.86619e-08	1.55594e-06	ABCA3	ATP binding cassette subfamily A member 3	21
1214	ENSG00000023330	1913.86	-0.494841	0.0928936	-5.32697	9.98656e-08	1.57284e-06	ALAS1	5'-aminolevulinate synthase 1	211
1215	ENSG00000111647	1604.44	-0.518887	0.0974087	-5.32691	9.98996e-08	1.57284e-06	UHRF1BP1L	UHRF1 binding protein 1 like	23074
1216	ENSG00000138411	983.173	-0.944388	0.177298	-5.32657	1.00086e-07	1.57446e-06	HECW2	HECT, C2 and WW domain containing E3 ubiquitin protein ligase 2	57520
1217	ENSG00000127616	3837.53	0.408572	0.0767404	5.32407	1.0147e-07	1.59492e-06	SMARCA4	SWI/SNF related, matrix associated, actin dependent regulator of chromatin, subfamily a, member 4	6597
1218	ENSG00000133321	43.2054	-3.11996	0.586239	-5.322	1.02634e-07	1.61188e-06	PLAAT4	phospholipase A and acyltransferase 4	5920
1219	ENSG00000100749	445.462	1.14543	0.215284	5.32056	1.03446e-07	1.62294e-06	VRK1	VRK serine/threonine kinase 1	7443
1220	ENSG00000172465	622.304	-0.842503	0.158352	-5.32045	1.0351e-07	1.62294e-06	TCEAL1	transcription elongation factor A like 1	9338
1221	ENSG00000153064	76.116	-1.48606	0.279339	-5.31993	1.03808e-07	1.62628e-06	BANK1	B cell scaffold protein with ankyrin repeats 1	55024
1222	ENSG00000185379	226.178	0.922024	0.17335	5.31887	1.04415e-07	1.63442e-06	RAD51D	RAD51 paralog D	5892
1223	ENSG00000165507	186.652	-1.93254	0.363427	-5.31756	1.05168e-07	1.64485e-06	DEPP1	DEPP1 autophagy regulator	11067
1224	ENSG00000152661	26859.9	-1.1822	0.222424	-5.31507	1.06614e-07	1.66609e-06	GJA1	gap junction protein alpha 1	2697
1225	ENSG00000011638	401.569	-0.932985	0.17557	-5.31403	1.07228e-07	1.6743e-06	LDAF1	lipid droplet assembly factor 1	57146
1226	ENSG00000152359	218.613	0.902784	0.16995	5.31206	1.08395e-07	1.69114e-06	POC5	POC5 centriolar protein	134359
1227	ENSG00000175029	1435.49	0.530747	0.0999715	5.30898	1.10238e-07	1.71848e-06	CTBP2	C-terminal binding protein 2	1488
1228	ENSG00000156970	995.987	3.41422	0.643147	5.30862	1.1046e-07	1.72004e-06	BUB1B	BUB1 mitotic checkpoint serine/threonine kinase B	701
1229	ENSG00000143891	360.121	-0.998872	0.188164	-5.30852	1.1052e-07	1.72004e-06	GALM	galactose mutarotase	130589
1230	ENSG00000079482	265.977	-1.02791	0.193771	-5.30479	1.12801e-07	1.7541e-06	OPHN1	oligophrenin 1	4983
1231	ENSG00000117228	709.178	1.1823	0.222993	5.30197	1.14562e-07	1.77758e-06	GBP1	guanylate binding protein 1	2633
1232	ENSG00000160214	1035.34	0.568431	0.107212	5.30195	1.14575e-07	1.77758e-06	RRP1	ribosomal RNA processing 1	8568
1233	ENSG00000105855	413.094	2.20421	0.415738	5.30192	1.14592e-07	1.77758e-06	ITGB8	integrin subunit beta 8	3696
1234	ENSG00000116741	319.146	-3.78851	0.715009	-5.29856	1.16721e-07	1.80913e-06	RGS2	regulator of G protein signaling 2	5997
1235	ENSG00000172824	80.6488	-1.75699	0.331643	-5.29785	1.17172e-07	1.81463e-06	CES4A	carboxylesterase 4A	283848
1236	ENSG00000250038	39.1332	-4.43034	0.836378	-5.29705	1.17686e-07	1.82111e-06	NA	NA	NA
1237	ENSG00000162595	458.883	-1.73891	0.328297	-5.29677	1.17869e-07	1.82245e-06	DIRAS3	DIRAS family GTPase 3	9077
1238	ENSG00000171812	449.865	1.59341	0.30084	5.29654	1.1802e-07	1.82331e-06	COL8A2	collagen type VIII alpha 2 chain	1296
1239	ENSG00000120594	563.435	-3.798	0.717121	-5.29619	1.18247e-07	1.82531e-06	PLXDC2	plexin domain containing 2	84898
1240	ENSG00000115163	328.239	3.82881	0.72298	5.29586	1.18456e-07	1.82705e-06	CENPA	centromere protein A	1058
1241	ENSG00000112977	5618.99	0.832104	0.157144	5.29519	1.18895e-07	1.83233e-06	DAP	death associated protein	1611
1242	ENSG00000154358	72.6377	-1.38892	0.262396	-5.29324	1.20171e-07	1.85049e-06	OBSCN	obscurin, cytoskeletal calmodulin and titin-interacting RhoGEF	84033
1243	ENSG00000165029	1899.44	-2.19894	0.415519	-5.29203	1.20967e-07	1.86124e-06	ABCA1	ATP binding cassette subfamily A member 1	19
1244	ENSG00000068697	8769	-0.472811	0.0894559	-5.28541	1.25424e-07	1.92826e-06	LAPTM4A	lysosomal protein transmembrane 4 alpha	9741
1245	ENSG00000092140	649.235	1.19253	0.225693	5.28384	1.26504e-07	1.94328e-06	G2E3	G2/M-phase specific E3 ubiquitin protein ligase	55632
1246	ENSG00000135052	4256.08	-0.645734	0.122239	-5.28254	1.27402e-07	1.95549e-06	GOLM1	golgi membrane protein 1	51280
1247	ENSG00000118655	461.607	0.913015	0.172917	5.28009	1.29122e-07	1.98029e-06	DCLRE1B	DNA cross-link repair 1B	64858
1248	ENSG00000167740	450.91	-0.697925	0.132218	-5.27858	1.3019e-07	1.99505e-06	CYB5D2	cytochrome b5 domain containing 2	124936
1249	ENSG00000214595	61.1893	-1.59285	0.301857	-5.27683	1.31434e-07	2.01249e-06	EML6	EMAP like 6	400954
1250	ENSG00000100065	1113.9	-1.22914	0.232948	-5.27645	1.3171e-07	2.01509e-06	CARD10	caspase recruitment domain family member 10	29775
1251	ENSG00000162836	175.449	-1.0817	0.205018	-5.27615	1.31927e-07	2.01678e-06	ACP6	acid phosphatase 6, lysophosphatidic	51205
1252	ENSG00000138670	19.737	-4.96457	0.9411	-5.27529	1.32548e-07	2.02464e-06	RASGEF1B	RasGEF domain family member 1B	153020
1253	ENSG00000087086	70199.4	-0.779309	0.147734	-5.2751	1.32687e-07	2.02513e-06	FTL	ferritin light chain	2512
1254	ENSG00000177570	48.4521	-1.68412	0.319361	-5.2734	1.33918e-07	2.04228e-06	SAMD12	sterile alpha motif domain containing 12	401474
1255	ENSG00000166501	22.2199	-6.32502	1.20005	-5.27063	1.35957e-07	2.0717e-06	PRKCB	protein kinase C beta	5579
1256	ENSG00000113621	2399.94	-0.592114	0.112419	-5.26702	1.38653e-07	2.11109e-06	TXNDC15	thioredoxin domain containing 15	79770
1257	ENSG00000160013	92.3755	-3.39973	0.645621	-5.26583	1.39557e-07	2.12314e-06	PTGIR	prostaglandin I2 receptor	5739
1258	ENSG00000167996	24423.6	-0.709247	0.134714	-5.26482	1.40327e-07	2.13316e-06	FTH1	ferritin heavy chain 1	2495
1259	ENSG00000185842	169.118	-0.889814	0.169037	-5.26404	1.40927e-07	2.14055e-06	DNAH14	dynein axonemal heavy chain 14	127602
1260	ENSG00000047346	887.163	-0.95103	0.180764	-5.26116	1.43153e-07	2.17263e-06	FAM214A	family with sequence similarity 214 member A	56204
1261	ENSG00000111144	1705.17	-0.464983	0.0883985	-5.26007	1.43998e-07	2.1837e-06	LTA4H	leukotriene A4 hydrolase	4048
1262	ENSG00000136541	202.305	-2.0665	0.392916	-5.25941	1.44519e-07	2.18985e-06	ERMN	ermin	57471
1263	ENSG00000137812	1035.6	3.59475	0.683581	5.2587	1.4508e-07	2.1955e-06	KNL1	kinetochore scaffold 1	57082
1264	ENSG00000101236	1672.5	-0.819847	0.155905	-5.25864	1.45124e-07	2.1955e-06	RNF24	ring finger protein 24	11237
1265	ENSG00000156671	1574.69	-0.671492	0.127703	-5.25825	1.45429e-07	2.19837e-06	SAMD8	sterile alpha motif domain containing 8	142891
1266	ENSG00000102312	1723.21	-1.43468	0.272857	-5.25798	1.45645e-07	2.19987e-06	PORCN	porcupine O-acyltransferase	64840
1267	ENSG00000080839	490.005	1.30698	0.248614	5.25707	1.46367e-07	2.20902e-06	RBL1	RB transcriptional corepressor like 1	5933
1268	ENSG00000109084	380.873	1.25419	0.238659	5.25516	1.47892e-07	2.23026e-06	TMEM97	transmembrane protein 97	27346
1269	ENSG00000109943	16.6123	-3.6603	0.69671	-5.2537	1.49072e-07	2.24604e-06	CRTAM	cytotoxic and regulatory T cell molecule	56253
1270	ENSG00000166963	12004.7	-0.806185	0.153455	-5.25358	1.49175e-07	2.24604e-06	MAP1A	microtubule associated protein 1A	4130
1271	ENSG00000120437	624.939	1.69702	0.323132	5.2518	1.50616e-07	2.26593e-06	ACAT2	acetyl-CoA acetyltransferase 2	39
1272	ENSG00000179344	18.0395	-6.37135	1.21346	-5.25055	1.51645e-07	2.27961e-06	HLA-DQB1	major histocompatibility complex, class II, DQ beta 1	3119
1273	ENSG00000148680	440.127	-2.25056	0.428673	-5.25007	1.52041e-07	2.28375e-06	HTR7	5-hydroxytryptamine receptor 7	3363
1274	ENSG00000022556	89.3867	-2.39922	0.457073	-5.24908	1.52859e-07	2.29421e-06	NLRP2	NLR family pyrin domain containing 2	55655
1275	ENSG00000163491	454.09	-1.15188	0.219507	-5.24759	1.54102e-07	2.31104e-06	NEK10	NIMA related kinase 10	152110
1276	ENSG00000073734	10.9919	-6.96446	1.32739	-5.24675	1.54803e-07	2.31972e-06	ABCB11	ATP binding cassette subfamily B member 11	8647
1277	ENSG00000100505	19.1522	-3.40816	0.649912	-5.24403	1.57105e-07	2.35236e-06	TRIM9	tripartite motif containing 9	114088
1278	ENSG00000116209	4895.15	-0.64177	0.122387	-5.24376	1.57335e-07	2.35394e-06	TMEM59	transmembrane protein 59	9528
1279	ENSG00000100490	142.326	1.44636	0.275919	5.24197	1.58871e-07	2.37505e-06	CDKL1	cyclin dependent kinase like 1	8814
1280	ENSG00000108559	966.708	0.598474	0.114199	5.24061	1.60044e-07	2.39069e-06	NUP88	nucleoporin 88	4927
1281	ENSG00000173706	5966.19	-1.23976	0.236589	-5.24015	1.60447e-07	2.39483e-06	HEG1	heart development protein with EGF like domains 1	57493
1282	ENSG00000147416	4219.84	-0.604572	0.115398	-5.23902	1.6143e-07	2.4076e-06	ATP6V1B2	ATPase H+ transporting V1 subunit B2	526
1283	ENSG00000175048	55.1317	-1.53269	0.29259	-5.23835	1.62018e-07	2.41447e-06	ZDHHC14	zinc finger DHHC-type palmitoyltransferase 14	79683
1284	ENSG00000069275	6585.42	0.726551	0.138752	5.23632	1.63812e-07	2.4393e-06	NUCKS1	nuclear casein kinase and cyclin dependent kinase substrate 1	64710
1285	ENSG00000099937	20.4032	-3.07499	0.587322	-5.23561	1.64444e-07	2.44678e-06	SERPIND1	serpin family D member 1	3053
1286	ENSG00000158467	516.189	-0.804237	0.153663	-5.23377	1.66085e-07	2.46925e-06	AHCYL2	adenosylhomocysteinase like 2	23382
1287	ENSG00000111816	48.6195	-1.72718	0.330107	-5.2322	1.67505e-07	2.48842e-06	FRK	fyn related Src family tyrosine kinase	2444
1288	ENSG00000243927	1652.78	-1.022	0.195366	-5.2312	1.68413e-07	2.49995e-06	MRPS6	mitochondrial ribosomal protein S6	64968
1289	ENSG00000106823	202.877	-1.30642	0.249757	-5.23079	1.68785e-07	2.50351e-06	ECM2	extracellular matrix protein 2	1842
1290	ENSG00000141627	1058.65	-0.560412	0.107152	-5.23004	1.69473e-07	2.51175e-06	DYM	dymeclin	54808
1291	ENSG00000134809	664.007	0.534593	0.102225	5.22959	1.69884e-07	2.51588e-06	TIMM10	translocase of inner mitochondrial membrane 10	26519
1292	ENSG00000112893	1702.84	-0.625905	0.119691	-5.22934	1.70116e-07	2.51735e-06	MAN2A1	mannosidase alpha class 2A member 1	4124
1293	ENSG00000160352	245.847	0.978659	0.187165	5.22886	1.70559e-07	2.52193e-06	ZNF714	zinc finger protein 714	148206
1294	ENSG00000174799	472.617	0.766976	0.146722	5.22741	1.71897e-07	2.53973e-06	CEP135	centrosomal protein 135	9662
1295	ENSG00000224078	1199.14	-0.677339	0.129631	-5.22511	1.74047e-07	2.5695e-06	NA	NA	NA
1296	ENSG00000117593	683.775	0.894507	0.171307	5.22166	1.77324e-07	2.61585e-06	DARS2	aspartyl-tRNA synthetase 2, mitochondrial	55157
1297	ENSG00000152642	459.283	-0.773931	0.148244	-5.22067	1.78279e-07	2.62788e-06	GPD1L	glycerol-3-phosphate dehydrogenase 1 like	23171
1298	ENSG00000233491	14.041	-6.66058	1.27591	-5.22024	1.78692e-07	2.63192e-06	LOC100128317	uncharacterized LOC100128317	100128317
1299	ENSG00000112081	5675.34	0.860034	0.164756	5.22006	1.78865e-07	2.63242e-06	SRSF3	serine and arginine rich splicing factor 3	6428
1300	ENSG00000162729	644.196	-0.937634	0.179714	-5.21736	1.81487e-07	2.66895e-06	IGSF8	immunoglobulin superfamily member 8	93185
1301	ENSG00000181938	215.166	1.46191	0.280211	5.21718	1.8167e-07	2.66957e-06	GINS3	GINS complex subunit 3	64785
1302	ENSG00000046604	147.12	3.55635	0.68174	5.21658	1.82253e-07	2.67606e-06	DSG2	desmoglein 2	1829
1303	ENSG00000153574	349.648	0.798774	0.153146	5.21576	1.83067e-07	2.68592e-06	RPIA	ribose 5-phosphate isomerase A	22934
1304	ENSG00000121864	478.978	0.585151	0.112203	5.21513	1.83688e-07	2.69295e-06	ZNF639	zinc finger protein 639	51193
1305	ENSG00000119514	32.9428	-4.01321	0.769763	-5.21357	1.8524e-07	2.71361e-06	GALNT12	polypeptide N-acetylgalactosaminyltransferase 12	79695
1306	ENSG00000162105	115.215	-2.25867	0.433466	-5.21072	1.88106e-07	2.75347e-06	SHANK2	SH3 and multiple ankyrin repeat domains 2	22941
1307	ENSG00000231721	177.347	-0.980415	0.188263	-5.20768	1.91212e-07	2.79678e-06	LINC-PINT	long intergenic non-protein coding RNA, p53 induced transcript	378805
1308	ENSG00000242732	377.603	-0.649287	0.124718	-5.20606	1.92894e-07	2.81919e-06	RTL5	retrotransposon Gag like 5	340526
1309	ENSG00000068383	592.126	0.722363	0.138806	5.20414	1.94902e-07	2.84635e-06	INPP5A	inositol polyphosphate-5-phosphatase A	3632
1310	ENSG00000167747	913.236	0.979349	0.188206	5.20361	1.95454e-07	2.85222e-06	C19orf48	multidrug resistance-related protein	84798
1311	ENSG00000131459	2742.07	-1.71543	0.329683	-5.20328	1.958e-07	2.85507e-06	GFPT2	glutamine-fructose-6-phosphate transaminase 2	9945
1312	ENSG00000130147	6619.77	0.834174	0.160453	5.19888	2.00496e-07	2.92129e-06	SH3BP4	SH3 domain binding protein 4	23677
1313	ENSG00000163703	897.323	-0.829701	0.159757	-5.19352	2.06359e-07	3.00441e-06	CRELD1	cysteine rich with EGF like domains 1	78987
1314	ENSG00000124831	2732.8	0.602692	0.116077	5.19217	2.07853e-07	3.02384e-06	LRRFIP1	LRR binding FLII interacting protein 1	9208
1315	ENSG00000172819	2299.51	-0.859096	0.165485	-5.19137	2.08752e-07	3.0346e-06	RARG	retinoic acid receptor gamma	5916
1316	ENSG00000123737	1034.18	0.859495	0.165574	5.19099	2.09174e-07	3.03839e-06	EXOSC9	exosome component 9	5393
1317	ENSG00000235649	30.7282	5.10359	0.983993	5.18661	2.14157e-07	3.1065e-06	MXRA5Y	matrix remodeling associated 5 Y-linked (pseudogene)	286544
1318	ENSG00000166562	374.811	-1.11802	0.21556	-5.18658	2.1419e-07	3.1065e-06	SEC11C	SEC11 homolog C, signal peptidase complex subunit	90701
1319	ENSG00000153179	702.69	1.01176	0.195139	5.18483	2.16214e-07	3.13346e-06	RASSF3	Ras association domain family member 3	283349
1320	ENSG00000137770	863.792	0.610915	0.117833	5.18457	2.16514e-07	3.1354e-06	CTDSPL2	CTD small phosphatase like 2	51496
1321	ENSG00000147862	85.7044	-2.87275	0.554287	-5.18278	2.18608e-07	3.16331e-06	NFIB	nuclear factor I B	4781
1322	ENSG00000100028	1761.96	0.433075	0.0835791	5.18162	2.19969e-07	3.18058e-06	SNRPD3	small nuclear ribonucleoprotein D3 polypeptide	6634
1323	ENSG00000173486	1193.8	-0.521299	0.100611	-5.18135	2.20289e-07	3.18089e-06	FKBP2	FKBP prolyl isomerase 2	2286
1324	ENSG00000170498	47.081	5.3198	1.02673	5.18132	2.20326e-07	3.18089e-06	KISS1	KiSS-1 metastasis suppressor	3814
1325	ENSG00000198055	790.419	0.810369	0.156492	5.17833	2.23881e-07	3.22975e-06	GRK6	G protein-coupled receptor kinase 6	2870
1326	ENSG00000174233	1839.27	-0.539424	0.104193	-5.17716	2.25287e-07	3.24756e-06	ADCY6	adenylate cyclase 6	112
1327	ENSG00000231445	24.6953	-3.47142	0.67084	-5.17474	2.28224e-07	3.2874e-06	NA	NA	NA
1328	ENSG00000033030	470.605	0.694833	0.134286	5.17428	2.28787e-07	3.29301e-06	ZCCHC8	zinc finger CCHC-type containing 8	55596
1329	ENSG00000066279	2411.7	3.68352	0.712168	5.17227	2.31271e-07	3.32623e-06	ASPM	assembly factor for spindle microtubules	259266
1330	ENSG00000105939	1854.63	-0.486526	0.0940982	-5.1704	2.3359e-07	3.35585e-06	ZC3HAV1	zinc finger CCCH-type containing, antiviral 1	56829
1331	ENSG00000106244	3957.59	0.481094	0.093049	5.17033	2.33684e-07	3.35585e-06	PDAP1	PDGFA associated protein 1	11333
1332	ENSG00000073282	32.365	-3.3161	0.641461	-5.16961	2.34589e-07	3.36629e-06	TP63	tumor protein p63	8626
1333	ENSG00000155130	11278.3	1.15777	0.223966	5.16941	2.34831e-07	3.36721e-06	NA	NA	NA
1334	ENSG00000110063	401.25	0.716136	0.138644	5.16527	2.40091e-07	3.44003e-06	DCPS	decapping enzyme, scavenger	28960
1335	ENSG00000160685	1002.57	-0.57688	0.111722	-5.16354	2.42327e-07	3.46944e-06	ZBTB7B	zinc finger and BTB domain containing 7B	51043
1336	ENSG00000166311	3972.97	-0.791885	0.153396	-5.16237	2.43848e-07	3.48859e-06	SMPD1	sphingomyelin phosphodiesterase 1	6609
1337	ENSG00000082458	281.619	0.729311	0.141324	5.16055	2.46227e-07	3.51997e-06	DLG3	discs large MAGUK scaffold protein 3	1741
1338	ENSG00000136689	33.1345	-3.83955	0.744386	-5.15802	2.49581e-07	3.56523e-06	IL1RN	interleukin 1 receptor antagonist	3557
1339	ENSG00000004799	37.1921	-4.11619	0.798093	-5.15753	2.50232e-07	3.57184e-06	PDK4	pyruvate dehydrogenase kinase 4	5166
1340	ENSG00000116005	4488.12	-0.748386	0.145196	-5.15431	2.54566e-07	3.63096e-06	PCYOX1	prenylcysteine oxidase 1	51449
1341	ENSG00000179542	50.7702	-3.72923	0.724246	-5.14911	2.6172e-07	3.7302e-06	SLITRK4	SLIT and NTRK like family member 4	139065
1342	ENSG00000164053	286.119	0.769142	0.149399	5.14822	2.62965e-07	3.74513e-06	ATRIP	ATR interacting protein	84126
1343	ENSG00000164053	286.119	0.769142	0.149399	5.14822	2.62965e-07	3.74513e-06	ATRIP-TREX1	ATRIP-TREX1 readthrough	111822955
1344	ENSG00000126749	787.916	0.525538	0.102115	5.14655	2.6532e-07	3.77583e-06	EMG1	EMG1 N1-specific pseudouridine methyltransferase	10436
1345	ENSG00000059758	2693.55	1.11994	0.217745	5.14333	2.69916e-07	3.83835e-06	CDK17	cyclin dependent kinase 17	5128
1346	ENSG00000129675	636.355	-0.602735	0.117191	-5.14318	2.70124e-07	3.83844e-06	ARHGEF6	Rac/Cdc42 guanine nucleotide exchange factor 6	9459
1347	ENSG00000174775	954.217	0.57816	0.112455	5.14124	2.72924e-07	3.87532e-06	HRAS	HRas proto-oncogene, GTPase	3265
1348	ENSG00000070950	559.537	0.750085	0.145975	5.13845	2.7702e-07	3.93053e-06	RAD18	RAD18 E3 ubiquitin protein ligase	56852
1349	ENSG00000162545	1700.44	1.52472	0.29674	5.13823	2.77339e-07	3.93211e-06	CAMK2N1	calcium/calmodulin dependent protein kinase II inhibitor 1	55450
1350	ENSG00000188486	1269.27	1.44914	0.282053	5.13785	2.77896e-07	3.93707e-06	H2AX	H2A.X variant histone	3014
1351	ENSG00000174130	114.173	-1.2483	0.243062	-5.13574	2.81039e-07	3.97863e-06	TLR6	toll like receptor 6	10333
1352	ENSG00000168306	373.08	-0.82995	0.161643	-5.13447	2.82936e-07	4.00249e-06	ACOX2	acyl-CoA oxidase 2	8309
1353	ENSG00000033327	615.6	-0.83613	0.162878	-5.13349	2.8442e-07	4.02048e-06	GAB2	GRB2 associated binding protein 2	9846
1354	ENSG00000102054	2833.63	0.618942	0.120654	5.1299	2.89898e-07	4.09486e-06	RBBP7	RB binding protein 7, chromatin remodeling factor	5931
1355	ENSG00000213186	285.369	1.32179	0.25774	5.12837	2.92261e-07	4.12517e-06	TRIM59	tripartite motif containing 59	286827
1356	ENSG00000070778	1483.06	0.677447	0.132122	5.12744	2.93707e-07	4.1425e-06	PTPN21	protein tyrosine phosphatase non-receptor type 21	11099
1357	ENSG00000164023	1379.48	-1.26873	0.247512	-5.12592	2.9609e-07	4.173e-06	SGMS2	sphingomyelin synthase 2	166929
1358	ENSG00000050730	45.7653	2.59353	0.50601	5.12545	2.96833e-07	4.18036e-06	TNIP3	TNFAIP3 interacting protein 3	79931
1359	ENSG00000073756	735.938	-4.48039	0.874199	-5.12514	2.97316e-07	4.18406e-06	PTGS2	prostaglandin-endoperoxide synthase 2	5743
1360	ENSG00000114698	547.832	-1.33115	0.259743	-5.12488	2.97722e-07	4.18667e-06	PLSCR4	phospholipid scramblase 4	57088
1361	ENSG00000138760	9043.56	-0.485497	0.0947743	-5.12267	3.01245e-07	4.23306e-06	SCARB2	scavenger receptor class B member 2	950
1362	ENSG00000173221	2733.65	-0.933678	0.18231	-5.12136	3.03333e-07	4.25925e-06	GLRX	glutaredoxin	2745
1363	ENSG00000104154	514.054	-0.79219	0.154702	-5.12075	3.04319e-07	4.26993e-06	SLC30A4	solute carrier family 30 member 4	7782
1364	ENSG00000141076	1322.33	0.484121	0.0945559	5.11995	3.05624e-07	4.28507e-06	UTP4	UTP4 small subunit processome component	84916
1365	ENSG00000092853	490.731	2.35394	0.459827	5.11918	3.06859e-07	4.29921e-06	CLSPN	claspin	63967
1366	ENSG00000139998	412.138	0.833787	0.162917	5.11786	3.09018e-07	4.32625e-06	RAB15	RAB15, member RAS oncogene family	376267
1367	ENSG00000169891	22.4629	-2.70485	0.528891	-5.1142	3.15077e-07	4.40763e-06	REPS2	RALBP1 associated Eps domain containing 2	9185
1368	ENSG00000085871	67.1353	-2.47908	0.484756	-5.11407	3.15296e-07	4.40763e-06	MGST2	microsomal glutathione S-transferase 2	4258
1369	ENSG00000116478	1875.73	0.513631	0.100494	5.11106	3.20352e-07	4.47501e-06	HDAC1	histone deacetylase 1	3065
1370	ENSG00000103550	358.516	0.757387	0.148235	5.10936	3.23249e-07	4.51216e-06	KNOP1	lysine rich nucleolar protein 1	400506
1371	ENSG00000203326	103.024	-1.19654	0.234235	-5.1083	3.25067e-07	4.53289e-06	ZNF525	zinc finger protein 525	170958
1372	ENSG00000163923	188.177	1.37419	0.269016	5.10822	3.25213e-07	4.53289e-06	RPL39L	ribosomal protein L39 like	116832
1373	ENSG00000245812	90.2487	-1.95431	0.382816	-5.10509	3.30629e-07	4.605e-06	LINC02202	long intergenic non-protein coding RNA 2202	101927740
1374	ENSG00000159840	12639.5	0.988866	0.193768	5.10336	3.33673e-07	4.64398e-06	ZYX	zyxin	7791
1375	ENSG00000143036	52.9135	-1.51506	0.296931	-5.10239	3.35396e-07	4.66454e-06	SLC44A3	solute carrier family 44 member 3	126969
1376	ENSG00000204469	7869.14	0.414559	0.0812637	5.10141	3.37127e-07	4.68517e-06	PRRC2A	proline rich coiled-coil 2A	7916
1377	ENSG00000144231	709.577	0.646893	0.126856	5.09941	3.40718e-07	4.73161e-06	POLR2D	RNA polymerase II subunit D	5433
1378	ENSG00000111788	115.142	1.67226	0.328284	5.09394	3.50697e-07	4.86663e-06	NA	NA	NA
1379	ENSG00000073536	461.719	0.709938	0.139441	5.09132	3.55571e-07	4.93065e-06	NLE1	notchless homolog 1	54475
1380	ENSG00000180596	86.9901	-2.36972	0.465461	-5.09113	3.55941e-07	4.93217e-06	H2BC4	H2B clustered histone 4	8347
1381	ENSG00000126561	356.539	-1.00732	0.197891	-5.09025	3.57589e-07	4.9514e-06	STAT5A	signal transducer and activator of transcription 5A	6776
1382	ENSG00000167460	56493	0.364094	0.0715338	5.08982	3.58401e-07	4.95901e-06	TPM4	tropomyosin 4	7171
1383	ENSG00000160789	29965.5	0.485254	0.0954534	5.08368	3.70197e-07	5.11849e-06	LMNA	lamin A/C	4000
1384	ENSG00000107796	5132.86	1.66822	0.328219	5.08264	3.72221e-07	5.14272e-06	ACTA2	actin alpha 2, smooth muscle	59
1385	ENSG00000162923	4370.64	-0.484051	0.0953209	-5.07812	3.81187e-07	5.26277e-06	WDR26	WD repeat domain 26	80232
1386	ENSG00000112796	34.1126	-6.38605	1.2579	-5.07677	3.83904e-07	5.29643e-06	ENPP5	ectonucleotide pyrophosphatase/phosphodiesterase family member 5	59084
1387	ENSG00000112852	50.1857	-2.22057	0.437538	-5.07515	3.87196e-07	5.33795e-06	PCDHB2	protocadherin beta 2	56133
1388	ENSG00000272825	27.154	-3.04075	0.599233	-5.0744	3.88722e-07	5.3551e-06	NA	NA	NA
1389	ENSG00000071564	1910.35	0.640905	0.126311	5.07402	3.89497e-07	5.35859e-06	TCF3	transcription factor 3	6929
1390	ENSG00000166949	2874.13	-1.1844	0.233426	-5.074	3.89541e-07	5.35859e-06	SMAD3	SMAD family member 3	4088
1391	ENSG00000112183	137.366	2.29574	0.452534	5.07308	3.91435e-07	5.38074e-06	RBM24	RNA binding motif protein 24	221662
1392	ENSG00000108578	1076.92	0.936771	0.184673	5.07258	3.9245e-07	5.3891e-06	BLMH	bleomycin hydrolase	642
1393	ENSG00000154721	65.1386	-2.12389	0.418709	-5.07248	3.92656e-07	5.3891e-06	JAM2	junctional adhesion molecule 2	58494
1394	ENSG00000138378	109.253	-2.15486	0.424823	-5.07237	3.92896e-07	5.3891e-06	STAT4	signal transducer and activator of transcription 4	6775
1395	ENSG00000116691	299.881	0.977476	0.192976	5.06528	4.07802e-07	5.58952e-06	MIIP	migration and invasion inhibitory protein	60672
1396	ENSG00000205364	65.3283	1.264	0.249671	5.06265	4.13458e-07	5.66294e-06	MT1M	metallothionein 1M	4499
1397	ENSG00000164308	1703.77	-0.921578	0.182079	-5.06142	4.16146e-07	5.69564e-06	ERAP2	endoplasmic reticulum aminopeptidase 2	64167
1398	ENSG00000106789	44.1934	1.92888	0.381106	5.06127	4.16469e-07	5.69595e-06	CORO2A	coronin 2A	7464
1399	ENSG00000070159	241.682	-1.64231	0.3247	-5.05793	4.23838e-07	5.79255e-06	PTPN3	protein tyrosine phosphatase non-receptor type 3	5774
1400	ENSG00000229502	38.0489	-3.64984	0.721755	-5.0569	4.26132e-07	5.81971e-06	NA	NA	NA
1401	ENSG00000131876	741.875	0.640471	0.1267	5.05503	4.30331e-07	5.87282e-06	SNRPA1	small nuclear ribonucleoprotein polypeptide A'	6627
1402	ENSG00000178425	605.046	-0.842912	0.166813	-5.05304	4.34842e-07	5.93012e-06	NT5DC1	5'-nucleotidase domain containing 1	221294
1403	ENSG00000065054	1540.39	1.13217	0.224093	5.05224	4.36654e-07	5.95055e-06	SLC9A3R2	SLC9A3 regulator 2	9351
1404	ENSG00000100528	2833.77	-0.454062	0.0898791	-5.05192	4.37392e-07	5.95633e-06	CNIH1	cornichon family AMPA receptor auxiliary protein 1	10175
1405	ENSG00000067082	7023.52	1.18086	0.233784	5.05106	4.39365e-07	5.9789e-06	KLF6	Kruppel like factor 6	1316
1406	ENSG00000204536	468.641	0.799096	0.158217	5.05063	4.40357e-07	5.98809e-06	CCHCR1	coiled-coil alpha-helical rod protein 1	54535
1407	ENSG00000169252	54.5051	2.61292	0.517491	5.04922	4.43625e-07	6.02821e-06	ADRB2	adrenoceptor beta 2	154
1408	ENSG00000126215	465.197	0.871353	0.172578	5.04904	4.4404e-07	6.02953e-06	XRCC3	X-ray repair cross complementing 3	7517
1409	ENSG00000197971	52.5226	-4.14055	0.820238	-5.04799	4.46482e-07	6.05835e-06	MBP	myelin basic protein	4155
1410	ENSG00000168300	638.963	-0.806096	0.159695	-5.04772	4.47109e-07	6.06251e-06	PCMTD1	protein-L-isoaspartate (D-aspartate) O-methyltransferase domain containing 1	115294
1411	ENSG00000169679	1142.54	3.34878	0.663462	5.04744	4.47774e-07	6.06463e-06	BUB1	BUB1 mitotic checkpoint serine/threonine kinase	699
1412	ENSG00000152527	558.058	-0.848191	0.168046	-5.04738	4.47905e-07	6.06463e-06	PLEKHH2	pleckstrin homology, MyTH4 and FERM domain containing H2	130271
1413	ENSG00000171320	231.114	2.73876	0.542724	5.04632	4.50407e-07	6.09416e-06	ESCO2	establishment of sister chromatid cohesion N-acetyltransferase 2	157570
1414	ENSG00000143621	4452.78	0.610425	0.121009	5.04444	4.54846e-07	6.14982e-06	ILF2	interleukin enhancer binding factor 2	3608
1415	ENSG00000255717	1057.36	0.977077	0.193705	5.04415	4.5554e-07	6.15482e-06	SNHG1	small nucleolar RNA host gene 1	23642
1416	ENSG00000271605	50.532	-2.75689	0.546654	-5.0432	4.57808e-07	6.18106e-06	MILR1	mast cell immunoglobulin like receptor 1	284021
1417	ENSG00000006606	48.8632	-2.11574	0.419728	-5.04075	4.63714e-07	6.25634e-06	CCL26	C-C motif chemokine ligand 26	10344
1418	ENSG00000198837	1089.43	0.653636	0.129686	5.04014	4.65203e-07	6.27197e-06	DENND4B	DENN domain containing 4B	9909
1419	ENSG00000125898	139.882	1.44997	0.287747	5.03905	4.67846e-07	6.30312e-06	FAM110A	family with sequence similarity 110 member A	83541
1420	ENSG00000142494	57.2148	-2.86529	0.568825	-5.03721	4.72366e-07	6.3595e-06	SLC47A1	solute carrier family 47 member 1	55244
1421	ENSG00000171992	958.009	-0.855143	0.169816	-5.03571	4.76084e-07	6.405e-06	SYNPO	synaptopodin	11346
1422	ENSG00000136938	2733.77	0.695072	0.138079	5.03386	4.80706e-07	6.4626e-06	ANP32B	acidic nuclear phosphoprotein 32 family member B	10541
1423	ENSG00000106628	2207.66	0.7104	0.141176	5.03201	4.8537e-07	6.52067e-06	POLD2	DNA polymerase delta 2, accessory subunit	5425
1424	ENSG00000135916	1947.95	0.767011	0.152506	5.02937	4.92089e-07	6.60626e-06	ITM2C	integral membrane protein 2C	81618
1425	ENSG00000156983	674.935	0.512102	0.101885	5.02629	5.00069e-07	6.70864e-06	BRPF1	bromodomain and PHD finger containing 1	7862
1426	ENSG00000175063	1030.54	4.35043	0.865756	5.02501	5.03408e-07	6.74866e-06	UBE2C	ubiquitin conjugating enzyme E2 C	11065
1427	ENSG00000141458	4645.8	-1.77651	0.353744	-5.02201	5.11332e-07	6.85004e-06	NPC1	NPC intracellular cholesterol transporter 1	4864
1428	ENSG00000187094	22.6413	4.71382	0.938817	5.02102	5.13974e-07	6.88057e-06	CCK	cholecystokinin	885
1429	ENSG00000167554	62.1671	-1.6121	0.321163	-5.01957	5.17877e-07	6.92792e-06	ZNF610	zinc finger protein 610	162963
1430	ENSG00000178187	35.5859	-2.03661	0.405894	-5.01759	5.23246e-07	6.99482e-06	ZNF454	zinc finger protein 454	285676
1431	ENSG00000196081	40.6817	1.77036	0.352952	5.01588	5.27925e-07	7.05239e-06	ZNF724	zinc finger protein 724	440519
1432	ENSG00000065328	377.319	2.34713	0.468327	5.01172	5.39448e-07	7.20125e-06	MCM10	minichromosome maintenance 10 replication initiation factor	55388
1433	ENSG00000166788	300.481	0.744101	0.148605	5.00723	5.52196e-07	7.36624e-06	SAAL1	serum amyloid A like 1	113174
1434	ENSG00000248487	172.598	-0.973393	0.1945	-5.0046	5.59787e-07	7.46225e-06	ABHD14A	abhydrolase domain containing 14A	25864
1435	ENSG00000139629	1442.7	-1.22207	0.244398	-5.00035	5.72261e-07	7.62317e-06	GALNT6	polypeptide N-acetylgalactosaminyltransferase 6	11226
1436	ENSG00000167363	154.874	-1.31655	0.263396	-4.99837	5.7818e-07	7.69662e-06	FN3K	fructosamine 3 kinase	64122
1437	ENSG00000166164	1169.66	0.557015	0.111478	4.99662	5.83445e-07	7.76126e-06	BRD7	bromodomain containing 7	29117
1438	ENSG00000118849	179.473	-2.71735	0.543884	-4.9962	5.84708e-07	7.7726e-06	RARRES1	retinoic acid receptor responder 1	5918
1439	ENSG00000163029	1014.66	0.561028	0.112324	4.99474	5.89137e-07	7.82598e-06	SMC6	structural maintenance of chromosomes 6	79677
1440	ENSG00000170006	57.0349	-1.86881	0.374246	-4.99354	5.92835e-07	7.8696e-06	TMEM154	transmembrane protein 154	201799
1441	ENSG00000204397	25.2657	-3.28431	0.658108	-4.99054	6.02099e-07	7.98698e-06	CARD16	caspase recruitment domain family member 16	114769
1442	ENSG00000100784	58.9632	-1.94144	0.389049	-4.99023	6.03076e-07	7.99434e-06	RPS6KA5	ribosomal protein S6 kinase A5	9252
1443	ENSG00000135047	18250	-1.64708	0.330069	-4.99009	6.03504e-07	7.99442e-06	CTSL	cathepsin L	1514
1444	ENSG00000198369	1992.65	-1.08523	0.217593	-4.98743	6.11863e-07	8.09949e-06	SPRED2	sprouty related EVH1 domain containing 2	200734
1445	ENSG00000101745	1851.04	-0.842038	0.168919	-4.98488	6.20009e-07	8.20159e-06	ANKRD12	ankyrin repeat domain 12	23253
1446	ENSG00000014138	713.464	0.861583	0.172923	4.98246	6.27804e-07	8.29892e-06	POLA2	DNA polymerase alpha 2, accessory subunit	23649
1447	ENSG00000129988	291.913	-5.69204	1.14253	-4.98196	6.29445e-07	8.31482e-06	LBP	lipopolysaccharide binding protein	3929
1448	ENSG00000183431	2106.15	0.519332	0.104246	4.98179	6.29976e-07	8.31604e-06	SF3A3	splicing factor 3a subunit 3	10946
1449	ENSG00000170522	1388.22	-0.597949	0.120033	-4.98152	6.30877e-07	8.31819e-06	ELOVL6	ELOVL fatty acid elongase 6	79071
1450	ENSG00000107282	816.861	1.73863	0.349019	4.98147	6.31017e-07	8.31819e-06	APBA1	amyloid beta precursor protein binding family A member 1	320
1451	ENSG00000128833	61.5031	-1.51458	0.304178	-4.97925	6.38318e-07	8.40368e-06	MYO5C	myosin VC	55930
1452	ENSG00000163521	368.606	-0.589271	0.118346	-4.97923	6.38389e-07	8.40368e-06	GLB1L	galactosidase beta 1 like	79411
1453	ENSG00000175216	5048.62	0.734599	0.147599	4.97699	6.45801e-07	8.49535e-06	CKAP5	cytoskeleton associated protein 5	9793
1454	ENSG00000127920	2276.61	-1.2748	0.256275	-4.97435	6.54671e-07	8.60607e-06	GNG11	G protein subunit gamma 11	2791
1455	ENSG00000113719	8523.35	-0.608139	0.122323	-4.9716	6.6404e-07	8.72318e-06	ERGIC1	endoplasmic reticulum-golgi intermediate compartment 1	57222
1456	ENSG00000171940	1381.45	0.622689	0.125267	4.9709	6.66424e-07	8.74843e-06	ZNF217	zinc finger protein 217	7764
1457	ENSG00000091409	1218.53	1.41769	0.285379	4.96773	6.77414e-07	8.88654e-06	ITGA6	integrin subunit alpha 6	3655
1458	ENSG00000133943	688.317	-0.872289	0.175641	-4.96632	6.82351e-07	8.94513e-06	DGLUCY	D-glutamate cyclase	80017
1459	ENSG00000124789	1847.7	0.411047	0.0827863	4.96516	6.86452e-07	8.99266e-06	NUP153	nucleoporin 153	9972
1460	ENSG00000105856	1122.21	-0.575086	0.115884	-4.96259	6.9559e-07	9.10607e-06	HBP1	HMG-box transcription factor 1	26959
1461	ENSG00000138750	954.122	0.516208	0.104038	4.9617	6.98795e-07	9.14172e-06	NUP54	nucleoporin 54	53371
1462	ENSG00000232187	231.094	-0.817867	0.164875	-4.96052	7.03039e-07	9.19091e-06	NA	NA	NA
1463	ENSG00000109339	54.4135	-1.55008	0.312497	-4.96031	7.03798e-07	9.19448e-06	MAPK10	mitogen-activated protein kinase 10	5602
1464	ENSG00000213462	353.786	-0.914827	0.184446	-4.95987	7.05387e-07	9.2089e-06	ERV3-1	endogenous retrovirus group 3 member 1, envelope	2086
1465	ENSG00000136997	1596.12	0.853888	0.172243	4.95747	7.14161e-07	9.31702e-06	MYC	MYC proto-oncogene, bHLH transcription factor	4609
1466	ENSG00000115904	1535.21	-0.476769	0.0962125	-4.95537	7.21912e-07	9.41167e-06	SOS1	SOS Ras/Rac guanine nucleotide exchange factor 1	6654
1467	ENSG00000164093	59.2243	3.25691	0.657396	4.95426	7.26073e-07	9.4594e-06	PITX2	paired like homeodomain 2	5308
1468	ENSG00000152127	6000.3	1.07102	0.216269	4.95227	7.33544e-07	9.55018e-06	MGAT5	alpha-1,6-mannosylglycoprotein 6-beta-N-acetylglucosaminyltransferase	4249
1469	ENSG00000175322	66.4117	1.53053	0.30915	4.95077	7.39194e-07	9.61713e-06	ZNF519	zinc finger protein 519	162655
1470	ENSG00000122779	409.543	0.757487	0.153079	4.94834	7.48509e-07	9.73164e-06	TRIM24	tripartite motif containing 24	8805
1471	ENSG00000104805	8843.99	-0.484549	0.0979292	-4.94795	7.49987e-07	9.74417e-06	NUCB1	nucleobindin 1	4924
1472	ENSG00000000460	198.63	1.22569	0.247734	4.94761	7.5129e-07	9.75442e-06	C1orf112	chromosome 1 open reading frame 112	55732
1473	ENSG00000010438	280.081	-2.60219	0.526091	-4.94628	7.5646e-07	9.81483e-06	PRSS3	serine protease 3	5646
1474	ENSG00000145907	5682.32	0.448567	0.0906984	4.9457	7.58716e-07	9.83736e-06	G3BP1	G3BP stress granule assembly factor 1	10146
1475	ENSG00000143537	2817.14	-0.744612	0.150614	-4.94383	7.66007e-07	9.9251e-06	ADAM15	ADAM metallopeptidase domain 15	8751
1476	ENSG00000153250	3239.69	-0.562272	0.113808	-4.94054	7.7908e-07	1.00876e-05	RBMS1	RNA binding motif single stranded interacting protein 1	5937
1477	ENSG00000196756	402.202	0.796916	0.161363	4.93865	7.86646e-07	1.01786e-05	SNHG17	small nucleolar RNA host gene 17	388796
1478	ENSG00000148459	217.167	0.790253	0.160074	4.93678	7.94213e-07	1.02695e-05	PDSS1	decaprenyl diphosphate synthase subunit 1	23590
1479	ENSG00000102580	3250.33	-0.830586	0.168266	-4.93614	7.96831e-07	1.02963e-05	DNAJC3	DnaJ heat shock protein family (Hsp40) member C3	5611
1480	ENSG00000133739	155.765	1.10706	0.224371	4.93406	8.05368e-07	1.03996e-05	LRRCC1	leucine rich repeat and coiled-coil centrosomal protein 1	85444
1481	ENSG00000166546	34.4861	2.32436	0.471237	4.93246	8.12018e-07	1.04783e-05	BEAN1	brain expressed associated with NEDD4 1	146227
1482	ENSG00000100479	148.193	1.47428	0.298903	4.93229	8.12727e-07	1.04803e-05	POLE2	DNA polymerase epsilon 2, accessory subunit	5427
1483	ENSG00000240184	2297.11	-0.592489	0.120128	-4.93214	8.13322e-07	1.04808e-05	PCDHGC3	protocadherin gamma subfamily C, 3	5098
1484	ENSG00000101463	55.0688	-4.1381	0.83978	-4.9276	8.32476e-07	1.07204e-05	SYNDIG1	synapse differentiation inducing 1	79953
1485	ENSG00000161526	1539.36	0.42301	0.0858504	4.92729	8.33771e-07	1.07298e-05	SAP30BP	SAP30 binding protein	29115
1486	ENSG00000156504	910.813	0.75083	0.152388	4.9271	8.34591e-07	1.0733e-05	PABIR2	PABIR family member 2	159090
1487	ENSG00000112981	60.019	-1.35277	0.274634	-4.92571	8.40529e-07	1.08021e-05	NME5	NME/NM23 family member 5	8382
1488	ENSG00000181751	2573.51	1.93026	0.392325	4.92007	8.65125e-07	1.11106e-05	MACIR	macrophage immunometabolism regulator	90355
1489	ENSG00000162426	42.6852	-1.86101	0.37833	-4.91901	8.69826e-07	1.11635e-05	SLC45A1	solute carrier family 45 member 1	50651
1490	ENSG00000231121	37.4535	2.61907	0.532526	4.9182	8.73427e-07	1.12021e-05	NA	NA	NA
1491	ENSG00000168394	1277.92	-0.669448	0.136163	-4.91652	8.80963e-07	1.12911e-05	TAP1	transporter 1, ATP binding cassette subfamily B member	6890
1492	ENSG00000074855	345.414	-0.732112	0.148936	-4.91561	8.85043e-07	1.13357e-05	ANO8	anoctamin 8	57719
1493	ENSG00000156463	351.219	1.71967	0.349955	4.91397	8.92483e-07	1.14233e-05	SH3RF2	SH3 domain containing ring finger 2	153769
1494	ENSG00000165194	63.3569	-3.50945	0.714196	-4.91384	8.93104e-07	1.14235e-05	PCDH19	protocadherin 19	57526
1495	ENSG00000177917	407.386	0.614234	0.125007	4.91359	8.94243e-07	1.14239e-05	ARL6IP6	ADP ribosylation factor like GTPase 6 interacting protein 6	151188
1496	ENSG00000006007	1736.03	-0.714128	0.145338	-4.91357	8.94334e-07	1.14239e-05	GDE1	glycerophosphodiester phosphodiesterase 1	51573
1497	ENSG00000243943	423.157	0.854104	0.173852	4.91284	8.97688e-07	1.1459e-05	ZNF512	zinc finger protein 512	84450
1498	ENSG00000123080	590.088	2.09026	0.425649	4.91076	9.07232e-07	1.1573e-05	CDKN2C	cyclin dependent kinase inhibitor 2C	1031
1499	ENSG00000069431	1050.95	2.00079	0.407459	4.9104	9.08892e-07	1.15864e-05	ABCC9	ATP binding cassette subfamily C member 9	10060
1500	ENSG00000146909	1031.79	0.782233	0.159306	4.91026	9.09548e-07	1.1587e-05	NOM1	nucleolar protein with MIF4G domain 1	64434
1501	ENSG00000259807	83.4923	-1.09343	0.222754	-4.90867	9.16959e-07	1.16735e-05	NA	NA	NA
[truncated: 20,768 more rows]

## Sheet: DESeq2_time_vehicle_P1vsP4
	ENSG	baseMean	log2FoldChange	lfcSE	stat	pvalue	padj	SYMBOL	GENENAME	ENTREZID
[truncated: 22,269 more rows]
