# Supplementary material for: WNT/beta-catenin signalling interrupts a senescence-induction cascade in human mesenchymal stem cells that restricts their expansion
Source: Cell Mol Life Sci. 2022 Jan 20;79(2):82. doi: 10.1007/s00018-021-04035-x (PMC8770385; doi:10.1007/s00018-021-04035-x)
Supplement: Supplementary file 2 — Supplementary file2 (XLSX 585 KB) [file 18_2021_4035_MOESM2_ESM.xlsx]

## Sheet: info
Supplementary File 2
Reactome Pathway Analysis
WNT_down_time_up	enrichment for list of genes significantly downregulated by WNT3A vs vehicle (P4) AND upregulated in vehicle from P1 to P4
WNT_up_time_down	enrichment for list of genes significantly upregulated by WNT3A vs vehicle (P4) AND downregulated in vehicle from P1 to P4
WNT_down	enrichment for list of genes significantly downregulated by WNT3A vs vehicle (P4)
WNT_up	enrichment for list of genes significantly upregulated by WNT3A vs vehicle (P4)
time_down	enrichment for list of genes significantly downregulated in vehicle from P1 to P4
time_up	enrichment for list of genes significantly upregulated in vehicle from P1 to P4
sheets with sig_	significantly (p< 0.001) altered pathways ordered by gene ratio
sheets with all_	all pathways with at least one gene enriched ordered by gene ratio
richFactor	genes of pathway in list as a ratio of genes of bathway in background gene list (all expressed genes including non-significantly changed)

## Sheet: sig_WNT_down_time_up
	ID	Description	GeneRatio	BgRatio	pvalue	p.adjust	qvalue	geneID	Count	richFactor	geneRatio	bgRatio
R-HSA-2559580	R-HSA-2559580	Oxidative Stress Induced Senescence	11/208	82/8530	4.27648e-06	0.000133996	0.000109538	MAPKAPK3/H2BC12/CDKN2B/H2AC6/CDKN2A/H2BC21/H2BC5/H4C8/H2BC4/H2BC11/H2BC15	11	0.134146	0.0528846	0.00961313
R-HSA-2559582	R-HSA-2559582	Senescence-Associated Secretory Phenotype (SASP)	10/208	70/8530	6.62952e-06	0.000189662	0.000155043	H2BC12/CDKN2B/H2AC6/CDKN2A/H2BC21/H2BC5/H4C8/H2BC4/H2BC11/H2BC15	10	0.142857	0.0480769	0.00820633
R-HSA-2559586	R-HSA-2559586	DNA Damage/Telomere Stress Induced Senescence	9/208	46/8530	1.29157e-06	5.3116e-05	4.34207e-05	H2BC12/H2AC6/H1-2/H2BC21/H2BC5/H4C8/H2BC4/H2BC11/H2BC15	9	0.195652	0.0432692	0.00539273
R-HSA-1912408	R-HSA-1912408	Pre-NOTCH Transcription and Translation	9/208	51/8530	3.20889e-06	0.000105572	8.63023e-05	RBPJ/H2BC12/H2AC6/H2BC21/H2BC5/H4C8/H2BC4/H2BC11/H2BC15	9	0.176471	0.0432692	0.0059789
R-HSA-9645723	R-HSA-9645723	Diseases of programmed cell death	9/208	61/8530	1.48099e-05	0.000336031	0.000274695	H2BC12/H2AC6/CDKN2A/H2BC21/H2BC5/H4C8/H2BC4/H2BC11/H2BC15	9	0.147541	0.0432692	0.00715123
R-HSA-1912422	R-HSA-1912422	Pre-NOTCH Expression and Processing	9/208	67/8530	3.21755e-05	0.000614526	0.000502356	RBPJ/H2BC12/H2AC6/H2BC21/H2BC5/H4C8/H2BC4/H2BC11/H2BC15	9	0.134328	0.0432692	0.00785463
R-HSA-171306	R-HSA-171306	Packaging Of Telomere Ends	8/208	21/8530	1.69356e-08	5.71563e-06	4.67235e-06	H2BC12/H2AC6/H2BC21/H2BC5/H4C8/H2BC4/H2BC11/H2BC15	8	0.380952	0.0384615	0.0024619
R-HSA-5334118	R-HSA-5334118	DNA methylation	8/208	22/8530	2.60591e-08	5.71563e-06	4.67235e-06	H2BC12/H2AC6/H2BC21/H2BC5/H4C8/H2BC4/H2BC11/H2BC15	8	0.363636	0.0384615	0.00257913
R-HSA-73728	R-HSA-73728	RNA Polymerase I Promoter Opening	8/208	22/8530	2.60591e-08	5.71563e-06	4.67235e-06	H2BC12/H2AC6/H2BC21/H2BC5/H4C8/H2BC4/H2BC11/H2BC15	8	0.363636	0.0384615	0.00257913
R-HSA-5625886	R-HSA-5625886	Activated PKN1 stimulates transcription of AR (androgen receptor) regulated genes KLK2 and KLK3	8/208	24/8530	5.74674e-08	7.77874e-06	6.35888e-06	H2BC12/H2AC6/H2BC21/H2BC5/H4C8/H2BC4/H2BC11/H2BC15	8	0.333333	0.0384615	0.0028136
R-HSA-110330	R-HSA-110330	Recognition and association of DNA glycosylase with site containing an affected purine	8/208	25/8530	8.27526e-08	7.77874e-06	6.35888e-06	H2BC12/H2AC6/H2BC21/H2BC5/H4C8/H2BC4/H2BC11/H2BC15	8	0.32	0.0384615	0.00293083
R-HSA-110331	R-HSA-110331	Cleavage of the damaged purine	8/208	25/8530	8.27526e-08	7.77874e-06	6.35888e-06	H2BC12/H2AC6/H2BC21/H2BC5/H4C8/H2BC4/H2BC11/H2BC15	8	0.32	0.0384615	0.00293083
R-HSA-73927	R-HSA-73927	Depurination	8/208	25/8530	8.27526e-08	7.77874e-06	6.35888e-06	H2BC12/H2AC6/H2BC21/H2BC5/H4C8/H2BC4/H2BC11/H2BC15	8	0.32	0.0384615	0.00293083
R-HSA-427359	R-HSA-427359	SIRT1 negatively regulates rRNA expression	8/208	27/8530	1.62868e-07	1.33959e-05	1.09507e-05	H2BC12/H2AC6/H2BC21/H2BC5/H4C8/H2BC4/H2BC11/H2BC15	8	0.296296	0.0384615	0.0031653
R-HSA-110328	R-HSA-110328	Recognition and association of DNA glycosylase with site containing an affected pyrimidine	8/208	30/8530	4.03153e-07	2.41159e-05	1.9714e-05	H2BC12/H2AC6/H2BC21/H2BC5/H4C8/H2BC4/H2BC11/H2BC15	8	0.266667	0.0384615	0.003517
R-HSA-110329	R-HSA-110329	Cleavage of the damaged pyrimidine	8/208	30/8530	4.03153e-07	2.41159e-05	1.9714e-05	H2BC12/H2AC6/H2BC21/H2BC5/H4C8/H2BC4/H2BC11/H2BC15	8	0.266667	0.0384615	0.003517
R-HSA-73928	R-HSA-73928	Depyrimidination	8/208	30/8530	4.03153e-07	2.41159e-05	1.9714e-05	H2BC12/H2AC6/H2BC21/H2BC5/H4C8/H2BC4/H2BC11/H2BC15	8	0.266667	0.0384615	0.003517
R-HSA-212300	R-HSA-212300	PRC2 methylates histones and DNA	8/208	32/8530	6.94708e-07	3.04745e-05	2.4912e-05	H2BC12/H2AC6/H2BC21/H2BC5/H4C8/H2BC4/H2BC11/H2BC15	8	0.25	0.0384615	0.00375147
R-HSA-2299718	R-HSA-2299718	Condensation of Prophase Chromosomes	8/208	32/8530	6.94708e-07	3.04745e-05	2.4912e-05	H2BC12/H2AC6/H2BC21/H2BC5/H4C8/H2BC4/H2BC11/H2BC15	8	0.25	0.0384615	0.00375147
R-HSA-73929	R-HSA-73929	Base-Excision Repair, AP Site Formation	8/208	32/8530	6.94708e-07	3.04745e-05	2.4912e-05	H2BC12/H2AC6/H2BC21/H2BC5/H4C8/H2BC4/H2BC11/H2BC15	8	0.25	0.0384615	0.00375147
R-HSA-9710421	R-HSA-9710421	Defective pyroptosis	8/208	32/8530	6.94708e-07	3.04745e-05	2.4912e-05	H2BC12/H2AC6/H2BC21/H2BC5/H4C8/H2BC4/H2BC11/H2BC15	8	0.25	0.0384615	0.00375147
R-HSA-427389	R-HSA-427389	ERCC6 (CSB) and EHMT2 (G9a) positively regulate rRNA expression	8/208	35/8530	1.45962e-06	5.60685e-05	4.58343e-05	H2BC12/H2AC6/H2BC21/H2BC5/H4C8/H2BC4/H2BC11/H2BC15	8	0.228571	0.0384615	0.00410317
R-HSA-9670095	R-HSA-9670095	Inhibition of DNA recombination at telomere	8/208	37/8530	2.29597e-06	7.9513e-05	6.49994e-05	H2BC12/H2AC6/H2BC21/H2BC5/H4C8/H2BC4/H2BC11/H2BC15	8	0.216216	0.0384615	0.00433763
R-HSA-912446	R-HSA-912446	Meiotic recombination	8/208	42/8530	6.32058e-06	0.000189043	0.000154537	H2BC12/H2AC6/H2BC21/H2BC5/H4C8/H2BC4/H2BC11/H2BC15	8	0.190476	0.0384615	0.0049238
R-HSA-606279	R-HSA-606279	Deposition of new CENPA-containing nucleosomes at the centromere	8/208	43/8530	7.60428e-06	0.000200145	0.000163612	H2BC12/H2AC6/H2BC21/H2BC5/H4C8/H2BC4/H2BC11/H2BC15	8	0.186047	0.0384615	0.00504103
R-HSA-774815	R-HSA-774815	Nucleosome assembly	8/208	43/8530	7.60428e-06	0.000200145	0.000163612	H2BC12/H2AC6/H2BC21/H2BC5/H4C8/H2BC4/H2BC11/H2BC15	8	0.186047	0.0384615	0.00504103
R-HSA-1221632	R-HSA-1221632	Meiotic synapsis	8/208	44/8530	9.10145e-06	0.000230337	0.000188293	H2BC12/H2AC6/H2BC21/H2BC5/H4C8/H2BC4/H2BC11/H2BC15	8	0.181818	0.0384615	0.00515826
R-HSA-9616222	R-HSA-9616222	Transcriptional regulation of granulopoiesis	8/208	46/8530	1.28501e-05	0.000313162	0.000256	H2BC12/H2AC6/H2BC21/H2BC5/H4C8/H2BC4/H2BC11/H2BC15	8	0.173913	0.0384615	0.00539273
R-HSA-201722	R-HSA-201722	Formation of the beta-catenin:TCF transactivating complex	8/208	48/8530	1.78213e-05	0.00039088	0.000319532	H2BC12/H2AC6/H2BC21/H2BC5/H4C8/H2BC4/H2BC11/H2BC15	8	0.166667	0.0384615	0.0056272
R-HSA-3214815	R-HSA-3214815	HDACs deacetylate histones	8/208	49/8530	2.08575e-05	0.000442718	0.000361908	H2BC12/H2AC6/H2BC21/H2BC5/H4C8/H2BC4/H2BC11/H2BC15	8	0.163265	0.0384615	0.00574443
R-HSA-5250924	R-HSA-5250924	B-WICH complex positively regulates rRNA expression	8/208	50/8530	2.43163e-05	0.000484852	0.000396351	H2BC12/H2AC6/H2BC21/H2BC5/H4C8/H2BC4/H2BC11/H2BC15	8	0.16	0.0384615	0.00586166
R-HSA-73772	R-HSA-73772	RNA Polymerase I Promoter Escape	8/208	50/8530	2.43163e-05	0.000484852	0.000396351	H2BC12/H2AC6/H2BC21/H2BC5/H4C8/H2BC4/H2BC11/H2BC15	8	0.16	0.0384615	0.00586166
R-HSA-5625740	R-HSA-5625740	RHO GTPases activate PKNs	8/208	52/8530	3.26876e-05	0.000614526	0.000502356	H2BC12/H2AC6/H2BC21/H2BC5/H4C8/H2BC4/H2BC11/H2BC15	8	0.153846	0.0384615	0.00609613
R-HSA-8936459	R-HSA-8936459	RUNX1 regulates genes involved in megakaryocyte differentiation and platelet function	8/208	53/8530	3.77021e-05	0.00068911	0.000563326	H2BC12/H2AC6/H2BC21/H2BC5/H4C8/H2BC4/H2BC11/H2BC15	8	0.150943	0.0384615	0.00621336
R-HSA-140877	R-HSA-140877	Formation of Fibrin Clot (Clotting Cascade)	7/208	25/8530	1.53379e-06	5.60685e-05	4.58343e-05	SERPINE2/TFPI/SERPING1/F2R/PROCR/THBD/SERPIND1	7	0.28	0.0336538	0.00293083
R-HSA-140875	R-HSA-140875	Common Pathway of Fibrin Clot Formation	5/208	14/8530	1.37507e-05	0.000323141	0.000264158	SERPINE2/F2R/PROCR/THBD/SERPIND1	5	0.357143	0.0240385	0.00164127

## Sheet: sig_WNT_up_time_down
	ID	Description	GeneRatio	BgRatio	pvalue	p.adjust	qvalue	geneID	Count	richFactor	geneRatio	bgRatio
R-HSA-69620	R-HSA-69620	Cell Cycle Checkpoints	80/292	264/8530	5.63234e-56	3.85815e-53	2.88732e-53	NSD2/CENPF/CCNB1/MCM7/MCM4/MCM3/CDC20/PLK1/CDK1/CENPE/MCM5/CCNA2/ZWINT/H2AX/INCENP/KIF2C/BUB1/MCM2/UBE2C/SKA2/KNL1/UBE2S/BUB1B/CDCA8/CDK2/GTSE1/KNTC1/CENPN/MAD2L1/ZWILCH/SGO2/CCNB2/BRCA1/NDC80/BIRC5/CENPO/CDC6/BRIP1/RFC3/NDE1/MCM8/AURKB/CHEK1/CLSPN/RFC2/KIF18A/NUF2/CENPK/ORC6/RFC5/DBF4/MCM10/PKMYT1/CDC45/CENPU/RFC4/EXO1/CENPI/SPC24/CDC7/RMI1/ITGB3BP/SKA1/ERCC6L/CENPA/ATRIP/SPC25/BARD1/ORC1/DNA2/C…	80	0.30303	0.273973	0.0309496
R-HSA-68886	R-HSA-68886	M Phase	77/292	361/8530	1.94462e-41	4.44022e-39	3.32292e-39	TUBB/TUBA1B/TUBB4B/TUBB6/TUBA1C/H2AZ1/CENPF/CCNB1/SMC4/TMPO/NCAPD2/KIF23/NCAPG2/CDC20/PLK1/SMC2/CDK1/CENPE/NCAPG/ZWINT/H2AX/INCENP/KIF2C/BUB1/KIF20A/UBE2C/SKA2/NCAPH2/KNL1/UBE2S/BUB1B/NDC1/PTTG1/CDCA5/CDCA8/LMNB1/KNTC1/CENPN/MAD2L1/ZWILCH/SGO2/CCNB2/NDC80/BIRC5/CENPO/CEP78/NDE1/NCAPH/AURKB/ESPL1/KIF18A/NUF2/PLK4/CENPK/MASTL/CENPJ/VRK1/NEK2/FBXO5/CENPU/HAUS5/CENPI/CNTRL/SPC24/ITGB3BP/SKA1/ERCC6L/C…	77	0.213296	0.263699	0.0423212
R-HSA-68877	R-HSA-68877	Mitotic Prometaphase	61/292	194/8530	2.65899e-43	9.10705e-41	6.81542e-41	TUBB/TUBA1B/TUBB4B/TUBB6/TUBA1C/CENPF/CCNB1/SMC4/NCAPD2/CDC20/PLK1/SMC2/CDK1/CENPE/NCAPG/ZWINT/INCENP/KIF2C/BUB1/SKA2/KNL1/BUB1B/CDCA5/CDCA8/KNTC1/CENPN/MAD2L1/ZWILCH/SGO2/CCNB2/NDC80/BIRC5/CENPO/CEP78/NDE1/NCAPH/AURKB/KIF18A/NUF2/PLK4/CENPK/CENPJ/NEK2/CENPU/HAUS5/CENPI/CNTRL/SPC24/ITGB3BP/SKA1/ERCC6L/CENPA/SPC25/HAUS8/CENPH/CENPM/CENPQ/SGO1/CENPP/PRKAR2B/CEP72	61	0.314433	0.208904	0.0227433
R-HSA-2555396	R-HSA-2555396	Mitotic Metaphase and Anaphase	55/292	224/8530	1.14895e-32	1.31172e-30	9.81649e-31	TUBA1B/TUBB4B/TUBB6/TUBA1C/CENPF/CCNB1/TMPO/CDC20/PLK1/CDK1/CENPE/ZWINT/INCENP/KIF2C/BUB1/UBE2C/SKA2/KNL1/UBE2S/BUB1B/NDC1/PTTG1/CDCA5/CDCA8/LMNB1/KNTC1/CENPN/MAD2L1/ZWILCH/SGO2/CCNB2/NDC80/BIRC5/CENPO/NDE1/AURKB/ESPL1/KIF18A/NUF2/CENPK/VRK1/FBXO5/CENPU/CENPI/SPC24/ITGB3BP/SKA1/ERCC6L/CENPA/SPC25/CENPH/CENPM/CENPQ/SGO1/CENPP	55	0.245536	0.188356	0.0262603
R-HSA-68882	R-HSA-68882	Mitotic Anaphase	54/292	223/8530	9.86796e-32	6.75955e-30	5.05863e-30	TUBA1B/TUBB4B/TUBB6/TUBA1C/CENPF/CCNB1/TMPO/CDC20/PLK1/CDK1/CENPE/ZWINT/INCENP/KIF2C/BUB1/UBE2C/SKA2/KNL1/UBE2S/BUB1B/NDC1/PTTG1/CDCA5/CDCA8/LMNB1/KNTC1/CENPN/MAD2L1/ZWILCH/SGO2/CCNB2/NDC80/BIRC5/CENPO/NDE1/AURKB/ESPL1/KIF18A/NUF2/CENPK/VRK1/CENPU/CENPI/SPC24/ITGB3BP/SKA1/ERCC6L/CENPA/SPC25/CENPH/CENPM/CENPQ/SGO1/CENPP	54	0.242152	0.184932	0.026143
R-HSA-195258	R-HSA-195258	RHO GTPase Effectors	51/292	269/8530	1.32722e-24	4.78497e-23	3.58091e-23	ACTG1/TUBA1B/TUBB4B/TUBB6/TUBA1C/H2AZ1/CENPF/PRC1/CDC20/PLK1/CENPE/ZWINT/H2AX/INCENP/KIF2C/IQGAP3/DIAPH3/BUB1/SKA2/KNL1/BUB1B/CDCA8/KNTC1/CENPN/MAD2L1/ZWILCH/SGO2/NDC80/BIRC5/CENPO/KIF14/NDE1/AURKB/KIF18A/NUF2/CENPK/CENPU/CENPI/SPC24/ITGB3BP/SKA1/ERCC6L/CENPA/SPC25/CENPH/CENPM/CENPQ/SGO1/CENPP/CDC25C/PKN3	51	0.189591	0.174658	0.0315358
R-HSA-73894	R-HSA-73894	DNA Repair	49/292	302/8530	1.47151e-20	3.73326e-19	2.79385e-19	KPNA2/H2AZ1/NSD2/PCNA/PARP1/FANCI/FEN1/CCNA2/POLE/H2AX/USP1/TIMELESS/LIG1/CDK2/BRCA1/PCLAF/GEN1/BRIP1/RFC3/POLD1/DTL/CHEK1/CLSPN/RFC2/FANCG/POLQ/FANCA/UBE2T/DCLRE1B/BRCA2/RFC5/FANCD2/RFC4/EXO1/RMI1/RAD51AP1/ATRIP/RAD51/BARD1/RAD51D/DNA2/XRCC2/BLM/TIPIN/EME1/NEIL3/POLE2/RMI2/FANCB	49	0.162252	0.167808	0.0354045
R-HSA-2467813	R-HSA-2467813	Separation of Sister Chromatids	47/292	180/8530	3.32946e-29	1.90057e-27	1.42232e-27	TUBA1B/TUBB4B/TUBB6/TUBA1C/CENPF/CDC20/PLK1/CENPE/ZWINT/INCENP/KIF2C/BUB1/UBE2C/SKA2/KNL1/UBE2S/BUB1B/PTTG1/CDCA5/CDCA8/KNTC1/CENPN/MAD2L1/ZWILCH/SGO2/NDC80/BIRC5/CENPO/NDE1/AURKB/ESPL1/KIF18A/NUF2/CENPK/CENPU/CENPI/SPC24/ITGB3BP/SKA1/ERCC6L/CENPA/SPC25/CENPH/CENPM/CENPQ/SGO1/CENPP	47	0.261111	0.160959	0.021102
R-HSA-2500257	R-HSA-2500257	Resolution of Sister Chromatid Cohesion	46/292	118/8530	1.77875e-37	3.04611e-35	2.27961e-35	TUBA1B/TUBB4B/TUBB6/TUBA1C/CENPF/CCNB1/CDC20/PLK1/CDK1/CENPE/ZWINT/INCENP/KIF2C/BUB1/SKA2/KNL1/BUB1B/CDCA5/CDCA8/KNTC1/CENPN/MAD2L1/ZWILCH/SGO2/CCNB2/NDC80/BIRC5/CENPO/NDE1/AURKB/KIF18A/NUF2/CENPK/CENPU/CENPI/SPC24/ITGB3BP/SKA1/ERCC6L/CENPA/SPC25/CENPH/CENPM/CENPQ/SGO1/CENPP	46	0.389831	0.157534	0.0138335
R-HSA-5663220	R-HSA-5663220	RHO GTPases Activate Formins	44/292	131/8530	1.44573e-32	1.41475e-30	1.05875e-30	ACTG1/TUBA1B/TUBB4B/TUBB6/TUBA1C/CENPF/CDC20/PLK1/CENPE/ZWINT/INCENP/KIF2C/DIAPH3/BUB1/SKA2/KNL1/BUB1B/CDCA8/KNTC1/CENPN/MAD2L1/ZWILCH/SGO2/NDC80/BIRC5/CENPO/NDE1/AURKB/KIF18A/NUF2/CENPK/CENPU/CENPI/SPC24/ITGB3BP/SKA1/ERCC6L/CENPA/SPC25/CENPH/CENPM/CENPQ/SGO1/CENPP	44	0.335878	0.150685	0.0153576
R-HSA-9648025	R-HSA-9648025	EML4 and NUDC in mitotic spindle formation	42/292	109/8530	5.5193e-34	7.56145e-32	5.65874e-32	TUBA1B/TUBB4B/TUBB6/TUBA1C/CENPF/CDC20/PLK1/CENPE/ZWINT/INCENP/KIF2C/BUB1/SKA2/KNL1/BUB1B/CDCA8/KNTC1/CENPN/MAD2L1/ZWILCH/SGO2/NDC80/BIRC5/CENPO/NDE1/AURKB/KIF18A/NUF2/CENPK/CENPU/CENPI/SPC24/ITGB3BP/SKA1/ERCC6L/CENPA/SPC25/CENPH/CENPM/CENPQ/SGO1/CENPP	42	0.385321	0.143836	0.0127784
R-HSA-69242	R-HSA-69242	S Phase	42/292	159/8530	2.37242e-26	1.01569e-24	7.60112e-25	PCNA/MCM7/MCM4/CDC25B/MCM3/MYC/FEN1/MCM5/CCNA2/POLE/MCM2/UBE2C/LIG1/UBE2S/CDCA5/CDK2/POLA2/CDC6/RFC3/POLD1/MCM8/RFC2/POLA1/CKS1B/ORC6/RFC5/CDC45/RFC4/GINS4/E2F1/GINS1/GINS2/CDT1/ESCO2/ORC1/GINS3/DNA2/CDC25A/LIN9/PRIM1/POLE2/CCNE2	42	0.264151	0.143836	0.0186401
R-HSA-69618	R-HSA-69618	Mitotic Spindle Checkpoint	40/292	110/8530	3.27611e-31	2.04012e-29	1.52676e-29	CENPF/CDC20/PLK1/CENPE/ZWINT/INCENP/KIF2C/BUB1/UBE2C/SKA2/KNL1/UBE2S/BUB1B/CDCA8/KNTC1/CENPN/MAD2L1/ZWILCH/SGO2/NDC80/BIRC5/CENPO/NDE1/AURKB/KIF18A/NUF2/CENPK/CENPU/CENPI/SPC24/ITGB3BP/SKA1/ERCC6L/CENPA/SPC25/CENPH/CENPM/CENPQ/SGO1/CENPP	40	0.363636	0.136986	0.0128957
R-HSA-453279	R-HSA-453279	Mitotic G1 phase and G1/S transition	40/292	148/8530	1.54596e-25	6.22931e-24	4.66181e-24	TOP2A/RRM2/CCNB1/PCNA/MCM7/MCM4/MCM3/MYC/CDK1/TK1/MCM5/CCNA2/POLE/TYMS/MCM2/CDK2/POLA2/CDC6/MCM8/CDKN2C/RBL1/POLA1/MYBL2/CKS1B/ORC6/DBF4/MCM10/DHFR/FBXO5/CDC45/E2F1/CDC7/CDT1/ORC1/CDC25A/LIN9/PRIM1/POLE2/CCNE2/E2F2	40	0.27027	0.136986	0.0173505
R-HSA-69306	R-HSA-69306	DNA Replication	39/292	125/8530	1.59192e-27	8.3882e-26	6.27746e-26	PCNA/MCM7/MCM4/MCM3/FEN1/MCM5/CCNA2/POLE/MCM2/UBE2C/LIG1/UBE2S/CDK2/POLA2/CDC6/RFC3/POLD1/MCM8/RFC2/POLA1/ORC6/RFC5/DBF4/MCM10/CDC45/RFC4/GINS4/E2F1/GINS1/CDC7/GINS2/CDT1/ORC1/GINS3/DNA2/PRIM1/POLE2/CCNE2/E2F2	39	0.312	0.133562	0.0146542
R-HSA-141424	R-HSA-141424	Amplification of signal from the kinetochores	38/292	93/8530	6.07596e-32	4.62448e-30	3.46081e-30	CENPF/CDC20/PLK1/CENPE/ZWINT/INCENP/KIF2C/BUB1/SKA2/KNL1/BUB1B/CDCA8/KNTC1/CENPN/MAD2L1/ZWILCH/SGO2/NDC80/BIRC5/CENPO/NDE1/AURKB/KIF18A/NUF2/CENPK/CENPU/CENPI/SPC24/ITGB3BP/SKA1/ERCC6L/CENPA/SPC25/CENPH/CENPM/CENPQ/SGO1/CENPP	38	0.408602	0.130137	0.0109027
R-HSA-141444	R-HSA-141444	Amplification of signal from unattached kinetochores via a MAD2 inhibitory signal	38/292	93/8530	6.07596e-32	4.62448e-30	3.46081e-30	CENPF/CDC20/PLK1/CENPE/ZWINT/INCENP/KIF2C/BUB1/SKA2/KNL1/BUB1B/CDCA8/KNTC1/CENPN/MAD2L1/ZWILCH/SGO2/NDC80/BIRC5/CENPO/NDE1/AURKB/KIF18A/NUF2/CENPK/CENPU/CENPI/SPC24/ITGB3BP/SKA1/ERCC6L/CENPA/SPC25/CENPH/CENPM/CENPQ/SGO1/CENPP	38	0.408602	0.130137	0.0109027
R-HSA-69481	R-HSA-69481	G2/M Checkpoints	38/292	141/8530	3.05791e-24	9.9746e-23	7.46466e-23	NSD2/CCNB1/MCM7/MCM4/MCM3/CDK1/MCM5/H2AX/MCM2/CDK2/GTSE1/CCNB2/BRCA1/CDC6/BRIP1/RFC3/MCM8/CHEK1/CLSPN/RFC2/ORC6/RFC5/DBF4/MCM10/PKMYT1/CDC45/RFC4/EXO1/CDC7/RMI1/ATRIP/BARD1/ORC1/DNA2/CDC25A/BLM/CDC25C/RMI2	38	0.269504	0.130137	0.0165299
R-HSA-73886	R-HSA-73886	Chromosome Maintenance	36/292	107/8530	9.16246e-27	4.18419e-25	3.13131e-25	H2AZ1/PCNA/FEN1/CCNA2/H2AX/HJURP/KNL1/LIG1/CDK2/MIS18BP1/CENPN/POLA2/CENPO/RFC3/POLD1/RFC2/POLA1/CENPK/CHTF18/RFC5/PIF1/CENPU/RFC4/CENPW/CENPI/MIS18A/ITGB3BP/CENPA/DNA2/CENPH/BLM/CENPM/CENPQ/PRIM1/CENPP/OIP5	36	0.336449	0.123288	0.012544
R-HSA-69206	R-HSA-69206	G1/S Transition	36/292	130/8530	1.89566e-23	5.9024e-22	4.41716e-22	RRM2/CCNB1/PCNA/MCM7/MCM4/MCM3/MYC/CDK1/TK1/MCM5/CCNA2/POLE/TYMS/MCM2/CDK2/POLA2/CDC6/MCM8/RBL1/POLA1/CKS1B/ORC6/DBF4/MCM10/DHFR/FBXO5/CDC45/E2F1/CDC7/CDT1/ORC1/CDC25A/LIN9/PRIM1/POLE2/CCNE2	36	0.276923	0.123288	0.0152403
R-HSA-5693532	R-HSA-5693532	DNA Double-Strand Break Repair	36/292	143/8530	6.77845e-22	1.8573e-20	1.38994e-20	KPNA2/NSD2/PCNA/PARP1/FEN1/CCNA2/POLE/H2AX/TIMELESS/CDK2/BRCA1/GEN1/BRIP1/RFC3/POLD1/CHEK1/CLSPN/RFC2/POLQ/BRCA2/RFC5/RFC4/EXO1/RMI1/RAD51AP1/ATRIP/RAD51/BARD1/RAD51D/DNA2/XRCC2/BLM/TIPIN/EME1/POLE2/RMI2	36	0.251748	0.123288	0.0167644
R-HSA-5693538	R-HSA-5693538	Homology Directed Repair	35/292	114/8530	1.67935e-24	5.75178e-23	4.30444e-23	NSD2/PCNA/PARP1/FEN1/CCNA2/POLE/H2AX/TIMELESS/CDK2/BRCA1/GEN1/BRIP1/RFC3/POLD1/CHEK1/CLSPN/RFC2/POLQ/BRCA2/RFC5/RFC4/EXO1/RMI1/RAD51AP1/ATRIP/RAD51/BARD1/RAD51D/DNA2/XRCC2/BLM/TIPIN/EME1/POLE2/RMI2	35	0.307018	0.119863	0.0133646
R-HSA-453274	R-HSA-453274	Mitotic G2-G2/M phases	35/292	188/8530	8.51403e-17	1.76731e-15	1.32259e-15	TUBB/TUBA1B/TUBB4B/TUBB6/TUBA1C/CENPF/TPX2/CCNB1/CDC25B/FOXM1/PLK1/CDK1/CCNA2/AURKA/CDK2/GTSE1/HMMR/CCNB2/CEP78/NDE1/PLK4/MYBL2/CENPJ/NEK2/PKMYT1/HAUS5/CNTRL/E2F1/HAUS8/BORA/CDC25A/LIN9/CDC25C/PRKAR2B/CEP72	35	0.18617	0.119863	0.0220399
R-HSA-69239	R-HSA-69239	Synthesis of DNA	34/292	117/8530	6.02938e-23	1.79571e-21	1.34385e-21	PCNA/MCM7/MCM4/MCM3/FEN1/MCM5/CCNA2/POLE/MCM2/UBE2C/LIG1/UBE2S/CDK2/POLA2/CDC6/RFC3/POLD1/MCM8/RFC2/POLA1/ORC6/RFC5/CDC45/RFC4/GINS4/GINS1/GINS2/CDT1/ORC1/GINS3/DNA2/PRIM1/POLE2/CCNE2	34	0.290598	0.116438	0.0137163
R-HSA-69275	R-HSA-69275	G2/M Transition	34/292	186/8530	4.34464e-16	8.75316e-15	6.55058e-15	TUBB/TUBA1B/TUBB4B/TUBB6/TUBA1C/CENPF/TPX2/CCNB1/CDC25B/FOXM1/PLK1/CDK1/CCNA2/AURKA/CDK2/GTSE1/HMMR/CCNB2/CEP78/NDE1/PLK4/MYBL2/CENPJ/NEK2/PKMYT1/HAUS5/CNTRL/HAUS8/BORA/CDC25A/LIN9/CDC25C/PRKAR2B/CEP72	34	0.182796	0.116438	0.0218054
R-HSA-5693567	R-HSA-5693567	HDR through Homologous Recombination (HRR) or Single Strand Annealing (SSA)	32/292	108/8530	6.17486e-22	1.76241e-20	1.31893e-20	NSD2/PCNA/CCNA2/POLE/H2AX/TIMELESS/CDK2/BRCA1/GEN1/BRIP1/RFC3/POLD1/CHEK1/CLSPN/RFC2/BRCA2/RFC5/RFC4/EXO1/RMI1/RAD51AP1/ATRIP/RAD51/BARD1/RAD51D/DNA2/XRCC2/BLM/TIPIN/EME1/POLE2/RMI2	32	0.296296	0.109589	0.0126612
R-HSA-3700989	R-HSA-3700989	Transcriptional Regulation by TP53	32/292	350/8530	3.19008e-07	2.76608e-06	2.07005e-06	TPX2/CCNB1/PCNA/CDK1/FANCI/CCNA2/AURKA/CDK2/BRCA1/BIRC5/BRIP1/RFC3/AURKB/CHEK1/RFC2/RBL1/CENPJ/RFC5/FANCD2/RFC4/EXO1/E2F1/RMI1/ATRIP/BARD1/RAD51D/DNA2/BLM/CDC25C/RMI2/CCNE2/E2F8	32	0.0914286	0.109589	0.0410317
R-HSA-5685942	R-HSA-5685942	HDR through Homologous Recombination (HRR)	25/292	67/8530	3.80794e-20	9.31586e-19	6.97169e-19	PCNA/POLE/BRCA1/GEN1/BRIP1/RFC3/POLD1/CHEK1/RFC2/BRCA2/RFC5/RFC4/EXO1/RMI1/RAD51AP1/ATRIP/RAD51/BARD1/RAD51D/DNA2/XRCC2/BLM/EME1/POLE2/RMI2	25	0.373134	0.0856164	0.00785463
R-HSA-69190	R-HSA-69190	DNA strand elongation	23/292	32/8530	1.76252e-27	8.62376e-26	6.45374e-26	PCNA/MCM7/MCM4/MCM3/FEN1/MCM5/MCM2/LIG1/POLA2/RFC3/POLD1/MCM8/RFC2/POLA1/RFC5/CDC45/RFC4/GINS4/GINS1/GINS2/GINS3/DNA2/PRIM1	23	0.71875	0.0787671	0.00375147
R-HSA-176187	R-HSA-176187	Activation of ATR in response to replication stress	23/292	37/8530	3.28996e-25	1.25201e-23	9.36964e-24	MCM7/MCM4/MCM3/MCM5/MCM2/CDK2/CDC6/RFC3/MCM8/CHEK1/CLSPN/RFC2/ORC6/RFC5/DBF4/MCM10/CDC45/RFC4/CDC7/ATRIP/ORC1/CDC25A/CDC25C	23	0.621622	0.0787671	0.00433763
R-HSA-69002	R-HSA-69002	DNA Replication Pre-Initiation	22/292	82/8530	2.08274e-14	3.85589e-13	2.88562e-13	MCM7/MCM4/MCM3/MCM5/POLE/MCM2/CDK2/POLA2/CDC6/MCM8/POLA1/ORC6/DBF4/MCM10/CDC45/E2F1/CDC7/CDT1/ORC1/PRIM1/POLE2/E2F2	22	0.268293	0.0753425	0.00961313
R-HSA-5693607	R-HSA-5693607	Processing of DNA double-strand break ends	21/292	74/8530	2.414e-14	4.35156e-13	3.25657e-13	NSD2/CCNA2/H2AX/TIMELESS/CDK2/BRCA1/BRIP1/RFC3/CHEK1/CLSPN/RFC2/RFC5/RFC4/EXO1/RMI1/ATRIP/BARD1/DNA2/BLM/TIPIN/RMI2	21	0.283784	0.0719178	0.00867526
R-HSA-68962	R-HSA-68962	Activation of the pre-replicative complex	20/292	33/8530	9.83935e-22	2.59229e-20	1.93999e-20	MCM7/MCM4/MCM3/MCM5/POLE/MCM2/CDK2/POLA2/CDC6/MCM8/POLA1/ORC6/DBF4/MCM10/CDC45/CDC7/CDT1/ORC1/PRIM1/POLE2	20	0.606061	0.0684932	0.0038687
R-HSA-5633007	R-HSA-5633007	Regulation of TP53 Activity	20/292	153/8530	2.31179e-07	2.05659e-06	1.53909e-06	TPX2/CDK1/CCNA2/AURKA/CDK2/BRCA1/BRIP1/RFC3/AURKB/CHEK1/RFC2/RFC5/RFC4/EXO1/RMI1/ATRIP/BARD1/DNA2/BLM/RMI2	20	0.130719	0.0684932	0.0179367
R-HSA-5693579	R-HSA-5693579	Homologous DNA Pairing and Strand Exchange	19/292	42/8530	1.75365e-17	4.14225e-16	3.09992e-16	BRCA1/BRIP1/RFC3/CHEK1/RFC2/BRCA2/RFC5/RFC4/EXO1/RMI1/RAD51AP1/ATRIP/RAD51/BARD1/RAD51D/DNA2/XRCC2/BLM/RMI2	19	0.452381	0.0650685	0.0049238
R-HSA-606279	R-HSA-606279	Deposition of new CENPA-containing nucleosomes at the centromere	19/292	43/8530	3.04615e-17	6.73101e-16	5.03727e-16	H2AZ1/H2AX/HJURP/KNL1/MIS18BP1/CENPN/CENPO/CENPK/CENPU/CENPW/CENPI/MIS18A/ITGB3BP/CENPA/CENPH/CENPM/CENPQ/CENPP/OIP5	19	0.44186	0.0650685	0.00504103
R-HSA-774815	R-HSA-774815	Nucleosome assembly	19/292	43/8530	3.04615e-17	6.73101e-16	5.03727e-16	H2AZ1/H2AX/HJURP/KNL1/MIS18BP1/CENPN/CENPO/CENPK/CENPU/CENPW/CENPI/MIS18A/ITGB3BP/CENPA/CENPH/CENPM/CENPQ/CENPP/OIP5	19	0.44186	0.0650685	0.00504103
R-HSA-69473	R-HSA-69473	G2/M DNA damage checkpoint	19/292	71/8530	1.38551e-12	2.0193e-11	1.51118e-11	NSD2/CCNB1/CDK1/H2AX/BRCA1/BRIP1/RFC3/CHEK1/RFC2/RFC5/RFC4/EXO1/RMI1/ATRIP/BARD1/DNA2/BLM/CDC25C/RMI2	19	0.267606	0.0650685	0.00832356
R-HSA-157579	R-HSA-157579	Telomere Maintenance	19/292	80/8530	1.40178e-11	1.92044e-10	1.4372e-10	H2AZ1/PCNA/FEN1/CCNA2/H2AX/LIG1/CDK2/POLA2/RFC3/POLD1/RFC2/POLA1/CHTF18/RFC5/PIF1/RFC4/DNA2/BLM/PRIM1	19	0.2375	0.0650685	0.00937866
R-HSA-6804756	R-HSA-6804756	Regulation of TP53 Activity through Phosphorylation	19/292	88/8530	8.40935e-11	1.12949e-09	8.45274e-10	TPX2/CCNA2/AURKA/CDK2/BRCA1/BRIP1/RFC3/AURKB/CHEK1/RFC2/RFC5/RFC4/EXO1/RMI1/ATRIP/BARD1/DNA2/BLM/RMI2	19	0.215909	0.0650685	0.0103165
R-HSA-983231	R-HSA-983231	Factors involved in megakaryocyte development and platelet production	19/292	124/8530	3.53931e-08	3.61855e-07	2.708e-07	TUBA1B/TUBB4B/TUBB6/TUBA1C/RACGAP1/KIF23/KIF11/CENPE/KIF2C/KIF22/KIF20B/KIF20A/KIFC1/KIF4A/CDK2/KIF18B/KIF18A/KIF15/PRKAR2B	19	0.153226	0.0650685	0.0145369
R-HSA-5617833	R-HSA-5617833	Cilium Assembly	19/292	192/8530	2.96804e-05	0.000195491	0.000146299	TUBB/TUBA1B/TUBB4B/TUBB6/TUBA1C/PLK1/CDK1/DYNC2I2/CEP78/NDE1/PLK4/CENPJ/NEK2/HAUS5/CNTRL/HAUS8/KIF24/PRKAR2B/CEP72	19	0.0989583	0.0650685	0.0225088
R-HSA-5693616	R-HSA-5693616	Presynaptic phase of homologous DNA pairing and strand exchange	18/292	39/8530	8.08611e-17	1.73093e-15	1.29537e-15	BRCA1/BRIP1/RFC3/CHEK1/RFC2/BRCA2/RFC5/RFC4/EXO1/RMI1/ATRIP/RAD51/BARD1/RAD51D/DNA2/XRCC2/BLM/RMI2	18	0.461538	0.0616438	0.0045721
R-HSA-2565942	R-HSA-2565942	Regulation of PLK1 Activity at G2/M Transition	18/292	86/8530	4.61001e-10	5.44458e-09	4.07455e-09	TUBB/TUBB4B/CCNB1/PLK1/CDK1/AURKA/CCNB2/CEP78/NDE1/PLK4/CENPJ/NEK2/HAUS5/CNTRL/HAUS8/BORA/PRKAR2B/CEP72	18	0.209302	0.0616438	0.0100821
R-HSA-983189	R-HSA-983189	Kinesins	17/292	48/8530	1.24945e-13	2.0875e-12	1.56222e-12	TUBA1B/TUBB4B/TUBB6/TUBA1C/RACGAP1/KIF23/KIF11/CENPE/KIF2C/KIF22/KIF20B/KIF20A/KIFC1/KIF4A/KIF18B/KIF18A/KIF15	17	0.354167	0.0582192	0.0056272
R-HSA-180786	R-HSA-180786	Extension of Telomeres	17/292	49/8530	1.85484e-13	3.02515e-12	2.26392e-12	PCNA/FEN1/CCNA2/LIG1/CDK2/POLA2/RFC3/POLD1/RFC2/POLA1/CHTF18/RFC5/PIF1/RFC4/DNA2/BLM/PRIM1	17	0.346939	0.0582192	0.00574443
R-HSA-8854518	R-HSA-8854518	AURKA Activation by TPX2	17/292	71/8530	1.49487e-10	1.89626e-09	1.4191e-09	TUBB/TUBB4B/TPX2/PLK1/CDK1/AURKA/HMMR/CEP78/NDE1/PLK4/CENPJ/NEK2/HAUS5/CNTRL/HAUS8/PRKAR2B/CEP72	17	0.239437	0.0582192	0.00832356
R-HSA-6811434	R-HSA-6811434	COPI-dependent Golgi-to-ER retrograde traffic	17/292	86/8530	3.60888e-09	4.12014e-08	3.08338e-08	TUBA1B/TUBB4B/TUBB6/TUBA1C/RACGAP1/KIF23/KIF11/CENPE/KIF2C/KIF22/KIF20B/KIF20A/KIFC1/KIF4A/KIF18B/KIF18A/KIF15	17	0.197674	0.0582192	0.0100821
R-HSA-380320	R-HSA-380320	Recruitment of NuMA to mitotic centrosomes	17/292	87/8530	4.34847e-09	4.80436e-08	3.59543e-08	TUBB/TUBA1B/TUBB4B/TUBB6/TUBA1C/PLK1/CDK1/CEP78/NDE1/PLK4/CENPJ/NEK2/HAUS5/CNTRL/HAUS8/PRKAR2B/CEP72	17	0.195402	0.0582192	0.0101993
R-HSA-8856688	R-HSA-8856688	Golgi-to-ER retrograde transport	17/292	119/8530	5.31739e-07	4.33621e-06	3.24508e-06	TUBA1B/TUBB4B/TUBB6/TUBA1C/RACGAP1/KIF23/KIF11/CENPE/KIF2C/KIF22/KIF20B/KIF20A/KIFC1/KIF4A/KIF18B/KIF18A/KIF15	17	0.142857	0.0582192	0.0139508
R-HSA-69205	R-HSA-69205	G1/S-Specific Transcription	15/292	28/8530	1.82621e-15	3.47486e-14	2.60047e-14	RRM2/PCNA/CDK1/TK1/TYMS/CDC6/RBL1/POLA1/DHFR/FBXO5/CDC45/E2F1/CDT1/ORC1/LIN9	15	0.535714	0.0513699	0.00328253
R-HSA-5693568	R-HSA-5693568	Resolution of D-loop Structures through Holliday Junction Intermediates	15/292	33/8530	4.33306e-14	7.61063e-13	5.69555e-13	BRCA1/GEN1/BRIP1/BRCA2/EXO1/RMI1/RAD51AP1/RAD51/BARD1/RAD51D/DNA2/XRCC2/BLM/EME1/RMI2	15	0.454545	0.0513699	0.0038687
R-HSA-5693537	R-HSA-5693537	Resolution of D-Loop Structures	15/292	34/8530	7.5175e-14	1.28737e-12	9.63426e-13	BRCA1/GEN1/BRIP1/BRCA2/EXO1/RMI1/RAD51AP1/RAD51/BARD1/RAD51D/DNA2/XRCC2/BLM/EME1/RMI2	15	0.441176	0.0513699	0.00398593
R-HSA-174143	R-HSA-174143	APC/C-mediated degradation of cell cycle proteins	15/292	85/8530	1.50369e-07	1.3553e-06	1.01426e-06	CCNB1/CDC20/PLK1/CDK1/CCNA2/UBE2C/AURKA/UBE2S/BUB1B/PTTG1/CDK2/MAD2L1/AURKB/NEK2/FBXO5	15	0.176471	0.0513699	0.00996483
R-HSA-453276	R-HSA-453276	Regulation of mitotic cell cycle	15/292	85/8530	1.50369e-07	1.3553e-06	1.01426e-06	CCNB1/CDC20/PLK1/CDK1/CCNA2/UBE2C/AURKA/UBE2S/BUB1B/PTTG1/CDK2/MAD2L1/AURKB/NEK2/FBXO5	15	0.176471	0.0513699	0.00996483
R-HSA-69052	R-HSA-69052	Switching of origins to a post-replicative state	15/292	88/8530	2.41814e-07	2.12362e-06	1.58925e-06	MCM7/MCM4/MCM3/MCM5/CCNA2/MCM2/UBE2C/UBE2S/CDK2/CDC6/MCM8/ORC6/CDT1/ORC1/CCNE2	15	0.170455	0.0513699	0.0103165
R-HSA-5620912	R-HSA-5620912	Anchoring of the basal body to the plasma membrane	15/292	96/8530	7.78607e-07	6.20169e-06	4.64114e-06	TUBB/TUBB4B/PLK1/CDK1/CEP78/NDE1/PLK4/CENPJ/NEK2/HAUS5/CNTRL/HAUS8/KIF24/PRKAR2B/CEP72	15	0.15625	0.0513699	0.0112544
R-HSA-68875	R-HSA-68875	Mitotic Prophase	15/292	100/8530	1.33264e-06	1.01428e-05	7.59056e-06	H2AZ1/CCNB1/SMC4/TMPO/NCAPG2/PLK1/SMC2/CDK1/H2AX/NCAPH2/NDC1/LMNB1/CCNB2/MASTL/VRK1	15	0.15	0.0513699	0.0117233
R-HSA-2132295	R-HSA-2132295	MHC class II antigen presentation	15/292	112/8530	5.70111e-06	4.06798e-05	3.04434e-05	TUBA1B/TUBB4B/TUBB6/TUBA1C/RACGAP1/KIF23/KIF11/CENPE/KIF2C/KIF22/KIF20A/KIF4A/CTSC/KIF18A/KIF15	15	0.133929	0.0513699	0.0131301
R-HSA-174417	R-HSA-174417	Telomere C-strand (Lagging Strand) Synthesis	14/292	33/8530	1.01664e-12	1.51392e-11	1.13297e-11	PCNA/FEN1/LIG1/POLA2/RFC3/POLD1/RFC2/POLA1/CHTF18/RFC5/RFC4/DNA2/BLM/PRIM1	14	0.424242	0.0479452	0.0038687
R-HSA-5685938	R-HSA-5685938	HDR through Single Strand Annealing (SSA)	14/292	37/8530	6.70053e-12	9.56222e-11	7.15605e-11	BRCA1/BRIP1/RFC3/RFC2/RFC5/RFC4/EXO1/RMI1/ATRIP/RAD51/BARD1/DNA2/BLM/RMI2	14	0.378378	0.0479452	0.00433763
R-HSA-73884	R-HSA-73884	Base Excision Repair	14/292	61/8530	1.17666e-08	1.2594e-07	9.42492e-08	H2AZ1/PCNA/PARP1/FEN1/POLE/H2AX/LIG1/RFC3/POLD1/RFC2/RFC5/RFC4/NEIL3/POLE2	14	0.229508	0.0479452	0.00715123
R-HSA-380259	R-HSA-380259	Loss of Nlp from mitotic centrosomes	14/292	68/8530	5.18925e-08	5.00653e-07	3.74672e-07	TUBB/TUBB4B/PLK1/CDK1/CEP78/NDE1/PLK4/CENPJ/NEK2/HAUS5/CNTRL/HAUS8/PRKAR2B/CEP72	14	0.205882	0.0479452	0.00797186
R-HSA-380284	R-HSA-380284	Loss of proteins required for interphase microtubule organization from the centrosome	14/292	68/8530	5.18925e-08	5.00653e-07	3.74672e-07	TUBB/TUBB4B/PLK1/CDK1/CEP78/NDE1/PLK4/CENPJ/NEK2/HAUS5/CNTRL/HAUS8/PRKAR2B/CEP72	14	0.205882	0.0479452	0.00797186
R-HSA-380270	R-HSA-380270	Recruitment of mitotic centrosome proteins and complexes	14/292	79/8530	3.73147e-07	3.15562e-06	2.36156e-06	TUBB/TUBB4B/PLK1/CDK1/CEP78/NDE1/PLK4/CENPJ/NEK2/HAUS5/CNTRL/HAUS8/PRKAR2B/CEP72	14	0.177215	0.0479452	0.00926143
R-HSA-380287	R-HSA-380287	Centrosome maturation	14/292	79/8530	3.73147e-07	3.15562e-06	2.36156e-06	TUBB/TUBB4B/PLK1/CDK1/CEP78/NDE1/PLK4/CENPJ/NEK2/HAUS5/CNTRL/HAUS8/PRKAR2B/CEP72	14	0.177215	0.0479452	0.00926143
R-HSA-5693554	R-HSA-5693554	Resolution of D-loop Structures through Synthesis-Dependent Strand Annealing (SDSA)	13/292	26/8530	4.74925e-13	7.39372e-12	5.53322e-12	BRCA1/BRIP1/BRCA2/EXO1/RMI1/RAD51AP1/RAD51/BARD1/RAD51D/DNA2/XRCC2/BLM/RMI2	13	0.5	0.0445205	0.00304807
R-HSA-1538133	R-HSA-1538133	G0 and Early G1	13/292	27/8530	8.88086e-13	1.35186e-11	1.01169e-11	TOP2A/PCNA/MYC/CDK1/CCNA2/CDK2/CDC6/RBL1/MYBL2/E2F1/CDC25A/LIN9/CCNE2	13	0.481481	0.0445205	0.0031653
R-HSA-69186	R-HSA-69186	Lagging Strand Synthesis	12/292	20/8530	2.0433e-13	3.25503e-12	2.43596e-12	PCNA/FEN1/LIG1/POLA2/RFC3/POLD1/RFC2/POLA1/RFC5/RFC4/DNA2/PRIM1	12	0.6	0.0410959	0.00234467
R-HSA-6791312	R-HSA-6791312	TP53 Regulates Transcription of Cell Cycle Genes	12/292	48/8530	4.77667e-08	4.74206e-07	3.5488e-07	CCNB1/PCNA/CDK1/CCNA2/AURKA/CDK2/RBL1/CENPJ/E2F1/CDC25C/CCNE2/E2F8	12	0.25	0.0410959	0.0056272
R-HSA-68867	R-HSA-68867	Assembly of the pre-replicative complex	12/292	65/8530	1.63925e-06	1.23394e-05	9.23444e-06	MCM7/MCM4/MCM3/MCM5/MCM2/CDC6/MCM8/ORC6/E2F1/CDT1/ORC1/E2F2	12	0.184615	0.0410959	0.00762016
R-HSA-68949	R-HSA-68949	Orc1 removal from chromatin	12/292	68/8530	2.70337e-06	2.01284e-05	1.50634e-05	MCM7/MCM4/MCM3/MCM5/CCNA2/MCM2/CDK2/CDC6/MCM8/ORC6/CDT1/ORC1	12	0.176471	0.0410959	0.00797186
R-HSA-1500620	R-HSA-1500620	Meiosis	12/292	70/8530	3.71487e-06	2.73622e-05	2.0477e-05	H2AZ1/H2AX/LMNB1/CDK2/BRCA1/BRCA2/RAD51/PSMC3IP/SYNE2/BLM/MND1/DMC1	12	0.171429	0.0410959	0.00820633
R-HSA-1474165	R-HSA-1474165	Reproduction	12/292	82/8530	2.00375e-05	0.000135934	0.000101728	H2AZ1/H2AX/LMNB1/CDK2/BRCA1/BRCA2/RAD51/PSMC3IP/SYNE2/BLM/MND1/DMC1	12	0.146341	0.0410959	0.00961313
R-HSA-176974	R-HSA-176974	Unwinding of DNA	11/292	8530-12-01	7.32184e-16	1.43299e-14	1.0724e-14	MCM7/MCM4/MCM3/MCM5/MCM2/MCM8/CDC45/GINS4/GINS1/GINS2/GINS3	11	0.916667	0.0376712	0.0014068
R-HSA-69273	R-HSA-69273	Cyclin A/B1/B2 associated events during G2/M transition	11/292	25/8530	1.82523e-10	2.27324e-09	1.70122e-09	CCNB1/CDC25B/FOXM1/PLK1/CDK1/CCNA2/CDK2/CCNB2/PKMYT1/CDC25A/CDC25C	11	0.44	0.0376712	0.00293083
R-HSA-110373	R-HSA-110373	Resolution of AP sites via the multiple-nucleotide patch replacement pathway	11/292	26/8530	3.06823e-10	3.68726e-09	2.75942e-09	PCNA/PARP1/FEN1/POLE/LIG1/RFC3/POLD1/RFC2/RFC5/RFC4/POLE2	11	0.423077	0.0376712	0.00304807
R-HSA-73933	R-HSA-73933	Resolution of Abasic Sites (AP sites)	11/292	39/8530	4.47008e-08	4.50295e-07	3.36986e-07	PCNA/PARP1/FEN1/POLE/LIG1/RFC3/POLD1/RFC2/RFC5/RFC4/POLE2	11	0.282051	0.0376712	0.0045721
R-HSA-73893	R-HSA-73893	DNA Damage Bypass	11/292	48/8530	4.57645e-07	3.82301e-06	2.86102e-06	PCNA/POLE/USP1/PCLAF/RFC3/POLD1/DTL/RFC2/RFC5/RFC4/POLE2	11	0.229167	0.0376712	0.0056272
R-HSA-9645723	R-HSA-9645723	Diseases of programmed cell death	11/292	61/8530	5.69439e-06	4.06798e-05	3.04434e-05	H2AZ1/DNMT1/CDC25B/H2AX/LMNB1/POLA2/POLA1/EZH2/CDC25A/PRIM1/CDC25C	11	0.180328	0.0376712	0.00715123
R-HSA-2995410	R-HSA-2995410	Nuclear Envelope (NE) Reassembly	11/292	68/8530	1.6869e-05	0.00011672	8.73491e-05	TUBA1B/TUBB4B/TUBB6/TUBA1C/CCNB1/TMPO/CDK1/NDC1/LMNB1/CCNB2/VRK1	11	0.161765	0.0376712	0.00797186
R-HSA-176814	R-HSA-176814	Activation of APC/C and APC/C:Cdc20 mediated degradation of mitotic proteins	11/292	74/8530	3.83151e-05	0.000249961	0.000187062	CCNB1/CDC20/PLK1/CDK1/CCNA2/UBE2C/UBE2S/BUB1B/PTTG1/MAD2L1/NEK2	11	0.148649	0.0376712	0.00867526
R-HSA-176408	R-HSA-176408	Regulation of APC/C activators between G1/S and early anaphase	11/292	78/8530	6.31379e-05	0.000408014	0.000305344	CCNB1/CDC20/PLK1/CDK1/CCNA2/UBE2C/UBE2S/BUB1B/CDK2/MAD2L1/FBXO5	11	0.141026	0.0376712	0.0091442
R-HSA-156711	R-HSA-156711	Polo-like kinase mediated events	10/292	16/8530	1.26738e-11	1.77175e-10	1.32592e-10	CENPF/CCNB1/FOXM1/PLK1/CCNB2/MYBL2/PKMYT1/CDC25A/LIN9/CDC25C	10	0.625	0.0342466	0.00187573
R-HSA-5651801	R-HSA-5651801	PCNA-Dependent Long Patch Base Excision Repair	10/292	21/8530	4.79238e-10	5.56403e-09	4.16394e-09	PCNA/FEN1/POLE/LIG1/RFC3/POLD1/RFC2/RFC5/RFC4/POLE2	10	0.47619	0.0342466	0.0024619
R-HSA-174411	R-HSA-174411	Polymerase switching on the C-strand of the telomere	10/292	25/8530	3.93135e-09	4.41472e-08	3.30383e-08	PCNA/POLA2/RFC3/POLD1/RFC2/POLA1/CHTF18/RFC5/RFC4/PRIM1	10	0.4	0.0342466	0.00293083
R-HSA-110314	R-HSA-110314	Recognition of DNA damage by PCNA-containing replication complex	10/292	30/8530	3.10295e-08	3.22048e-07	2.41011e-07	PCNA/POLE/USP1/RFC3/POLD1/DTL/RFC2/RFC5/RFC4/POLE2	10	0.333333	0.0342466	0.003517
R-HSA-6783310	R-HSA-6783310	Fanconi Anemia Pathway	10/292	39/8530	4.99291e-07	4.12066e-06	3.08376e-06	FANCI/USP1/FANCG/FANCA/UBE2T/DCLRE1B/FANCD2/ATRIP/EME1/FANCB	10	0.25641	0.0342466	0.0045721
R-HSA-912446	R-HSA-912446	Meiotic recombination	10/292	42/8530	1.05491e-06	8.11925e-06	6.07618e-06	H2AZ1/H2AX/CDK2/BRCA1/BRCA2/RAD51/PSMC3IP/BLM/MND1/DMC1	10	0.238095	0.0342466	0.0049238
R-HSA-69091	R-HSA-69091	Polymerase switching	9/292	14/8530	9.84605e-11	1.27256e-09	9.52339e-10	PCNA/POLA2/RFC3/POLD1/RFC2/POLA1/RFC5/RFC4/PRIM1	9	0.642857	0.0308219	0.00164127
R-HSA-69109	R-HSA-69109	Leading Strand Synthesis	9/292	14/8530	9.84605e-11	1.27256e-09	9.52339e-10	PCNA/POLA2/RFC3/POLD1/RFC2/POLA1/RFC5/RFC4/PRIM1	9	0.642857	0.0308219	0.00164127
R-HSA-113510	R-HSA-113510	E2F mediated regulation of DNA replication	9/292	22/8530	1.9199e-08	2.02328e-07	1.51416e-07	CCNB1/CDK1/POLA2/MCM8/POLA1/ORC6/E2F1/ORC1/PRIM1	9	0.409091	0.0308219	0.00257913
R-HSA-5696397	R-HSA-5696397	Gap-filling DNA repair synthesis and ligation in GG-NER	9/292	25/8530	7.20114e-08	6.85108e-07	5.12713e-07	PCNA/POLE/LIG1/RFC3/POLD1/RFC2/RFC5/RFC4/POLE2	9	0.36	0.0308219	0.00293083
R-HSA-2299718	R-HSA-2299718	Condensation of Prophase Chromosomes	9/292	32/8530	8.0018e-07	6.22867e-06	4.66134e-06	H2AZ1/CCNB1/SMC4/NCAPG2/PLK1/SMC2/CDK1/H2AX/NCAPH2	9	0.28125	0.0308219	0.00375147
R-HSA-5656169	R-HSA-5656169	Termination of translesion DNA synthesis	9/292	32/8530	8.0018e-07	6.22867e-06	4.66134e-06	PCNA/POLE/PCLAF/RFC3/POLD1/RFC2/RFC5/RFC4/POLE2	9	0.28125	0.0308219	0.00375147
R-HSA-110313	R-HSA-110313	Translesion synthesis by Y family DNA polymerases bypasses lesions on DNA template	9/292	39/8530	4.89473e-06	3.56691e-05	2.66936e-05	PCNA/POLE/PCLAF/RFC3/POLD1/RFC2/RFC5/RFC4/POLE2	9	0.230769	0.0308219	0.0045721
R-HSA-5696400	R-HSA-5696400	Dual Incision in GG-NER	9/292	41/8530	7.61886e-06	5.38033e-05	4.02646e-05	PCNA/PARP1/POLE/RFC3/POLD1/RFC2/RFC5/RFC4/POLE2	9	0.219512	0.0308219	0.00480657
R-HSA-2514853	R-HSA-2514853	Condensation of Prometaphase Chromosomes	8/292	8530-11-01	2.58945e-10	3.16745e-09	2.37042e-09	CCNB1/SMC4/NCAPD2/SMC2/CDK1/NCAPG/CCNB2/NCAPH	8	0.727273	0.0273973	0.00128957
R-HSA-69183	R-HSA-69183	Processive synthesis on the lagging strand	8/292	15/8530	8.95574e-09	9.73759e-08	7.2873e-08	PCNA/FEN1/LIG1/POLA2/POLD1/POLA1/DNA2/PRIM1	8	0.533333	0.0273973	0.0017585
R-HSA-1362277	R-HSA-1362277	Transcription of E2F targets under negative control by DREAM complex	8/292	19/8530	9.32958e-08	8.75447e-07	6.55156e-07	TOP2A/PCNA/MYC/CDC6/RBL1/E2F1/CDC25A/LIN9	8	0.421053	0.0273973	0.00222743
R-HSA-4615885	R-HSA-4615885	SUMOylation of DNA replication proteins	8/292	45/8530	0.000122436	0.000762445	0.000570589	TOP2A/PCNA/INCENP/AURKA/NDC1/CDCA8/BIRC5/AURKB	8	0.177778	0.0273973	0.0052755
R-HSA-69166	R-HSA-69166	Removal of the Flap Intermediate	7/292	14/8530	1.43223e-07	1.32578e-06	9.92172e-07	PCNA/FEN1/POLA2/POLD1/POLA1/DNA2/PRIM1	7	0.5	0.0239726	0.00164127
R-HSA-9710421	R-HSA-9710421	Defective pyroptosis	7/292	32/8530	8.25796e-05	0.000523769	0.000391971	H2AZ1/DNMT1/H2AX/POLA2/POLA1/EZH2/PRIM1	7	0.21875	0.0239726	0.00375147
R-HSA-8953750	R-HSA-8953750	Transcriptional Regulation by E2F6	7/292	33/8530	0.000101777	0.000639609	0.000478662	RRM2/BRCA1/CHEK1/EZH2/E2F1/CDC7/RAD51	7	0.212121	0.0239726	0.0038687
R-HSA-68689	R-HSA-68689	CDC6 association with the ORC:origin complex	6/292	8530-11-01	6.11307e-07	4.92641e-06	3.68677e-06	CDC6/MCM8/ORC6/E2F1/ORC1/E2F2	6	0.545455	0.0205479	0.00128957
R-HSA-1362300	R-HSA-1362300	Transcription of E2F targets under negative control by p107 (RBL1) and p130 (RBL2) in complex with HDAC1	6/292	16/8530	9.16248e-06	6.40438e-05	4.79283e-05	CDK1/CCNA2/RBL1/MYBL2/E2F1/LIN9	6	0.375	0.0205479	0.00187573
R-HSA-6804114	R-HSA-6804114	TP53 Regulates Transcription of Genes Involved in G2 Cell Cycle Arrest	6/292	18/8530	2.00428e-05	0.000135934	0.000101728	CCNB1/PCNA/CDK1/AURKA/RBL1/CDC25C	6	0.333333	0.0205479	0.0021102
R-HSA-174414	R-HSA-174414	Processive synthesis on the C-strand of the telomere	6/292	19/8530	2.84563e-05	0.000189248	0.000141627	PCNA/FEN1/LIG1/POLD1/DNA2/BLM	6	0.315789	0.0205479	0.00222743
R-HSA-2995383	R-HSA-2995383	Initiation of Nuclear Envelope (NE) Reformation	6/292	19/8530	2.84563e-05	0.000189248	0.000141627	CCNB1/TMPO/CDK1/LMNB1/CCNB2/VRK1	6	0.315789	0.0205479	0.00222743
R-HSA-6804116	R-HSA-6804116	TP53 Regulates Transcription of Genes Involved in G1 Cell Cycle Arrest	5/292	14/8530	7.05182e-05	0.000451448	0.000337849	CCNA2/CDK2/E2F1/CCNE2/E2F8	5	0.357143	0.0171233	0.00164127
R-HSA-110312	R-HSA-110312	Translesion synthesis by REV1	5/292	16/8530	0.000145406	0.000897323	0.000671527	PCNA/RFC3/RFC2/RFC5/RFC4	5	0.3125	0.0171233	0.00187573

## Sheet: sig_WNT_down
	ID	Description	GeneRatio	BgRatio	pvalue	p.adjust	qvalue	geneID	Count	richFactor	geneRatio	bgRatio
R-HSA-372790	R-HSA-372790	Signaling by GPCR	94/983	436/8530	5.46833e-10	1.20522e-07	1.07755e-07	WNT2/ADCY8/PRKCB/CCL13/CXCL12/TRH/PLPPR4/CCL7/C3/XCR1/PENK/ADGRE2/P2RY2/TRPC6/PTGFR/MCHR1/PLA2G4A/TAC1/RGS2/RXFP2/CCL2/PDE1B/PDE4B/ITPR1/PTGIR/CMKLR1/AGT/CCL20/EDNRB/F2RL2/MCF2/P2RY6/CAMK2A/DGKG/GPR183/SSTR1/GPR39/PDE4C/C5AR2/CCR1/CCR7/FZD8/FZD5/RGS4/CXCL16/TACR1/PDE1A/CXCL6/PTGER3/HTR7/NMB/ARHGEF37/BDKRB2/ARHGEF3/RGS17/RAMP1/RGS20/CCRL2/PTCH1/GPR68/PDE3A/FZD3/AGTR1/GPR150/RASGRP1/ADORA1/PTHLH/PD…	94	0.215596	0.0956256	0.0511137
R-HSA-388396	R-HSA-388396	GPCR downstream signalling	77/983	388/8530	8.03045e-07	9.83284e-05	8.79123e-05	ADCY8/PRKCB/CCL13/CXCL12/TRH/C3/XCR1/PENK/P2RY2/TRPC6/PTGFR/MCHR1/PLA2G4A/TAC1/RGS2/RXFP2/PDE1B/PDE4B/ITPR1/PTGIR/AGT/CCL20/EDNRB/F2RL2/MCF2/P2RY6/CAMK2A/DGKG/GPR183/SSTR1/GPR39/PDE4C/CCR1/CCR7/RGS4/CXCL16/TACR1/PDE1A/CXCL6/PTGER3/HTR7/NMB/ARHGEF37/BDKRB2/ARHGEF3/RGS17/RAMP1/RGS20/GPR68/PDE3A/AGTR1/GPR150/RASGRP1/ADORA1/PTHLH/PDE2A/TACR2/CCL28/OBSCN/GNG11/PIK3R3/F2RL1/ITPR2/PDE4D/ARRB1/FPR1/PSAP/…	77	0.198454	0.0783316	0.0454865
R-HSA-1474244	R-HSA-1474244	Extracellular matrix organization	69/983	254/8530	2.86817e-12	3.16072e-09	2.8259e-09	COL15A1/COL22A1/MMP13/ACAN/SPOCK3/EFEMP1/A2M/COL4A5/COL14A1/LAMA3/ITGB2/IBSP/COL6A6/F11R/VCAM1/ITGAX/SPP1/GDF5/ICAM2/DMD/COL21A1/FMOD/PCOLCE2/ITGB3/ADAMTS5/VWF/LAMB3/MMP1/KDR/ADAMTS1/ITGA11/LAMC2/MFAP5/COL28A1/NTN4/ADAMTS9/P3H2/ITGB6/JAM2/ITGA7/ITGA10/FGF2/TIMP1/COL11A1/CTSL/COL24A1/ADAMTS3/LAMA4/CTSB/NID2/CTSK/LOX/ITGA2/LOXL3/P4HA3/CTSS/ITGA5/LAMA2/LTBP3/TGFB3/PLOD2/CTSD/ADAMTS4/LAMC1/LAMB2/DDR1…	69	0.271654	0.0701933	0.0297773
R-HSA-500792	R-HSA-500792	GPCR ligand binding	61/983	228/8530	1.09448e-10	4.02041e-08	3.59452e-08	WNT2/CCL13/CXCL12/TRH/PLPPR4/CCL7/C3/XCR1/PENK/ADGRE2/P2RY2/PTGFR/MCHR1/TAC1/RXFP2/CCL2/PTGIR/CMKLR1/AGT/CCL20/EDNRB/F2RL2/P2RY6/GPR183/SSTR1/GPR39/C5AR2/CCR1/CCR7/FZD8/FZD5/CXCL16/TACR1/CXCL6/PTGER3/HTR7/NMB/BDKRB2/RAMP1/CCRL2/PTCH1/GPR68/FZD3/AGTR1/ADORA1/PTHLH/WNT9A/TACR2/CCL28/FZD4/GNG11/WNT7B/F2RL1/FPR1/PSAP/PLPPR2/HEBP1/LPAR6/GPER1/SMO/F2R	61	0.267544	0.0620549	0.0267292
R-HSA-373076	R-HSA-373076	Class A/1 (Rhodopsin-like receptors)	48/983	158/8530	1.01191e-10	4.02041e-08	3.59452e-08	CCL13/CXCL12/TRH/PLPPR4/CCL7/C3/XCR1/PENK/P2RY2/PTGFR/MCHR1/TAC1/RXFP2/CCL2/PTGIR/CMKLR1/AGT/CCL20/EDNRB/F2RL2/P2RY6/GPR183/SSTR1/GPR39/C5AR2/CCR1/CCR7/CXCL16/TACR1/CXCL6/PTGER3/HTR7/NMB/BDKRB2/CCRL2/GPR68/AGTR1/ADORA1/TACR2/CCL28/F2RL1/FPR1/PSAP/PLPPR2/HEBP1/LPAR6/GPER1/F2R	48	0.303797	0.0488301	0.0185229
R-HSA-5668914	R-HSA-5668914	Diseases of metabolism	48/983	206/8530	1.05361e-06	0.000116107	0.000103808	ACAN/ADAMTSL3/CYP1B1/OGN/GALNT12/GPC6/ABCA3/CSF2RB/FMOD/CYP19A1/CYP11A1/ADAMTS5/GALNT3/ADAMTS1/PPP1R3C/THSD7A/GYG2/ADAMTS9/PRELP/MAOA/MUC20/CHST6/SPON2/ADAMTSL4/ADAMTS3/CYP27A1/NOTCH3/TBXAS1/SGSH/THBS2/ADAMTS13/GBE1/B4GALT1/ADAMTS4/IDUA/HEXA/IDS/HEXB/BTD/ADAMTS10/CYP2U1/SDC2/GLB1/C1GALT1C1/C1GALT1/GAA/PAPSS2/B4GAT1	48	0.23301	0.0488301	0.0241501
R-HSA-375276	R-HSA-375276	Peptide ligand-binding receptors	34/983	92/8530	1.70872e-10	4.70752e-08	4.20885e-08	CCL13/CXCL12/TRH/CCL7/C3/XCR1/PENK/MCHR1/TAC1/RXFP2/CCL2/AGT/CCL20/EDNRB/F2RL2/SSTR1/C5AR2/CCR1/CCR7/CXCL16/TACR1/CXCL6/NMB/BDKRB2/CCRL2/AGTR1/TACR2/CCL28/F2RL1/FPR1/PSAP/HEBP1/GPER1/F2R	34	0.369565	0.034588	0.0107855
R-HSA-416476	R-HSA-416476	G alpha (q) signalling events	34/983	139/8530	1.31302e-05	0.000851145	0.000760981	TRH/XCR1/P2RY2/TRPC6/PTGFR/MCHR1/TAC1/RGS2/ITPR1/AGT/EDNRB/F2RL2/P2RY6/DGKG/GPR39/RGS4/TACR1/NMB/BDKRB2/RGS17/GPR68/AGTR1/RASGRP1/TACR2/GNG11/PIK3R3/F2RL1/ITPR2/LPAR6/MGLL/RGS3/ABHD6/F2R/DAGLA	34	0.244604	0.034588	0.0162954
R-HSA-5173105	R-HSA-5173105	O-linked glycosylation	29/983	90/8530	1.28367e-07	2.02087e-05	1.80679e-05	ADAMTSL3/GALNT12/GCNT3/ADAMTS5/GALNT3/ADAMTS1/GALNT18/THSD7A/ADAMTS9/MUC20/GALNT9/GALNT15/SPON2/ADAMTSL4/ADAMTS3/GALNT6/THBS2/ADAMTS13/B4GALT6/GALNT2/ST6GALNAC4/GALNT4/ADAMTS4/GALNT7/ADAMTS10/B3GNT2/C1GALT1C1/C1GALT1/B4GAT1	29	0.322222	0.0295015	0.010551
R-HSA-381426	R-HSA-381426	Regulation of Insulin-like Growth Factor (IGF) transport and uptake by Insulin-like Growth Factor Binding Proteins (IGFBPs)	27/983	97/8530	8.20043e-06	0.000602458	0.000538639	C3/IL6/IGFBP2/PENK/SPP1/PAPPA2/IGFBP3/SERPIND1/APOA5/FAM20A/APOE/MMP1/CHRDL1/TIMP1/PAPPA/MELTF/APOL1/CSF1/IGFBP7/RCN1/PRSS23/LAMC1/DNAJC3/LAMB2/SDC2/ANO8/FAM20C	27	0.278351	0.0274669	0.0113716
R-HSA-3906995	R-HSA-3906995	Diseases associated with O-glycosylation of proteins	19/983	56/8530	8.12943e-06	0.000602458	0.000538639	ADAMTSL3/GALNT12/ADAMTS5/GALNT3/ADAMTS1/THSD7A/ADAMTS9/MUC20/SPON2/ADAMTSL4/ADAMTS3/NOTCH3/THBS2/ADAMTS13/ADAMTS4/ADAMTS10/C1GALT1C1/C1GALT1/B4GAT1	19	0.339286	0.0193286	0.00656506
R-HSA-1638074	R-HSA-1638074	Keratan sulfate/keratin metabolism	14/983	31/8530	2.65804e-06	0.000266287	0.000238079	ACAN/OGN/FMOD/PRELP/CHST6/B4GALT6/ST3GAL6/B4GALT1/CHST2/HEXA/HEXB/GLB1/B3GNT2/B4GAT1	14	0.451613	0.0142421	0.00363423
R-HSA-140877	R-HSA-140877	Formation of Fibrin Clot (Clotting Cascade)	12/983	25/8530	6.37039e-06	0.000540013	0.000482808	THBD/A2M/SERPIND1/SERPING1/VWF/SERPINA5/TFPI/SERPINE2/PROCR/PROS1/F8/F2R	12	0.48	0.0122075	0.00293083
R-HSA-380108	R-HSA-380108	Chemokine receptors bind chemokines	12/983	25/8530	6.37039e-06	0.000540013	0.000482808	CCL13/CXCL12/CCL7/XCR1/CCL2/CCL20/CCR1/CCR7/CXCL16/CXCL6/CCRL2/CCL28	12	0.48	0.0122075	0.00293083
R-HSA-202430	R-HSA-202430	Translocation of ZAP-70 to Immunological synapse	10/983	8530-11-01	3.91002e-09	7.18141e-07	6.42067e-07	HLA-DRB5/HLA-DRA/HLA-DQB1/HLA-DRB1/HLA-DQA1/HLA-DQA2/HLA-DQB2/HLA-DPA1/PTPN22/HLA-DPB1	10	0.909091	0.0101729	0.00128957
R-HSA-202427	R-HSA-202427	Phosphorylation of CD3 and TCR zeta chains	10/983	15/8530	6.89229e-07	9.49412e-05	8.48839e-05	HLA-DRB5/HLA-DRA/HLA-DQB1/HLA-DRB1/HLA-DQA1/HLA-DQA2/HLA-DQB2/HLA-DPA1/PTPN22/HLA-DPB1	10	0.666667	0.0101729	0.0017585
R-HSA-389948	R-HSA-389948	PD-1 signaling	9/983	15/8530	9.07091e-06	0.000624759	0.000558577	HLA-DRB5/HLA-DRA/HLA-DQB1/HLA-DRB1/HLA-DQA1/HLA-DQA2/HLA-DQB2/HLA-DPA1/HLA-DPB1	9	0.6	0.00915565	0.0017585

## Sheet: sig_WNT_up
	ID	Description	GeneRatio	BgRatio	pvalue	p.adjust	qvalue	geneID	Count	richFactor	geneRatio	bgRatio
R-HSA-68886	R-HSA-68886	M Phase	98/666	361/8530	6.19473e-30	1.74227e-27	1.47369e-27	UBE2C/KIF20A/CDC20/NEK2/SKA1/CENPA/NDC80/KIF2C/PLK1/NUF2/CDCA8/SPC25/KNL1/BIRC5/BUB1B/CCNB2/CDK1/AURKB/BUB1/NCAPH/CENPF/SGO1/LMNB1/CENPM/NCAPG/PLK4/SPC24/CDCA5/ERCC6L/KIF23/CCNB1/CENPE/MAD2L1/CENPI/CENPU/PTTG1/ZWINT/KIF18A/TMPO/NCAPG2/SGO2/FBXO5/CENPH/HAUS8/ESPL1/KNTC1/H2AZ1/CENPJ/TUBA1A/NCAPD2/CENPO/TUBB4B/TUBA1C/INCENP/SMC4/UBE2S/H2AX/CENPK/TUBA1B/TUBB6/CENPQ/CNTRL/TUBB/HAUS5/SPDL1/ZWILCH/TUBB2…	98	0.271468	0.147147	0.0423212
R-HSA-69620	R-HSA-69620	Cell Cycle Checkpoints	94/666	264/8530	2.055e-39	2.31187e-36	1.95549e-36	UBE2C/CDC20/SKA1/CENPA/NDC80/KIF2C/PLK1/NUF2/GTSE1/CDCA8/SPC25/KNL1/BIRC5/CDC25C/BUB1B/CCNB2/CDK1/AURKB/BUB1/CCNA2/CENPF/SGO1/CENPM/SPC24/PKMYT1/ERCC6L/CCNB1/BLM/CENPE/CDC45/MAD2L1/BRIP1/CENPI/CLSPN/MCM10/CENPU/ZWINT/KIF18A/SGO2/ORC6/MCM5/MCM7/CENPH/BARD1/ORC1/EXO1/CCNE2/CDC6/RMI2/KNTC1/MCM2/CENPO/NSD2/INCENP/UBE2S/H2AX/CENPK/MCM8/BRCA1/CENPQ/DBF4/RMI1/CDK2/CDC25A/RFC3/WEE1/SPDL1/ZWILCH/CDC7/MAD1…	94	0.356061	0.141141	0.0309496
R-HSA-68877	R-HSA-68877	Mitotic Prometaphase	75/666	194/8530	2.92097e-34	1.64304e-31	1.38977e-31	CDC20/NEK2/SKA1/CENPA/NDC80/KIF2C/PLK1/NUF2/CDCA8/SPC25/KNL1/BIRC5/BUB1B/CCNB2/CDK1/AURKB/BUB1/NCAPH/CENPF/SGO1/CENPM/NCAPG/PLK4/SPC24/CDCA5/ERCC6L/CCNB1/CENPE/MAD2L1/CENPI/CENPU/ZWINT/KIF18A/SGO2/CENPH/HAUS8/KNTC1/CENPJ/TUBA1A/NCAPD2/CENPO/TUBB4B/TUBA1C/INCENP/SMC4/CENPK/TUBA1B/TUBB6/CENPQ/CNTRL/TUBB/HAUS5/SPDL1/ZWILCH/TUBB2A/MAD1L1/NDE1/CEP72/ITGB3BP/CEP78/SKA2/CENPN/NUP107/ODF2/MZT1/CENPL/SMC1…	75	0.386598	0.112613	0.0227433
R-HSA-2555396	R-HSA-2555396	Mitotic Metaphase and Anaphase	71/666	224/8530	3.28478e-26	4.10597e-24	3.47303e-24	UBE2C/CDC20/SKA1/CENPA/NDC80/KIF2C/PLK1/NUF2/CDCA8/SPC25/KNL1/BIRC5/BUB1B/CCNB2/CDK1/AURKB/BUB1/CENPF/SGO1/LMNB1/CENPM/SPC24/CDCA5/ERCC6L/CCNB1/CENPE/MAD2L1/CENPI/CENPU/PTTG1/ZWINT/KIF18A/TMPO/SGO2/FBXO5/CENPH/ESPL1/KNTC1/TUBA1A/CENPO/TUBB4B/TUBA1C/INCENP/UBE2S/CENPK/TUBA1B/TUBB6/CENPQ/SPDL1/ZWILCH/TUBB2A/MAD1L1/NDE1/VRK1/ITGB3BP/SKA2/CENPN/NUP107/NDC1/CENPL/SMC1A/LBR/CENPP/NUP155/RCC1/ANAPC15/NU…	71	0.316964	0.106607	0.0262603
R-HSA-68882	R-HSA-68882	Mitotic Anaphase	70/666	223/8530	1.45561e-25	1.48869e-23	1.2592e-23	UBE2C/CDC20/SKA1/CENPA/NDC80/KIF2C/PLK1/NUF2/CDCA8/SPC25/KNL1/BIRC5/BUB1B/CCNB2/CDK1/AURKB/BUB1/CENPF/SGO1/LMNB1/CENPM/SPC24/CDCA5/ERCC6L/CCNB1/CENPE/MAD2L1/CENPI/CENPU/PTTG1/ZWINT/KIF18A/TMPO/SGO2/CENPH/ESPL1/KNTC1/TUBA1A/CENPO/TUBB4B/TUBA1C/INCENP/UBE2S/CENPK/TUBA1B/TUBB6/CENPQ/SPDL1/ZWILCH/TUBB2A/MAD1L1/NDE1/VRK1/ITGB3BP/SKA2/CENPN/NUP107/NDC1/CENPL/SMC1A/LBR/CENPP/NUP155/RCC1/ANAPC15/NUP62/CK…	70	0.313901	0.105105	0.026143
R-HSA-195258	R-HSA-195258	RHO GTPase Effectors	69/666	269/8530	1.13513e-19	8.51345e-18	7.20109e-18	CDC20/IQGAP3/SKA1/CENPA/NDC80/KIF2C/PLK1/NUF2/CDCA8/SPC25/KNL1/BIRC5/CDC25C/BUB1B/AURKB/BUB1/CENPF/SGO1/CIT/CENPM/PRC1/KIF14/SPC24/ERCC6L/CENPE/MAD2L1/CENPI/CENPU/ZWINT/KIF18A/SGO2/CENPH/DIAPH3/KNTC1/H2AZ1/PKN3/TUBA1A/CENPO/TUBB4B/TUBA1C/INCENP/H2AX/CENPK/TUBA1B/TUBB6/CENPQ/ACTB/SPDL1/ZWILCH/TUBB2A/MAD1L1/NDE1/ACTG1/MYH9/ITGB3BP/SKA2/CENPN/FLNA/NUP107/CENPL/CENPP/H2AZ2/MYH10/PAK1/CKAP5/DSN1/CALM2…	69	0.256506	0.103604	0.0315358
R-HSA-73894	R-HSA-73894	DNA Repair	67/666	302/8530	1.28923e-15	5.80151e-14	4.9072e-14	CCNA2/NEIL3/POLQ/PCLAF/FANCD2/BLM/BRIP1/EME1/DTL/RAD51AP1/CLSPN/FANCA/FANCB/XRCC2/RAD51/BARD1/EXO1/FANCE/RMI2/H2AZ1/FANCI/UBE2T/KPNA2/BRCA2/FEN1/NSD2/POLE2/FANCG/H2AX/TIMELESS/BRCA1/LIG1/RMI1/CDK2/MAD2L2/ACTB/GEN1/RFC3/POLD1/POLE/RFC4/RFC2/ERCC2/USP1/RFC5/RHNO1/CENPX/RAD9A/RAD51D/DCLRE1B/CHEK1/XRCC3/EYA2/MUS81/H2AZ2/TOPBP1/ATRIP/TIPIN/RAD18/MDC1/PARP1/PARP2/PCNA/ACTL6A/DNA2/POLD2/RUVBL1	67	0.221854	0.100601	0.0354045
R-HSA-2467813	R-HSA-2467813	Separation of Sister Chromatids	59/666	180/8530	9.71037e-23	9.10347e-21	7.70015e-21	UBE2C/CDC20/SKA1/CENPA/NDC80/KIF2C/PLK1/NUF2/CDCA8/SPC25/KNL1/BIRC5/BUB1B/AURKB/BUB1/CENPF/SGO1/CENPM/SPC24/CDCA5/ERCC6L/CENPE/MAD2L1/CENPI/CENPU/PTTG1/ZWINT/KIF18A/SGO2/CENPH/ESPL1/KNTC1/TUBA1A/CENPO/TUBB4B/TUBA1C/INCENP/UBE2S/CENPK/TUBA1B/TUBB6/CENPQ/SPDL1/ZWILCH/TUBB2A/MAD1L1/NDE1/ITGB3BP/SKA2/CENPN/NUP107/CENPL/SMC1A/CENPP/ANAPC15/CKAP5/DSN1/BUB3/NUP85	59	0.327778	0.0885886	0.021102
R-HSA-2500257	R-HSA-2500257	Resolution of Sister Chromatid Cohesion	57/666	118/8530	1.9727e-32	7.39762e-30	6.25726e-30	CDC20/SKA1/CENPA/NDC80/KIF2C/PLK1/NUF2/CDCA8/SPC25/KNL1/BIRC5/BUB1B/CCNB2/CDK1/AURKB/BUB1/CENPF/SGO1/CENPM/SPC24/CDCA5/ERCC6L/CCNB1/CENPE/MAD2L1/CENPI/CENPU/ZWINT/KIF18A/SGO2/CENPH/KNTC1/TUBA1A/CENPO/TUBB4B/TUBA1C/INCENP/CENPK/TUBA1B/TUBB6/CENPQ/SPDL1/ZWILCH/TUBB2A/MAD1L1/NDE1/ITGB3BP/SKA2/CENPN/NUP107/CENPL/SMC1A/CENPP/CKAP5/DSN1/BUB3/NUP85	57	0.483051	0.0855856	0.0138335
R-HSA-5663220	R-HSA-5663220	RHO GTPases Activate Formins	55/666	131/8530	1.92825e-27	3.61547e-25	3.05814e-25	CDC20/SKA1/CENPA/NDC80/KIF2C/PLK1/NUF2/CDCA8/SPC25/KNL1/BIRC5/BUB1B/AURKB/BUB1/CENPF/SGO1/CENPM/SPC24/ERCC6L/CENPE/MAD2L1/CENPI/CENPU/ZWINT/KIF18A/SGO2/CENPH/DIAPH3/KNTC1/TUBA1A/CENPO/TUBB4B/TUBA1C/INCENP/CENPK/TUBA1B/TUBB6/CENPQ/ACTB/SPDL1/ZWILCH/TUBB2A/MAD1L1/NDE1/ACTG1/ITGB3BP/SKA2/CENPN/NUP107/CENPL/CENPP/CKAP5/DSN1/BUB3/NUP85	55	0.419847	0.0825826	0.0153576
R-HSA-9648025	R-HSA-9648025	EML4 and NUDC in mitotic spindle formation	52/666	109/8530	2.55273e-29	5.74363e-27	4.85824e-27	CDC20/SKA1/CENPA/NDC80/KIF2C/PLK1/NUF2/CDCA8/SPC25/KNL1/BIRC5/BUB1B/AURKB/BUB1/CENPF/SGO1/CENPM/SPC24/ERCC6L/CENPE/MAD2L1/CENPI/CENPU/ZWINT/KIF18A/SGO2/CENPH/KNTC1/TUBA1A/CENPO/TUBB4B/TUBA1C/INCENP/CENPK/TUBA1B/TUBB6/CENPQ/SPDL1/ZWILCH/TUBB2A/MAD1L1/NDE1/ITGB3BP/SKA2/CENPN/NUP107/CENPL/CENPP/CKAP5/DSN1/BUB3/NUP85	52	0.477064	0.0780781	0.0127784
R-HSA-69618	R-HSA-69618	Mitotic Spindle Checkpoint	49/666	110/8530	5.67946e-26	6.38939e-24	5.40445e-24	UBE2C/CDC20/SKA1/CENPA/NDC80/KIF2C/PLK1/NUF2/CDCA8/SPC25/KNL1/BIRC5/BUB1B/AURKB/BUB1/CENPF/SGO1/CENPM/SPC24/ERCC6L/CENPE/MAD2L1/CENPI/CENPU/ZWINT/KIF18A/SGO2/CENPH/KNTC1/CENPO/INCENP/UBE2S/CENPK/CENPQ/SPDL1/ZWILCH/MAD1L1/NDE1/ITGB3BP/SKA2/CENPN/NUP107/CENPL/CENPP/ANAPC15/CKAP5/DSN1/BUB3/NUP85	49	0.445455	0.0735736	0.0128957
R-HSA-69242	R-HSA-69242	S Phase	47/666	159/8530	2.63765e-16	1.29015e-14	1.09127e-14	UBE2C/CCNA2/CDCA5/ESCO2/GINS2/CDC45/CDT1/GINS1/ORC6/E2F1/MCM5/GINS4/MCM7/PRIM1/CKS1B/ORC1/CCNE2/CDC6/MCM2/FEN1/POLE2/GINS3/UBE2S/LIN9/MCM8/LIG1/CDK2/CDC25A/RFC3/WEE1/POLD1/POLE/RFC4/RFC2/POLA1/RFC5/CDC25B/MCM4/SMC1A/MCM3/PRIM2/POLA2/MYC/ANAPC15/PCNA/DNA2/POLD2	47	0.295597	0.0705706	0.0186401
R-HSA-141424	R-HSA-141424	Amplification of signal from the kinetochores	46/666	93/8530	6.46406e-27	9.09008e-25	7.68883e-25	CDC20/SKA1/CENPA/NDC80/KIF2C/PLK1/NUF2/CDCA8/SPC25/KNL1/BIRC5/BUB1B/AURKB/BUB1/CENPF/SGO1/CENPM/SPC24/ERCC6L/CENPE/MAD2L1/CENPI/CENPU/ZWINT/KIF18A/SGO2/CENPH/KNTC1/CENPO/INCENP/CENPK/CENPQ/SPDL1/ZWILCH/MAD1L1/NDE1/ITGB3BP/SKA2/CENPN/NUP107/CENPL/CENPP/CKAP5/DSN1/BUB3/NUP85	46	0.494624	0.0690691	0.0109027
R-HSA-141444	R-HSA-141444	Amplification of signal from unattached kinetochores via a MAD2 inhibitory signal	46/666	93/8530	6.46406e-27	9.09008e-25	7.68883e-25	CDC20/SKA1/CENPA/NDC80/KIF2C/PLK1/NUF2/CDCA8/SPC25/KNL1/BIRC5/BUB1B/AURKB/BUB1/CENPF/SGO1/CENPM/SPC24/ERCC6L/CENPE/MAD2L1/CENPI/CENPU/ZWINT/KIF18A/SGO2/CENPH/KNTC1/CENPO/INCENP/CENPK/CENPQ/SPDL1/ZWILCH/MAD1L1/NDE1/ITGB3BP/SKA2/CENPN/NUP107/CENPL/CENPP/CKAP5/DSN1/BUB3/NUP85	46	0.494624	0.0690691	0.0109027
R-HSA-5693532	R-HSA-5693532	DNA Double-Strand Break Repair	45/666	143/8530	8.19926e-17	4.1928e-15	3.54647e-15	CCNA2/POLQ/BLM/BRIP1/EME1/RAD51AP1/CLSPN/XRCC2/RAD51/BARD1/EXO1/RMI2/KPNA2/BRCA2/FEN1/NSD2/POLE2/H2AX/TIMELESS/BRCA1/RMI1/CDK2/GEN1/RFC3/POLD1/POLE/RFC4/RFC2/RFC5/RHNO1/RAD9A/RAD51D/CHEK1/XRCC3/EYA2/MUS81/TOPBP1/ATRIP/TIPIN/MDC1/PARP1/PARP2/PCNA/DNA2/POLD2	45	0.314685	0.0675676	0.0167644
R-HSA-453279	R-HSA-453279	Mitotic G1 phase and G1/S transition	45/666	148/8530	3.5606e-16	1.66903e-14	1.41175e-14	RRM2/CDK1/TOP2A/CCNA2/MYBL2/TK1/CCNB1/CDC45/MCM10/CDT1/CDKN2C/ORC6/FBXO5/E2F1/MCM5/MCM7/PRIM1/CKS1B/ORC1/CCNE2/CDC6/MCM2/E2F2/POLE2/LIN9/TYMS/MCM8/DBF4/CDK2/RBL1/CDC25A/DHFR/WEE1/POLE/CDC7/POLA1/MCM4/MCM3/PRIM2/POLA2/MYC/CDK6/PPP2R3B/GMNN/PCNA	45	0.304054	0.0675676	0.0173505
R-HSA-453274	R-HSA-453274	Mitotic G2-G2/M phases	44/666	188/8530	1.88608e-11	5.89398e-10	4.98542e-10	NEK2/PLK1/GTSE1/CDC25C/HMMR/CCNB2/CDK1/CCNA2/CENPF/MYBL2/PLK4/FOXM1/PKMYT1/CCNB1/AURKA/E2F1/HAUS8/CENPJ/TUBA1A/TPX2/TUBB4B/TUBA1C/LIN9/BORA/TUBA1B/TUBB6/CNTRL/CDK2/TUBB/CDC25A/HAUS5/WEE1/TUBB2A/NDE1/AJUBA/CEP72/CEP78/ODF2/CDC25B/MZT1/PRKAR2B/CEP135/PPP2R3B/CKAP5	44	0.234043	0.0660661	0.0220399
R-HSA-73886	R-HSA-73886	Chromosome Maintenance	43/666	107/8530	8.97436e-21	7.21154e-19	6.09986e-19	CENPA/KNL1/CCNA2/CENPM/OIP5/HJURP/BLM/CENPW/CENPI/CENPU/CHTF18/CENPH/PRIM1/H2AZ1/FEN1/CENPO/MIS18A/H2AX/CENPK/LIG1/CENPQ/CDK2/RFC3/POLD1/RFC4/RFC2/POLA1/ITGB3BP/PIF1/CENPN/RFC5/MIS18BP1/CENPX/CENPL/CENPP/PRIM2/POLA2/H2AZ2/WRAP53/PCNA/DNA2/POLD2/RUVBL1	43	0.401869	0.0645646	0.012544
R-HSA-5693538	R-HSA-5693538	Homology Directed Repair	43/666	114/8530	1.64481e-19	1.15651e-17	9.78228e-18	CCNA2/POLQ/BLM/BRIP1/EME1/RAD51AP1/CLSPN/XRCC2/RAD51/BARD1/EXO1/RMI2/BRCA2/FEN1/NSD2/POLE2/H2AX/TIMELESS/BRCA1/RMI1/CDK2/GEN1/RFC3/POLD1/POLE/RFC4/RFC2/RFC5/RHNO1/RAD9A/RAD51D/CHEK1/XRCC3/MUS81/TOPBP1/ATRIP/TIPIN/MDC1/PARP1/PARP2/PCNA/DNA2/POLD2	43	0.377193	0.0645646	0.0133646
R-HSA-69306	R-HSA-69306	DNA Replication	43/666	125/8530	9.56134e-18	5.97584e-16	5.05465e-16	UBE2C/CCNA2/GINS2/CDC45/MCM10/CDT1/GINS1/ORC6/E2F1/MCM5/GINS4/MCM7/PRIM1/ORC1/CCNE2/CDC6/MCM2/FEN1/E2F2/POLE2/GINS3/UBE2S/MCM8/LIG1/DBF4/CDK2/RFC3/POLD1/POLE/CDC7/RFC4/RFC2/POLA1/RFC5/MCM4/MCM3/PRIM2/POLA2/ANAPC15/GMNN/PCNA/DNA2/POLD2	43	0.344	0.0645646	0.0146542
R-HSA-69481	R-HSA-69481	G2/M Checkpoints	43/666	141/8530	1.46619e-15	6.34411e-14	5.36615e-14	GTSE1/CDC25C/CCNB2/CDK1/PKMYT1/CCNB1/BLM/CDC45/BRIP1/CLSPN/MCM10/ORC6/MCM5/MCM7/BARD1/ORC1/EXO1/CDC6/RMI2/MCM2/NSD2/H2AX/MCM8/BRCA1/DBF4/RMI1/CDK2/CDC25A/RFC3/WEE1/CDC7/RFC4/RFC2/RFC5/RHNO1/RAD9A/MCM4/CHEK1/MCM3/TOPBP1/ATRIP/MDC1/DNA2	43	0.304965	0.0645646	0.0165299
R-HSA-69275	R-HSA-69275	G2/M Transition	43/666	186/8530	4.94772e-11	1.42723e-09	1.20722e-09	NEK2/PLK1/GTSE1/CDC25C/HMMR/CCNB2/CDK1/CCNA2/CENPF/MYBL2/PLK4/FOXM1/PKMYT1/CCNB1/AURKA/HAUS8/CENPJ/TUBA1A/TPX2/TUBB4B/TUBA1C/LIN9/BORA/TUBA1B/TUBB6/CNTRL/CDK2/TUBB/CDC25A/HAUS5/WEE1/TUBB2A/NDE1/AJUBA/CEP72/CEP78/ODF2/CDC25B/MZT1/PRKAR2B/CEP135/PPP2R3B/CKAP5	43	0.231183	0.0645646	0.0218054
R-HSA-69206	R-HSA-69206	G1/S Transition	40/666	130/8530	1.05305e-14	3.94892e-13	3.34019e-13	RRM2/CDK1/CCNA2/TK1/CCNB1/CDC45/MCM10/CDT1/ORC6/FBXO5/E2F1/MCM5/MCM7/PRIM1/CKS1B/ORC1/CCNE2/CDC6/MCM2/POLE2/LIN9/TYMS/MCM8/DBF4/CDK2/RBL1/CDC25A/DHFR/WEE1/POLE/CDC7/POLA1/MCM4/MCM3/PRIM2/POLA2/MYC/PPP2R3B/GMNN/PCNA	40	0.307692	0.0600601	0.0152403
R-HSA-5693567	R-HSA-5693567	HDR through Homologous Recombination (HRR) or Single Strand Annealing (SSA)	39/666	108/8530	4.88341e-17	2.61611e-15	2.21283e-15	CCNA2/BLM/BRIP1/EME1/RAD51AP1/CLSPN/XRCC2/RAD51/BARD1/EXO1/RMI2/BRCA2/NSD2/POLE2/H2AX/TIMELESS/BRCA1/RMI1/CDK2/GEN1/RFC3/POLD1/POLE/RFC4/RFC2/RFC5/RHNO1/RAD9A/RAD51D/CHEK1/XRCC3/MUS81/TOPBP1/ATRIP/TIPIN/MDC1/PCNA/DNA2/POLD2	39	0.361111	0.0585586	0.0126612
R-HSA-69239	R-HSA-69239	Synthesis of DNA	37/666	117/8530	4.11254e-14	1.49245e-12	1.26239e-12	UBE2C/CCNA2/GINS2/CDC45/CDT1/GINS1/ORC6/MCM5/GINS4/MCM7/PRIM1/ORC1/CCNE2/CDC6/MCM2/FEN1/POLE2/GINS3/UBE2S/MCM8/LIG1/CDK2/RFC3/POLD1/POLE/RFC4/RFC2/POLA1/RFC5/MCM4/MCM3/PRIM2/POLA2/ANAPC15/PCNA/DNA2/POLD2	37	0.316239	0.0555556	0.0137163
R-HSA-5685942	R-HSA-5685942	HDR through Homologous Recombination (HRR)	31/666	67/8530	1.92767e-17	1.14139e-15	9.65439e-16	BLM/BRIP1/EME1/RAD51AP1/XRCC2/RAD51/BARD1/EXO1/RMI2/BRCA2/POLE2/BRCA1/RMI1/GEN1/RFC3/POLD1/POLE/RFC4/RFC2/RFC5/RHNO1/RAD9A/RAD51D/CHEK1/XRCC3/MUS81/TOPBP1/ATRIP/PCNA/DNA2/POLD2	31	0.462687	0.0465465	0.00785463
R-HSA-983231	R-HSA-983231	Factors involved in megakaryocyte development and platelet production	29/666	124/8530	5.60697e-08	1.08756e-06	9.1991e-07	KIF20A/KIF18B/KIF2C/KIFC1/KIF4A/KIF15/KIF11/KIF23/CENPE/KIF20B/KIF18A/KIF4B/RACGAP1/KIF26B/TUBA1A/MYB/KIF22/TUBB4B/TUBA1C/TUBA1B/TUBB6/CDK2/ACTB/WEE1/TUBB2A/ZFPM2/MICAL1/PRKAR2B/CBX5	29	0.233871	0.0435435	0.0145369
R-HSA-5633007	R-HSA-5633007	Regulation of TP53 Activity	28/666	153/8530	1.66688e-05	0.000233963	0.000197897	CDK1/AURKB/CCNA2/BLM/BRIP1/AURKA/BARD1/EXO1/RMI2/TPX2/BRCA1/RMI1/CDK2/RFC3/RFC4/RFC2/RFC5/RHNO1/CDK5R1/RAD9A/PRDM1/CHEK1/TOPBP1/SSRP1/PIP4K2A/PPP1R13L/ATRIP/DNA2	28	0.183007	0.042042	0.0179367
R-HSA-69190	R-HSA-69190	DNA strand elongation	25/666	32/8530	2.68377e-22	2.32249e-20	1.96448e-20	GINS2/CDC45/GINS1/MCM5/GINS4/MCM7/PRIM1/MCM2/FEN1/GINS3/MCM8/LIG1/RFC3/POLD1/RFC4/RFC2/POLA1/RFC5/MCM4/MCM3/PRIM2/POLA2/PCNA/DNA2/POLD2	25	0.78125	0.0375375	0.00375147
R-HSA-5693607	R-HSA-5693607	Processing of DNA double-strand break ends	25/666	74/8530	1.18802e-10	3.25981e-09	2.75731e-09	CCNA2/BLM/BRIP1/CLSPN/BARD1/EXO1/RMI2/NSD2/H2AX/TIMELESS/BRCA1/RMI1/CDK2/RFC3/RFC4/RFC2/RFC5/RHNO1/RAD9A/CHEK1/TOPBP1/ATRIP/TIPIN/MDC1/DNA2	25	0.337838	0.0375375	0.00867526
R-HSA-176187	R-HSA-176187	Activation of ATR in response to replication stress	24/666	37/8530	2.39701e-18	1.58626e-16	1.34173e-16	CDC25C/CDC45/CLSPN/MCM10/ORC6/MCM5/MCM7/ORC1/CDC6/MCM2/MCM8/DBF4/CDK2/CDC25A/RFC3/CDC7/RFC4/RFC2/RFC5/RAD9A/MCM4/CHEK1/MCM3/ATRIP	24	0.648649	0.036036	0.00433763
R-HSA-69473	R-HSA-69473	G2/M DNA damage checkpoint	24/666	71/8530	2.76974e-10	7.08172e-09	5.99006e-09	CDC25C/CDK1/CCNB1/BLM/BRIP1/BARD1/EXO1/RMI2/NSD2/H2AX/BRCA1/RMI1/RFC3/WEE1/RFC4/RFC2/RFC5/RHNO1/RAD9A/CHEK1/TOPBP1/ATRIP/MDC1/DNA2	24	0.338028	0.036036	0.00832356
R-HSA-157579	R-HSA-157579	Telomere Maintenance	24/666	80/8530	4.31362e-09	9.70563e-08	8.20949e-08	CCNA2/BLM/CHTF18/PRIM1/H2AZ1/FEN1/H2AX/LIG1/CDK2/RFC3/POLD1/RFC4/RFC2/POLA1/PIF1/RFC5/PRIM2/POLA2/H2AZ2/WRAP53/PCNA/DNA2/POLD2/RUVBL1	24	0.3	0.036036	0.00937866
R-HSA-69002	R-HSA-69002	DNA Replication Pre-Initiation	24/666	82/8530	7.45843e-09	1.64524e-07	1.39162e-07	CDC45/MCM10/CDT1/ORC6/E2F1/MCM5/MCM7/PRIM1/ORC1/CDC6/MCM2/E2F2/POLE2/MCM8/DBF4/CDK2/POLE/CDC7/POLA1/MCM4/MCM3/PRIM2/POLA2/GMNN	24	0.292683	0.036036	0.00961313
R-HSA-6804756	R-HSA-6804756	Regulation of TP53 Activity through Phosphorylation	24/666	88/8530	3.43688e-08	6.90444e-07	5.84011e-07	AURKB/CCNA2/BLM/BRIP1/AURKA/BARD1/EXO1/RMI2/TPX2/BRCA1/RMI1/CDK2/RFC3/RFC4/RFC2/RFC5/RHNO1/CDK5R1/RAD9A/CHEK1/TOPBP1/SSRP1/ATRIP/DNA2	24	0.272727	0.036036	0.0103165
R-HSA-5693579	R-HSA-5693579	Homologous DNA Pairing and Strand Exchange	23/666	42/8530	2.53451e-15	1.05605e-13	8.93255e-14	BLM/BRIP1/RAD51AP1/XRCC2/RAD51/BARD1/EXO1/RMI2/BRCA2/BRCA1/RMI1/RFC3/RFC4/RFC2/RFC5/RHNO1/RAD9A/RAD51D/CHEK1/XRCC3/TOPBP1/ATRIP/DNA2	23	0.547619	0.0345345	0.0049238
R-HSA-606279	R-HSA-606279	Deposition of new CENPA-containing nucleosomes at the centromere	23/666	43/8530	5.05472e-15	1.96088e-13	1.65861e-13	CENPA/KNL1/CENPM/OIP5/HJURP/CENPW/CENPI/CENPU/CENPH/H2AZ1/CENPO/MIS18A/H2AX/CENPK/CENPQ/ITGB3BP/CENPN/MIS18BP1/CENPX/CENPL/CENPP/H2AZ2/RUVBL1	23	0.534884	0.0345345	0.00504103
R-HSA-774815	R-HSA-774815	Nucleosome assembly	23/666	43/8530	5.05472e-15	1.96088e-13	1.65861e-13	CENPA/KNL1/CENPM/OIP5/HJURP/CENPW/CENPI/CENPU/CENPH/H2AZ1/CENPO/MIS18A/H2AX/CENPK/CENPQ/ITGB3BP/CENPN/MIS18BP1/CENPX/CENPL/CENPP/H2AZ2/RUVBL1	23	0.534884	0.0345345	0.00504103
R-HSA-2565942	R-HSA-2565942	Regulation of PLK1 Activity at G2/M Transition	23/666	86/8530	9.86735e-08	1.85013e-06	1.56493e-06	NEK2/PLK1/CCNB2/CDK1/PLK4/CCNB1/AURKA/HAUS8/CENPJ/TUBA1A/TUBB4B/BORA/CNTRL/TUBB/HAUS5/NDE1/AJUBA/CEP72/CEP78/ODF2/PRKAR2B/CEP135/CKAP5	23	0.267442	0.0345345	0.0100821
R-HSA-380320	R-HSA-380320	Recruitment of NuMA to mitotic centrosomes	23/666	87/8530	1.24452e-07	2.2582e-06	1.91009e-06	NEK2/PLK1/CDK1/PLK4/HAUS8/CENPJ/TUBA1A/TUBB4B/TUBA1C/TUBA1B/TUBB6/CNTRL/TUBB/HAUS5/TUBB2A/NDE1/CEP72/CEP78/ODF2/MZT1/PRKAR2B/CEP135/CKAP5	23	0.264368	0.0345345	0.0101993
R-HSA-68962	R-HSA-68962	Activation of the pre-replicative complex	22/666	33/8530	2.64749e-17	1.48921e-15	1.25965e-15	CDC45/MCM10/CDT1/ORC6/MCM5/MCM7/PRIM1/ORC1/CDC6/MCM2/POLE2/MCM8/DBF4/CDK2/POLE/CDC7/POLA1/MCM4/MCM3/PRIM2/POLA2/GMNN	22	0.666667	0.033033	0.0038687
R-HSA-5693616	R-HSA-5693616	Presynaptic phase of homologous DNA pairing and strand exchange	21/666	39/8530	6.65901e-14	2.34106e-12	1.98018e-12	BLM/BRIP1/XRCC2/RAD51/BARD1/EXO1/RMI2/BRCA2/BRCA1/RMI1/RFC3/RFC4/RFC2/RFC5/RHNO1/RAD9A/RAD51D/CHEK1/TOPBP1/ATRIP/DNA2	21	0.538462	0.0315315	0.0045721
R-HSA-983189	R-HSA-983189	Kinesins	21/666	48/8530	1.21321e-11	3.8996e-10	3.29847e-10	KIF20A/KIF18B/KIF2C/KIFC1/KIF4A/KIF15/KIF11/KIF23/CENPE/KIF20B/KIF18A/KIF4B/RACGAP1/KIF26B/TUBA1A/KIF22/TUBB4B/TUBA1C/TUBA1B/TUBB6/TUBB2A	21	0.4375	0.0315315	0.0056272
R-HSA-180786	R-HSA-180786	Extension of Telomeres	21/666	49/8530	1.96976e-11	5.98914e-10	5.0659e-10	CCNA2/BLM/CHTF18/PRIM1/FEN1/LIG1/CDK2/RFC3/POLD1/RFC4/RFC2/POLA1/PIF1/RFC5/PRIM2/POLA2/WRAP53/PCNA/DNA2/POLD2/RUVBL1	21	0.428571	0.0315315	0.00574443
R-HSA-8854518	R-HSA-8854518	AURKA Activation by TPX2	21/666	71/8530	5.31515e-08	1.04904e-06	8.87331e-07	NEK2/PLK1/HMMR/CDK1/PLK4/AURKA/HAUS8/CENPJ/TUBA1A/TPX2/TUBB4B/CNTRL/TUBB/HAUS5/NDE1/CEP72/CEP78/ODF2/PRKAR2B/CEP135/CKAP5	21	0.295775	0.0315315	0.00832356
R-HSA-6811434	R-HSA-6811434	COPI-dependent Golgi-to-ER retrograde traffic	21/666	86/8530	1.82011e-06	3.01122e-05	2.54703e-05	KIF20A/KIF18B/KIF2C/KIFC1/KIF4A/KIF15/KIF11/KIF23/CENPE/KIF20B/KIF18A/KIF4B/RACGAP1/KIF26B/TUBA1A/KIF22/TUBB4B/TUBA1C/TUBA1B/TUBB6/TUBB2A	21	0.244186	0.0315315	0.0100821
R-HSA-5620912	R-HSA-5620912	Anchoring of the basal body to the plasma membrane	21/666	96/8530	1.17475e-05	0.000167291	0.000141503	NEK2/PLK1/CDK1/PLK4/HAUS8/KIF24/CENPJ/TUBA1A/TUBB4B/CNTRL/TUBB/HAUS5/NDE1/CEP72/CEP78/ODF2/PRKAR2B/CEP83/CEP135/CKAP5/SCLT1	21	0.21875	0.0315315	0.0112544
R-HSA-68875	R-HSA-68875	Mitotic Prophase	21/666	100/8530	2.27577e-05	0.000304791	0.000257807	PLK1/CCNB2/CDK1/LMNB1/CCNB1/TMPO/NCAPG2/H2AZ1/SMC4/H2AX/VRK1/NUP107/MASTL/NDC1/SMC2/NCAPH2/H2AZ2/NUP155/NUP62/NCAPD3/NUP85	21	0.21	0.0315315	0.0117233
R-HSA-2995410	R-HSA-2995410	Nuclear Envelope (NE) Reassembly	19/666	68/8530	6.14535e-07	1.0475e-05	8.86028e-06	CCNB2/CDK1/LMNB1/CCNB1/TMPO/TUBA1A/TUBB4B/TUBA1C/TUBA1B/TUBB6/TUBB2A/VRK1/NUP107/NDC1/LBR/NUP155/RCC1/NUP62/NUP85	19	0.279412	0.0285285	0.00797186
R-HSA-380270	R-HSA-380270	Recruitment of mitotic centrosome proteins and complexes	19/666	79/8530	7.14719e-06	0.000105797	8.94884e-05	NEK2/PLK1/CDK1/PLK4/HAUS8/CENPJ/TUBA1A/TUBB4B/CNTRL/TUBB/HAUS5/NDE1/CEP72/CEP78/ODF2/MZT1/PRKAR2B/CEP135/CKAP5	19	0.240506	0.0285285	0.00926143
R-HSA-380287	R-HSA-380287	Centrosome maturation	19/666	79/8530	7.14719e-06	0.000105797	8.94884e-05	NEK2/PLK1/CDK1/PLK4/HAUS8/CENPJ/TUBA1A/TUBB4B/CNTRL/TUBB/HAUS5/NDE1/CEP72/CEP78/ODF2/MZT1/PRKAR2B/CEP135/CKAP5	19	0.240506	0.0285285	0.00926143
R-HSA-380259	R-HSA-380259	Loss of Nlp from mitotic centrosomes	18/666	68/8530	2.86908e-06	4.48293e-05	3.79188e-05	NEK2/PLK1/CDK1/PLK4/HAUS8/CENPJ/TUBA1A/TUBB4B/CNTRL/TUBB/HAUS5/NDE1/CEP72/CEP78/ODF2/PRKAR2B/CEP135/CKAP5	18	0.264706	0.027027	0.00797186
R-HSA-380284	R-HSA-380284	Loss of proteins required for interphase microtubule organization from the centrosome	18/666	68/8530	2.86908e-06	4.48293e-05	3.79188e-05	NEK2/PLK1/CDK1/PLK4/HAUS8/CENPJ/TUBA1A/TUBB4B/CNTRL/TUBB/HAUS5/NDE1/CEP72/CEP78/ODF2/PRKAR2B/CEP135/CKAP5	18	0.264706	0.027027	0.00797186
R-HSA-5693568	R-HSA-5693568	Resolution of D-loop Structures through Holliday Junction Intermediates	17/666	33/8530	4.3526e-11	1.2886e-09	1.08996e-09	BLM/BRIP1/EME1/RAD51AP1/XRCC2/RAD51/BARD1/EXO1/RMI2/BRCA2/BRCA1/RMI1/GEN1/RAD51D/XRCC3/MUS81/DNA2	17	0.515152	0.0255255	0.0038687
R-HSA-5693537	R-HSA-5693537	Resolution of D-Loop Structures	17/666	34/8530	8.07986e-11	2.27246e-09	1.92216e-09	BLM/BRIP1/EME1/RAD51AP1/XRCC2/RAD51/BARD1/EXO1/RMI2/BRCA2/BRCA1/RMI1/GEN1/RAD51D/XRCC3/MUS81/DNA2	17	0.5	0.0255255	0.00398593
R-HSA-5685938	R-HSA-5685938	HDR through Single Strand Annealing (SSA)	17/666	37/8530	4.40381e-10	1.07702e-08	9.10994e-09	BLM/BRIP1/RAD51/BARD1/EXO1/RMI2/BRCA1/RMI1/RFC3/RFC4/RFC2/RFC5/RHNO1/RAD9A/TOPBP1/ATRIP/DNA2	17	0.459459	0.0255255	0.00433763
R-HSA-73884	R-HSA-73884	Base Excision Repair	17/666	61/8530	2.49699e-06	4.01303e-05	3.39441e-05	NEIL3/H2AZ1/FEN1/POLE2/H2AX/LIG1/RFC3/POLD1/POLE/RFC4/RFC2/RFC5/H2AZ2/PARP1/PARP2/PCNA/POLD2	17	0.278689	0.0255255	0.00715123
R-HSA-174417	R-HSA-174417	Telomere C-strand (Lagging Strand) Synthesis	16/666	33/8530	5.30765e-10	1.27045e-08	1.07461e-08	BLM/CHTF18/PRIM1/FEN1/LIG1/RFC3/POLD1/RFC4/RFC2/POLA1/RFC5/PRIM2/POLA2/PCNA/DNA2/POLD2	16	0.484848	0.024024	0.0038687
R-HSA-1500620	R-HSA-1500620	Meiosis	16/666	70/8530	7.29667e-05	0.000892255	0.000754712	LMNB1/BLM/SYNE2/MND1/PSMC3IP/RAD51/DMC1/H2AZ1/BRCA2/HSPA2/H2AX/BRCA1/CDK2/SYCP2/SMC1A/H2AZ2	16	0.228571	0.024024	0.00820633
R-HSA-69205	R-HSA-69205	G1/S-Specific Transcription	15/666	28/8530	3.00778e-10	7.51945e-09	6.36031e-09	RRM2/CDK1/TK1/CDC45/CDT1/FBXO5/E2F1/ORC1/CDC6/LIN9/TYMS/RBL1/DHFR/POLA1/PCNA	15	0.535714	0.0225225	0.00328253
R-HSA-6791312	R-HSA-6791312	TP53 Regulates Transcription of Cell Cycle Genes	15/666	48/8530	1.99989e-06	3.2607e-05	2.75805e-05	CDC25C/CDK1/CCNA2/CCNB1/E2F7/AURKA/E2F1/E2F8/CCNE2/CENPJ/ARID3A/CDK2/RBL1/PCNA/GADD45A	15	0.3125	0.0225225	0.0056272
R-HSA-9645723	R-HSA-9645723	Diseases of programmed cell death	15/666	61/8530	4.95526e-05	0.000626368	0.000529812	CDC25C/LMNB1/PRIM1/DNMT3B/H2AZ1/EZH2/H2AX/CDC25A/POLA1/DNMT1/CDK5R1/CDC25B/PRIM2/POLA2/H2AZ2	15	0.245902	0.0225225	0.00715123
R-HSA-69186	R-HSA-69186	Lagging Strand Synthesis	14/666	20/8530	6.84788e-12	2.26584e-10	1.91656e-10	PRIM1/FEN1/LIG1/RFC3/POLD1/RFC4/RFC2/POLA1/RFC5/PRIM2/POLA2/PCNA/DNA2/POLD2	14	0.7	0.021021	0.00234467
R-HSA-5693554	R-HSA-5693554	Resolution of D-loop Structures through Synthesis-Dependent Strand Annealing (SDSA)	14/666	26/8530	1.09465e-09	2.56559e-08	2.1701e-08	BLM/BRIP1/RAD51AP1/XRCC2/RAD51/BARD1/EXO1/RMI2/BRCA2/BRCA1/RMI1/RAD51D/XRCC3/DNA2	14	0.538462	0.021021	0.00304807
R-HSA-73893	R-HSA-73893	DNA Damage Bypass	14/666	48/8530	1.08117e-05	0.000155939	0.0001319	PCLAF/DTL/POLE2/MAD2L2/RFC3/POLD1/POLE/RFC4/RFC2/USP1/RFC5/RAD18/PCNA/POLD2	14	0.291667	0.021021	0.0056272
R-HSA-69273	R-HSA-69273	Cyclin A/B1/B2 associated events during G2/M transition	13/666	25/8530	7.7161e-09	1.66935e-07	1.41202e-07	PLK1/CDC25C/CCNB2/CDK1/CCNA2/FOXM1/PKMYT1/CCNB1/CDK2/CDC25A/WEE1/CDC25B/PPP2R3B	13	0.52	0.0195195	0.00293083
R-HSA-110373	R-HSA-110373	Resolution of AP sites via the multiple-nucleotide patch replacement pathway	13/666	26/8530	1.43376e-08	3.04335e-07	2.57421e-07	FEN1/POLE2/LIG1/RFC3/POLD1/POLE/RFC4/RFC2/RFC5/PARP1/PARP2/PCNA/POLD2	13	0.5	0.0195195	0.00304807
R-HSA-1538133	R-HSA-1538133	G0 and Early G1	13/666	27/8530	2.56903e-08	5.25483e-07	4.44479e-07	CDK1/TOP2A/CCNA2/MYBL2/E2F1/CCNE2/CDC6/LIN9/CDK2/RBL1/CDC25A/MYC/PCNA	13	0.481481	0.0195195	0.0031653
R-HSA-6783310	R-HSA-6783310	Fanconi Anemia Pathway	13/666	39/8530	4.3129e-06	6.55678e-05	5.54604e-05	FANCD2/EME1/FANCA/FANCB/FANCE/FANCI/UBE2T/FANCG/USP1/CENPX/DCLRE1B/MUS81/ATRIP	13	0.333333	0.0195195	0.0045721
R-HSA-73933	R-HSA-73933	Resolution of Abasic Sites (AP sites)	13/666	39/8530	4.3129e-06	6.55678e-05	5.54604e-05	FEN1/POLE2/LIG1/RFC3/POLD1/POLE/RFC4/RFC2/RFC5/PARP1/PARP2/PCNA/POLD2	13	0.333333	0.0195195	0.0045721
R-HSA-174411	R-HSA-174411	Polymerase switching on the C-strand of the telomere	12/666	25/8530	9.38253e-08	1.78904e-06	1.51326e-06	CHTF18/PRIM1/RFC3/POLD1/RFC4/RFC2/POLA1/RFC5/PRIM2/POLA2/PCNA/POLD2	12	0.48	0.018018	0.00293083
R-HSA-110314	R-HSA-110314	Recognition of DNA damage by PCNA-containing replication complex	12/666	30/8530	1.08291e-06	1.81832e-05	1.53802e-05	DTL/POLE2/RFC3/POLD1/POLE/RFC4/RFC2/USP1/RFC5/RAD18/PCNA/POLD2	12	0.4	0.018018	0.003517
R-HSA-437239	R-HSA-437239	Recycling pathway of L1	12/666	41/8530	4.43963e-05	0.00057409	0.000485593	KIF4A/KIF4B/DNM1/TUBA1A/TUBB4B/TUBA1C/TUBA1B/TUBB6/ACTB/TUBB2A/ACTG1/EZR	12	0.292683	0.018018	0.00480657
R-HSA-5696400	R-HSA-5696400	Dual Incision in GG-NER	12/666	41/8530	4.43963e-05	0.00057409	0.000485593	POLE2/RFC3/POLD1/POLE/RFC4/RFC2/ERCC2/RFC5/PARP1/PARP2/PCNA/POLD2	12	0.292683	0.018018	0.00480657
R-HSA-176974	R-HSA-176974	Unwinding of DNA	11/666	8530-12-01	6.79147e-12	2.26584e-10	1.91656e-10	GINS2/CDC45/GINS1/MCM5/GINS4/MCM7/MCM2/GINS3/MCM8/MCM4/MCM3	11	0.916667	0.0165165	0.0014068
R-HSA-69091	R-HSA-69091	Polymerase switching	11/666	14/8530	1.7801e-10	4.65723e-09	3.93931e-09	PRIM1/RFC3/POLD1/RFC4/RFC2/POLA1/RFC5/PRIM2/POLA2/PCNA/POLD2	11	0.785714	0.0165165	0.00164127
R-HSA-69109	R-HSA-69109	Leading Strand Synthesis	11/666	14/8530	1.7801e-10	4.65723e-09	3.93931e-09	PRIM1/RFC3/POLD1/RFC4/RFC2/POLA1/RFC5/PRIM2/POLA2/PCNA/POLD2	11	0.785714	0.0165165	0.00164127
R-HSA-156711	R-HSA-156711	Polo-like kinase mediated events	11/666	16/8530	1.84604e-09	4.23836e-08	3.58501e-08	PLK1/CDC25C/CCNB2/CENPF/MYBL2/FOXM1/PKMYT1/CCNB1/LIN9/CDC25A/WEE1	11	0.6875	0.0165165	0.00187573
R-HSA-5651801	R-HSA-5651801	PCNA-Dependent Long Patch Base Excision Repair	11/666	21/8530	1.03558e-07	1.90989e-06	1.61548e-06	FEN1/POLE2/LIG1/RFC3/POLD1/POLE/RFC4/RFC2/RFC5/PCNA/POLD2	11	0.52381	0.0165165	0.0024619
R-HSA-113510	R-HSA-113510	E2F mediated regulation of DNA replication	11/666	22/8530	1.92585e-07	3.3332e-06	2.81938e-06	CDK1/CCNB1/ORC6/E2F1/PRIM1/ORC1/MCM8/POLA1/PRIM2/POLA2/PPP2R3B	11	0.5	0.0165165	0.00257913
R-HSA-157858	R-HSA-157858	Gap junction trafficking and regulation	11/666	32/8530	1.70533e-05	0.000233963	0.000197897	DNM1/TUBA1A/TUBB4B/TUBA1C/TUBA1B/TUBB6/ACTB/TUBB2A/GJC1/ACTG1/TJP1	11	0.34375	0.0165165	0.00375147
R-HSA-2299718	R-HSA-2299718	Condensation of Prophase Chromosomes	11/666	32/8530	1.70533e-05	0.000233963	0.000197897	PLK1/CDK1/CCNB1/NCAPG2/H2AZ1/SMC4/H2AX/SMC2/NCAPH2/H2AZ2/NCAPD3	11	0.34375	0.0165165	0.00375147
R-HSA-69183	R-HSA-69183	Processive synthesis on the lagging strand	10/666	15/8530	1.65277e-08	3.44326e-07	2.91248e-07	PRIM1/FEN1/LIG1/POLD1/POLA1/PRIM2/POLA2/PCNA/DNA2/POLD2	10	0.666667	0.015015	0.0017585
R-HSA-5696397	R-HSA-5696397	Gap-filling DNA repair synthesis and ligation in GG-NER	10/666	25/8530	8.74194e-06	0.000127723	0.000108034	POLE2/LIG1/RFC3/POLD1/POLE/RFC4/RFC2/RFC5/PCNA/POLD2	10	0.4	0.015015	0.00293083
R-HSA-5626467	R-HSA-5626467	RHO GTPases activate IQGAPs	10/666	27/8530	1.95401e-05	0.000264851	0.000224023	IQGAP3/TUBA1A/TUBB4B/TUBA1C/TUBA1B/TUBB6/ACTB/TUBB2A/ACTG1/CALM2	10	0.37037	0.015015	0.0031653
R-HSA-190828	R-HSA-190828	Gap junction trafficking	10/666	30/8530	5.61088e-05	0.00070136	0.000593244	DNM1/TUBA1A/TUBB4B/TUBA1C/TUBA1B/TUBB6/ACTB/TUBB2A/GJC1/ACTG1	10	0.333333	0.015015	0.003517
R-HSA-69166	R-HSA-69166	Removal of the Flap Intermediate	9/666	14/8530	1.43381e-07	2.56038e-06	2.16569e-06	PRIM1/FEN1/POLD1/POLA1/PRIM2/POLA2/PCNA/DNA2/POLD2	9	0.642857	0.0135135	0.00164127
R-HSA-2514853	R-HSA-2514853	Condensation of Prometaphase Chromosomes	8/666	8530-11-01	1.77103e-07	3.11314e-06	2.63324e-06	CCNB2/CDK1/NCAPH/NCAPG/CCNB1/NCAPD2/SMC4/SMC2	8	0.727273	0.012012	0.00128957
R-HSA-1362277	R-HSA-1362277	Transcription of E2F targets under negative control by DREAM complex	8/666	19/8530	4.60836e-05	0.000589137	0.00049832	TOP2A/E2F1/CDC6/LIN9/RBL1/CDC25A/MYC/PCNA	8	0.421053	0.012012	0.00222743
R-HSA-6804116	R-HSA-6804116	TP53 Regulates Transcription of Genes Involved in G1 Cell Cycle Arrest	7/666	14/8530	3.6166e-05	0.000478668	0.00040488	CCNA2/E2F7/E2F1/E2F8/CCNE2/ARID3A/CDK2	7	0.5	0.0105105	0.00164127
R-HSA-68689	R-HSA-68689	CDC6 association with the ORC:origin complex	6/666	8530-11-01	7.27882e-05	0.000892255	0.000754712	ORC6/E2F1/ORC1/CDC6/E2F2/MCM8	6	0.545455	0.00900901	0.00128957

## Sheet: sig_time_down
	ID	Description	GeneRatio	BgRatio	pvalue	p.adjust	qvalue	geneID	Count	richFactor	geneRatio	bgRatio
R-HSA-69620	R-HSA-69620	Cell Cycle Checkpoints	81/428	264/8530	3.00344e-43	2.76617e-40	2.33004e-40	UBE2C/SPC25/CDC20/CDK1/SKA1/NDC80/KIF2C/NUF2/KNL1/GTSE1/PLK1/CDCA8/BUB1B/CENPA/BIRC5/BUB1/CDC25C/SGO1/CCNB2/CENPM/AURKB/CCNA2/CENPF/PKMYT1/CLSPN/MCM10/CDC45/ERCC6L/CCNB1/EXO1/BLM/SPC24/MAD2L1/CENPE/CENPI/ORC1/BRIP1/CENPU/CDC6/SGO2/ZWINT/ORC6/KIF18A/CCNE2/MCM7/BRCA1/BARD1/CENPH/MCM5/MCM2/RMI1/CENPK/RFC3/KNTC1/MCM8/CENPQ/CDC25A/CENPO/RFC4/CDC7/RMI2/ITGB3BP/H2AX/NSD2/MCM3/INCENP/UBE2S/DBF4/RFC2/CDK2…	81	0.306818	0.189252	0.0309496
R-HSA-68886	R-HSA-68886	M Phase	77/428	361/8530	4.42368e-29	1.01855e-26	8.57961e-27	UBE2C/KIF20A/SPC25/CDC20/NEK2/CDK1/SKA1/NDC80/KIF2C/NUF2/KNL1/PLK1/CDCA8/BUB1B/CENPA/BIRC5/BUB1/LMNB1/SGO1/CCNB2/CENPM/AURKB/CENPF/NCAPG/NCAPH/ERCC6L/CDCA5/PLK4/CCNB1/SPC24/MAD2L1/KIF23/CENPE/CENPI/CENPU/SGO2/ZWINT/PTTG1/KIF18A/NCAPG2/TMPO/FBXO5/HAUS8/CENPH/H2AZ1/SMC4/CENPK/NCAPD2/KNTC1/HAUS5/CENPQ/CENPO/CENPJ/ESPL1/TUBA1B/ITGB3BP/H2AX/TUBA1C/VRK1/PRKAR2B/TUBB4B/INCENP/TUBB/UBE2S/CNTRL/MASTL/CEP7…	77	0.213296	0.179907	0.0423212
R-HSA-68877	R-HSA-68877	Mitotic Prometaphase	61/428	194/8530	3.83361e-33	1.76538e-30	1.48704e-30	SPC25/CDC20/NEK2/CDK1/SKA1/NDC80/KIF2C/NUF2/KNL1/PLK1/CDCA8/BUB1B/CENPA/BIRC5/BUB1/SGO1/CCNB2/CENPM/AURKB/CENPF/NCAPG/NCAPH/ERCC6L/CDCA5/PLK4/CCNB1/SPC24/MAD2L1/CENPE/CENPI/CENPU/SGO2/ZWINT/KIF18A/HAUS8/CENPH/SMC4/CENPK/NCAPD2/KNTC1/HAUS5/CENPQ/CENPO/CENPJ/TUBA1B/ITGB3BP/TUBA1C/PRKAR2B/TUBB4B/INCENP/TUBB/CNTRL/CEP72/CEP78/ZWILCH/NDE1/CENPN/SKA2/CENPP/SMC2/TUBB6	61	0.314433	0.142523	0.0227433
R-HSA-2555396	R-HSA-2555396	Mitotic Metaphase and Anaphase	55/428	224/8530	5.89379e-24	5.42818e-22	4.57234e-22	UBE2C/SPC25/CDC20/CDK1/SKA1/NDC80/KIF2C/NUF2/KNL1/PLK1/CDCA8/BUB1B/CENPA/BIRC5/BUB1/LMNB1/SGO1/CCNB2/CENPM/AURKB/CENPF/ERCC6L/CDCA5/CCNB1/SPC24/MAD2L1/CENPE/CENPI/CENPU/SGO2/ZWINT/PTTG1/KIF18A/TMPO/FBXO5/CENPH/CENPK/KNTC1/CENPQ/CENPO/ESPL1/TUBA1B/ITGB3BP/TUBA1C/VRK1/TUBB4B/INCENP/UBE2S/NDC1/ZWILCH/NDE1/CENPN/SKA2/CENPP/TUBB6	55	0.245536	0.128505	0.0262603
R-HSA-68882	R-HSA-68882	Mitotic Anaphase	54/428	223/8530	3.22528e-23	2.28499e-21	1.92472e-21	UBE2C/SPC25/CDC20/CDK1/SKA1/NDC80/KIF2C/NUF2/KNL1/PLK1/CDCA8/BUB1B/CENPA/BIRC5/BUB1/LMNB1/SGO1/CCNB2/CENPM/AURKB/CENPF/ERCC6L/CDCA5/CCNB1/SPC24/MAD2L1/CENPE/CENPI/CENPU/SGO2/ZWINT/PTTG1/KIF18A/TMPO/CENPH/CENPK/KNTC1/CENPQ/CENPO/ESPL1/TUBA1B/ITGB3BP/TUBA1C/VRK1/TUBB4B/INCENP/UBE2S/NDC1/ZWILCH/NDE1/CENPN/SKA2/CENPP/TUBB6	54	0.242152	0.126168	0.026143
R-HSA-73894	R-HSA-73894	DNA Repair	54/428	302/8530	8.28868e-17	2.72638e-15	2.29653e-15	NEIL3/CCNA2/PCLAF/POLQ/CLSPN/EME1/FANCD2/DTL/EXO1/BLM/RAD51AP1/BRIP1/XRCC2/FANCA/BRCA2/RAD51/BRCA1/FANCI/BARD1/FANCB/LIG1/H2AZ1/RMI1/UBE2T/FANCG/POLE2/RFC3/KPNA2/TIMELESS/FEN1/POLD1/RFC4/GEN1/RMI2/RAD51D/H2AX/NSD2/POLE/RFC2/PCNA/CDK2/DCLRE1A/USP1/CHEK1/RFC5/DNA2/TIPIN/DCLRE1B/EYA1/FAAP24/MSH2/POLE3/PARP1/ATRIP	54	0.178808	0.126168	0.0354045
R-HSA-195258	R-HSA-195258	RHO GTPase Effectors	52/428	269/8530	1.0011e-17	3.5462e-16	2.98709e-16	CYBB/SPC25/CDC20/SKA1/IQGAP3/NDC80/KIF2C/NUF2/KNL1/PLK1/CDCA8/BUB1B/CENPA/BIRC5/BUB1/CDC25C/SGO1/CENPM/AURKB/CENPF/PRC1/KIF14/ERCC6L/SPC24/MAD2L1/CENPE/CENPI/CENPU/SGO2/ZWINT/KIF18A/CENPH/H2AZ1/CENPK/KNTC1/CENPQ/CENPO/DIAPH3/TUBA1B/ITGB3BP/H2AX/TUBA1C/TUBB4B/INCENP/ZWILCH/PKN3/NDE1/CENPN/ACTG1/SKA2/CENPP/TUBB6	52	0.193309	0.121495	0.0315358
R-HSA-2467813	R-HSA-2467813	Separation of Sister Chromatids	47/428	180/8530	8.77217e-22	5.38611e-20	4.5369e-20	UBE2C/SPC25/CDC20/SKA1/NDC80/KIF2C/NUF2/KNL1/PLK1/CDCA8/BUB1B/CENPA/BIRC5/BUB1/SGO1/CENPM/AURKB/CENPF/ERCC6L/CDCA5/SPC24/MAD2L1/CENPE/CENPI/CENPU/SGO2/ZWINT/PTTG1/KIF18A/CENPH/CENPK/KNTC1/CENPQ/CENPO/ESPL1/TUBA1B/ITGB3BP/TUBA1C/TUBB4B/INCENP/UBE2S/ZWILCH/NDE1/CENPN/SKA2/CENPP/TUBB6	47	0.261111	0.109813	0.021102
R-HSA-2500257	R-HSA-2500257	Resolution of Sister Chromatid Cohesion	46/428	118/8530	8.22328e-30	2.52455e-27	2.12651e-27	SPC25/CDC20/CDK1/SKA1/NDC80/KIF2C/NUF2/KNL1/PLK1/CDCA8/BUB1B/CENPA/BIRC5/BUB1/SGO1/CCNB2/CENPM/AURKB/CENPF/ERCC6L/CDCA5/CCNB1/SPC24/MAD2L1/CENPE/CENPI/CENPU/SGO2/ZWINT/KIF18A/CENPH/CENPK/KNTC1/CENPQ/CENPO/TUBA1B/ITGB3BP/TUBA1C/TUBB4B/INCENP/ZWILCH/NDE1/CENPN/SKA2/CENPP/TUBB6	46	0.389831	0.107477	0.0138335
R-HSA-5663220	R-HSA-5663220	RHO GTPases Activate Formins	44/428	131/8530	2.18091e-25	2.51078e-23	2.11491e-23	SPC25/CDC20/SKA1/NDC80/KIF2C/NUF2/KNL1/PLK1/CDCA8/BUB1B/CENPA/BIRC5/BUB1/SGO1/CENPM/AURKB/CENPF/ERCC6L/SPC24/MAD2L1/CENPE/CENPI/CENPU/SGO2/ZWINT/KIF18A/CENPH/CENPK/KNTC1/CENPQ/CENPO/DIAPH3/TUBA1B/ITGB3BP/TUBA1C/TUBB4B/INCENP/ZWILCH/NDE1/CENPN/ACTG1/SKA2/CENPP/TUBB6	44	0.335878	0.102804	0.0153576
R-HSA-69242	R-HSA-69242	S Phase	44/428	159/8530	1.52153e-21	8.75832e-20	7.37743e-20	UBE2C/CCNA2/ESCO2/GINS2/CDC45/CDCA5/CDT1/ORC1/PRIM1/CDC6/GINS4/ORC6/CCNE2/MCM7/GINS3/GINS1/E2F1/MCM5/CKS1B/LIG1/MCM2/POLE2/RFC3/FEN1/MCM8/POLD1/POLA1/CDC25A/RFC4/LIN9/MCM3/POLE/UBE2S/RFC2/POLA2/PCNA/CDK2/MCM4/RFC5/DNA2/MYC/POLE3/CCNE1/CDC25B	44	0.27673	0.102804	0.0186401
R-HSA-9648025	R-HSA-9648025	EML4 and NUDC in mitotic spindle formation	42/428	109/8530	4.84401e-27	8.92266e-25	7.51586e-25	SPC25/CDC20/SKA1/NDC80/KIF2C/NUF2/KNL1/PLK1/CDCA8/BUB1B/CENPA/BIRC5/BUB1/SGO1/CENPM/AURKB/CENPF/ERCC6L/SPC24/MAD2L1/CENPE/CENPI/CENPU/SGO2/ZWINT/KIF18A/CENPH/CENPK/KNTC1/CENPQ/CENPO/TUBA1B/ITGB3BP/TUBA1C/TUBB4B/INCENP/ZWILCH/NDE1/CENPN/SKA2/CENPP/TUBB6	42	0.385321	0.0981308	0.0127784
R-HSA-453279	R-HSA-453279	Mitotic G1 phase and G1/S transition	42/428	148/8530	4.57566e-21	2.34121e-19	1.97208e-19	CDK1/TOP2A/RRM2/MYBL2/CCNA2/TK1/MCM10/CDC45/CCNB1/CDT1/ORC1/PRIM1/CDC6/CDKN2C/TYMS/ORC6/E2F2/CCNE2/MCM7/FBXO5/E2F1/RBL1/MCM5/CKS1B/DHFR/MCM2/POLE2/MCM8/POLA1/CDC25A/CDC7/LIN9/MCM3/POLE/DBF4/POLA2/PCNA/CDK2/MCM4/MYC/POLE3/CCNE1	42	0.283784	0.0981308	0.0173505
R-HSA-69306	R-HSA-69306	DNA Replication	41/428	125/8530	2.92121e-23	2.24203e-21	1.88854e-21	UBE2C/CCNA2/GINS2/MCM10/CDC45/CDT1/ORC1/PRIM1/CDC6/GINS4/ORC6/E2F2/CCNE2/MCM7/GINS3/GINS1/E2F1/MCM5/LIG1/MCM2/POLE2/RFC3/FEN1/MCM8/POLD1/POLA1/RFC4/CDC7/MCM3/POLE/UBE2S/DBF4/RFC2/POLA2/PCNA/CDK2/MCM4/RFC5/DNA2/POLE3/CCNE1	41	0.328	0.0957944	0.0146542
R-HSA-69618	R-HSA-69618	Mitotic Spindle Checkpoint	40/428	110/8530	1.15512e-24	1.18208e-22	9.95703e-23	UBE2C/SPC25/CDC20/SKA1/NDC80/KIF2C/NUF2/KNL1/PLK1/CDCA8/BUB1B/CENPA/BIRC5/BUB1/SGO1/CENPM/AURKB/CENPF/ERCC6L/SPC24/MAD2L1/CENPE/CENPI/CENPU/SGO2/ZWINT/KIF18A/CENPH/CENPK/KNTC1/CENPQ/CENPO/ITGB3BP/INCENP/UBE2S/ZWILCH/NDE1/CENPN/SKA2/CENPP	40	0.363636	0.0934579	0.0128957
R-HSA-141424	R-HSA-141424	Amplification of signal from the kinetochores	38/428	93/8530	1.16023e-25	1.52654e-23	1.28585e-23	SPC25/CDC20/SKA1/NDC80/KIF2C/NUF2/KNL1/PLK1/CDCA8/BUB1B/CENPA/BIRC5/BUB1/SGO1/CENPM/AURKB/CENPF/ERCC6L/SPC24/MAD2L1/CENPE/CENPI/CENPU/SGO2/ZWINT/KIF18A/CENPH/CENPK/KNTC1/CENPQ/CENPO/ITGB3BP/INCENP/ZWILCH/NDE1/CENPN/SKA2/CENPP	38	0.408602	0.088785	0.0109027
R-HSA-141444	R-HSA-141444	Amplification of signal from unattached kinetochores via a MAD2 inhibitory signal	38/428	93/8530	1.16023e-25	1.52654e-23	1.28585e-23	SPC25/CDC20/SKA1/NDC80/KIF2C/NUF2/KNL1/PLK1/CDCA8/BUB1B/CENPA/BIRC5/BUB1/SGO1/CENPM/AURKB/CENPF/ERCC6L/SPC24/MAD2L1/CENPE/CENPI/CENPU/SGO2/ZWINT/KIF18A/CENPH/CENPK/KNTC1/CENPQ/CENPO/ITGB3BP/INCENP/ZWILCH/NDE1/CENPN/SKA2/CENPP	38	0.408602	0.088785	0.0109027
R-HSA-69206	R-HSA-69206	G1/S Transition	38/428	130/8530	1.2045e-19	5.2826e-18	4.44972e-18	CDK1/RRM2/CCNA2/TK1/MCM10/CDC45/CCNB1/CDT1/ORC1/PRIM1/CDC6/TYMS/ORC6/CCNE2/MCM7/FBXO5/E2F1/RBL1/MCM5/CKS1B/DHFR/MCM2/POLE2/MCM8/POLA1/CDC25A/CDC7/LIN9/MCM3/POLE/DBF4/POLA2/PCNA/CDK2/MCM4/MYC/POLE3/CCNE1	38	0.292308	0.088785	0.0152403
R-HSA-69481	R-HSA-69481	G2/M Checkpoints	38/428	141/8530	2.67301e-18	1.07037e-16	9.01606e-17	CDK1/GTSE1/CDC25C/CCNB2/PKMYT1/CLSPN/MCM10/CDC45/CCNB1/EXO1/BLM/ORC1/BRIP1/CDC6/ORC6/MCM7/BRCA1/BARD1/MCM5/MCM2/RMI1/RFC3/MCM8/CDC25A/RFC4/CDC7/RMI2/H2AX/NSD2/MCM3/DBF4/RFC2/CDK2/MCM4/CHEK1/RFC5/DNA2/ATRIP	38	0.269504	0.088785	0.0165299
R-HSA-5693532	R-HSA-5693532	DNA Double-Strand Break Repair	38/428	143/8530	4.53212e-18	1.7392e-16	1.46499e-16	CCNA2/POLQ/CLSPN/EME1/EXO1/BLM/RAD51AP1/BRIP1/XRCC2/BRCA2/RAD51/BRCA1/BARD1/RMI1/POLE2/RFC3/KPNA2/TIMELESS/FEN1/POLD1/RFC4/GEN1/RMI2/RAD51D/H2AX/NSD2/POLE/RFC2/PCNA/CDK2/CHEK1/RFC5/DNA2/TIPIN/EYA1/POLE3/PARP1/ATRIP	38	0.265734	0.088785	0.0167644
R-HSA-73886	R-HSA-73886	Chromosome Maintenance	37/428	107/8530	5.36703e-22	3.53074e-20	2.97406e-20	KNL1/CENPA/CENPM/CCNA2/OIP5/HJURP/BLM/CENPW/CENPI/PRIM1/CENPU/CENPH/CHTF18/LIG1/H2AZ1/CENPK/RFC3/FEN1/CENPQ/POLD1/POLA1/MIS18A/CENPO/RFC4/ITGB3BP/H2AX/RFC2/POLA2/PCNA/CDK2/DSCC1/PIF1/RFC5/DNA2/CENPN/CENPP/MIS18BP1	37	0.345794	0.0864486	0.012544
R-HSA-3700989	R-HSA-3700989	Transcriptional Regulation by TP53	37/428	350/8530	1.22082e-05	0.000138811	0.000116926	CDK1/BIRC5/CDC25C/AURKB/MAP2K6/CCNA2/E2F8/FANCD2/CCNB1/EXO1/BLM/BRIP1/CCNE2/BRCA1/E2F1/FANCI/BARD1/RBL1/RMI1/AURKA/RFC3/CENPJ/TP63/RFC4/TPX2/PPP1R13B/RMI2/RAD51D/RFC2/PCNA/CDK2/CHEK1/RFC5/DNA2/MSH2/CCNE1/ATRIP	37	0.105714	0.0864486	0.0410317
R-HSA-5693538	R-HSA-5693538	Homology Directed Repair	36/428	114/8530	6.48697e-20	2.98725e-18	2.51626e-18	CCNA2/POLQ/CLSPN/EME1/EXO1/BLM/RAD51AP1/BRIP1/XRCC2/BRCA2/RAD51/BRCA1/BARD1/RMI1/POLE2/RFC3/TIMELESS/FEN1/POLD1/RFC4/GEN1/RMI2/RAD51D/H2AX/NSD2/POLE/RFC2/PCNA/CDK2/CHEK1/RFC5/DNA2/TIPIN/POLE3/PARP1/ATRIP	36	0.315789	0.0841121	0.0133646
R-HSA-69239	R-HSA-69239	Synthesis of DNA	36/428	117/8530	1.72168e-19	7.20759e-18	6.07119e-18	UBE2C/CCNA2/GINS2/CDC45/CDT1/ORC1/PRIM1/CDC6/GINS4/ORC6/CCNE2/MCM7/GINS3/GINS1/MCM5/LIG1/MCM2/POLE2/RFC3/FEN1/MCM8/POLD1/POLA1/RFC4/MCM3/POLE/UBE2S/RFC2/POLA2/PCNA/CDK2/MCM4/RFC5/DNA2/POLE3/CCNE1	36	0.307692	0.0841121	0.0137163
R-HSA-453274	R-HSA-453274	Mitotic G2-G2/M phases	35/428	188/8530	9.2429e-12	2.24019e-10	1.88699e-10	NEK2/HMMR/CDK1/GTSE1/PLK1/MYBL2/CDC25C/CCNB2/CCNA2/CENPF/PKMYT1/PLK4/CCNB1/FOXM1/E2F1/HAUS8/AURKA/HAUS5/BORA/CDC25A/CENPJ/TPX2/LIN9/TUBA1B/TUBA1C/PRKAR2B/TUBB4B/TUBB/CNTRL/CDK2/CEP72/CEP78/NDE1/TUBB6/CDC25B	35	0.18617	0.0817757	0.0220399
R-HSA-69275	R-HSA-69275	G2/M Transition	34/428	186/8530	3.1487e-11	6.74407e-10	5.68076e-10	NEK2/HMMR/CDK1/GTSE1/PLK1/MYBL2/CDC25C/CCNB2/CCNA2/CENPF/PKMYT1/PLK4/CCNB1/FOXM1/HAUS8/AURKA/HAUS5/BORA/CDC25A/CENPJ/TPX2/LIN9/TUBA1B/TUBA1C/PRKAR2B/TUBB4B/TUBB/CNTRL/CDK2/CEP72/CEP78/NDE1/TUBB6/CDC25B	34	0.182796	0.0794393	0.0218054
R-HSA-5693567	R-HSA-5693567	HDR through Homologous Recombination (HRR) or Single Strand Annealing (SSA)	33/428	108/8530	7.48748e-18	2.75839e-16	2.32348e-16	CCNA2/CLSPN/EME1/EXO1/BLM/RAD51AP1/BRIP1/XRCC2/BRCA2/RAD51/BRCA1/BARD1/RMI1/POLE2/RFC3/TIMELESS/POLD1/RFC4/GEN1/RMI2/RAD51D/H2AX/NSD2/POLE/RFC2/PCNA/CDK2/CHEK1/RFC5/DNA2/TIPIN/POLE3/ATRIP	33	0.305556	0.0771028	0.0126612
R-HSA-5685942	R-HSA-5685942	HDR through Homologous Recombination (HRR)	26/428	67/8530	3.12219e-17	1.06501e-15	8.97097e-16	EME1/EXO1/BLM/RAD51AP1/BRIP1/XRCC2/BRCA2/RAD51/BRCA1/BARD1/RMI1/POLE2/RFC3/POLD1/RFC4/GEN1/RMI2/RAD51D/POLE/RFC2/PCNA/CHEK1/RFC5/DNA2/POLE3/ATRIP	26	0.38806	0.0607477	0.00785463
R-HSA-69190	R-HSA-69190	DNA strand elongation	23/428	32/8530	1.34369e-23	1.12503e-21	9.47652e-22	GINS2/CDC45/PRIM1/GINS4/MCM7/GINS3/GINS1/MCM5/LIG1/MCM2/RFC3/FEN1/MCM8/POLD1/POLA1/RFC4/MCM3/RFC2/POLA2/PCNA/MCM4/RFC5/DNA2	23	0.71875	0.0537383	0.00375147
R-HSA-176187	R-HSA-176187	Activation of ATR in response to replication stress	23/428	37/8530	2.31624e-21	1.25485e-19	1.05701e-19	CDC25C/CLSPN/MCM10/CDC45/ORC1/CDC6/ORC6/MCM7/MCM5/MCM2/RFC3/MCM8/CDC25A/RFC4/CDC7/MCM3/DBF4/RFC2/CDK2/MCM4/CHEK1/RFC5/ATRIP	23	0.621622	0.0537383	0.00433763
R-HSA-69002	R-HSA-69002	DNA Replication Pre-Initiation	23/428	82/8530	6.13865e-12	1.57047e-10	1.32286e-10	MCM10/CDC45/CDT1/ORC1/PRIM1/CDC6/ORC6/E2F2/MCM7/E2F1/MCM5/MCM2/POLE2/MCM8/POLA1/CDC7/MCM3/POLE/DBF4/POLA2/CDK2/MCM4/POLE3	23	0.280488	0.0537383	0.00961313
R-HSA-5633007	R-HSA-5633007	Regulation of TP53 Activity	23/428	153/8530	2.01112e-06	2.53732e-05	2.13727e-05	CDK1/AURKB/MAP2K6/CCNA2/EXO1/BLM/BRIP1/BRCA1/BARD1/RMI1/AURKA/RFC3/TP63/RFC4/TPX2/PPP1R13B/RMI2/RFC2/CDK2/CHEK1/RFC5/DNA2/ATRIP	23	0.150327	0.0537383	0.0179367
R-HSA-68962	R-HSA-68962	Activation of the pre-replicative complex	21/428	33/8530	6.47076e-20	2.98725e-18	2.51626e-18	MCM10/CDC45/CDT1/ORC1/PRIM1/CDC6/ORC6/MCM7/MCM5/MCM2/POLE2/MCM8/POLA1/CDC7/MCM3/POLE/DBF4/POLA2/CDK2/MCM4/POLE3	21	0.636364	0.0490654	0.0038687
R-HSA-5693607	R-HSA-5693607	Processing of DNA double-strand break ends	21/428	74/8530	4.06411e-11	8.50693e-10	7.16567e-10	CCNA2/CLSPN/EXO1/BLM/BRIP1/BRCA1/BARD1/RMI1/RFC3/TIMELESS/RFC4/RMI2/H2AX/NSD2/RFC2/CDK2/CHEK1/RFC5/DNA2/TIPIN/ATRIP	21	0.283784	0.0490654	0.00867526
R-HSA-157579	R-HSA-157579	Telomere Maintenance	20/428	80/8530	1.4277e-09	2.52868e-08	2.13e-08	CCNA2/BLM/PRIM1/CHTF18/LIG1/H2AZ1/RFC3/FEN1/POLD1/POLA1/RFC4/H2AX/RFC2/POLA2/PCNA/CDK2/DSCC1/PIF1/RFC5/DNA2	20	0.25	0.046729	0.00937866
R-HSA-5693579	R-HSA-5693579	Homologous DNA Pairing and Strand Exchange	19/428	42/8530	2.11565e-14	6.58019e-13	5.54271e-13	EXO1/BLM/RAD51AP1/BRIP1/XRCC2/BRCA2/RAD51/BRCA1/BARD1/RMI1/RFC3/RFC4/RMI2/RAD51D/RFC2/CHEK1/RFC5/DNA2/ATRIP	19	0.452381	0.0443925	0.0049238
R-HSA-606279	R-HSA-606279	Deposition of new CENPA-containing nucleosomes at the centromere	19/428	43/8530	3.61755e-14	1.04118e-12	8.77018e-13	KNL1/CENPA/CENPM/OIP5/HJURP/CENPW/CENPI/CENPU/CENPH/H2AZ1/CENPK/CENPQ/MIS18A/CENPO/ITGB3BP/H2AX/CENPN/CENPP/MIS18BP1	19	0.44186	0.0443925	0.00504103
R-HSA-774815	R-HSA-774815	Nucleosome assembly	19/428	43/8530	3.61755e-14	1.04118e-12	8.77018e-13	KNL1/CENPA/CENPM/OIP5/HJURP/CENPW/CENPI/CENPU/CENPH/H2AZ1/CENPK/CENPQ/MIS18A/CENPO/ITGB3BP/H2AX/CENPN/CENPP/MIS18BP1	19	0.44186	0.0443925	0.00504103
R-HSA-69473	R-HSA-69473	G2/M DNA damage checkpoint	19/428	71/8530	1.05974e-09	1.99187e-08	1.67782e-08	CDK1/CDC25C/CCNB1/EXO1/BLM/BRIP1/BRCA1/BARD1/RMI1/RFC3/RFC4/RMI2/H2AX/NSD2/RFC2/CHEK1/RFC5/DNA2/ATRIP	19	0.267606	0.0443925	0.00832356
R-HSA-6804756	R-HSA-6804756	Regulation of TP53 Activity through Phosphorylation	19/428	88/8530	4.92894e-08	7.78471e-07	6.55733e-07	AURKB/CCNA2/EXO1/BLM/BRIP1/BRCA1/BARD1/RMI1/AURKA/RFC3/RFC4/TPX2/RMI2/RFC2/CDK2/CHEK1/RFC5/DNA2/ATRIP	19	0.215909	0.0443925	0.0103165
R-HSA-983231	R-HSA-983231	Factors involved in megakaryocyte development and platelet production	19/428	124/8530	1.1843e-05	0.000136343	0.000114846	KIF20A/KIF18B/KIF2C/KIFC1/KIF4A/KIF15/KIF11/KIF23/CENPE/KIF20B/KIF18A/RACGAP1/KIF22/TUBA1B/TUBA1C/PRKAR2B/TUBB4B/CDK2/TUBB6	19	0.153226	0.0443925	0.0145369
R-HSA-5693616	R-HSA-5693616	Presynaptic phase of homologous DNA pairing and strand exchange	18/428	39/8530	6.73494e-14	1.82438e-12	1.53673e-12	EXO1/BLM/BRIP1/XRCC2/BRCA2/RAD51/BRCA1/BARD1/RMI1/RFC3/RFC4/RMI2/RAD51D/RFC2/CHEK1/RFC5/DNA2/ATRIP	18	0.461538	0.0420561	0.0045721
R-HSA-180786	R-HSA-180786	Extension of Telomeres	18/428	49/8530	7.82512e-12	1.94782e-10	1.64071e-10	CCNA2/BLM/PRIM1/CHTF18/LIG1/RFC3/FEN1/POLD1/POLA1/RFC4/RFC2/POLA2/PCNA/CDK2/DSCC1/PIF1/RFC5/DNA2	18	0.367347	0.0420561	0.00574443
R-HSA-2565942	R-HSA-2565942	Regulation of PLK1 Activity at G2/M Transition	18/428	86/8530	1.84168e-07	2.69237e-06	2.26787e-06	NEK2/CDK1/PLK1/CCNB2/PLK4/CCNB1/HAUS8/AURKA/HAUS5/BORA/CENPJ/PRKAR2B/TUBB4B/TUBB/CNTRL/CEP72/CEP78/NDE1	18	0.209302	0.0420561	0.0100821
R-HSA-983189	R-HSA-983189	Kinesins	17/428	48/8530	5.96299e-11	1.22043e-09	1.02801e-09	KIF20A/KIF18B/KIF2C/KIFC1/KIF4A/KIF15/KIF11/KIF23/CENPE/KIF20B/KIF18A/RACGAP1/KIF22/TUBA1B/TUBA1C/TUBB4B/TUBB6	17	0.354167	0.0397196	0.0056272
R-HSA-8854518	R-HSA-8854518	AURKA Activation by TPX2	17/428	71/8530	4.98695e-08	7.78471e-07	6.55733e-07	NEK2/HMMR/CDK1/PLK1/PLK4/HAUS8/AURKA/HAUS5/CENPJ/TPX2/PRKAR2B/TUBB4B/TUBB/CNTRL/CEP72/CEP78/NDE1	17	0.239437	0.0397196	0.00832356
R-HSA-6811434	R-HSA-6811434	COPI-dependent Golgi-to-ER retrograde traffic	17/428	86/8530	9.54211e-07	1.27366e-05	1.07285e-05	KIF20A/KIF18B/KIF2C/KIFC1/KIF4A/KIF15/KIF11/KIF23/CENPE/KIF20B/KIF18A/RACGAP1/KIF22/TUBA1B/TUBA1C/TUBB4B/TUBB6	17	0.197674	0.0397196	0.0100821
R-HSA-380320	R-HSA-380320	Recruitment of NuMA to mitotic centrosomes	17/428	87/8530	1.13212e-06	1.48954e-05	1.25469e-05	NEK2/CDK1/PLK1/PLK4/HAUS8/HAUS5/CENPJ/TUBA1B/TUBA1C/PRKAR2B/TUBB4B/TUBB/CNTRL/CEP72/CEP78/NDE1/TUBB6	17	0.195402	0.0397196	0.0101993
R-HSA-8856688	R-HSA-8856688	Golgi-to-ER retrograde transport	17/428	119/8530	8.46162e-05	0.000829059	0.000698344	KIF20A/KIF18B/KIF2C/KIFC1/KIF4A/KIF15/KIF11/KIF23/CENPE/KIF20B/KIF18A/RACGAP1/KIF22/TUBA1B/TUBA1C/TUBB4B/TUBB6	17	0.142857	0.0397196	0.0139508
R-HSA-69205	R-HSA-69205	G1/S-Specific Transcription	16/428	28/8530	2.14338e-14	6.58019e-13	5.54271e-13	CDK1/RRM2/TK1/CDC45/CDT1/ORC1/CDC6/TYMS/FBXO5/E2F1/RBL1/DHFR/POLA1/LIN9/PCNA/CCNE1	16	0.571429	0.0373832	0.00328253
R-HSA-69052	R-HSA-69052	Switching of origins to a post-replicative state	16/428	88/8530	6.2804e-06	7.32183e-05	6.16743e-05	UBE2C/CCNA2/CDT1/ORC1/CDC6/ORC6/CCNE2/MCM7/MCM5/MCM2/MCM8/MCM3/UBE2S/CDK2/MCM4/CCNE1	16	0.181818	0.0373832	0.0103165
R-HSA-174417	R-HSA-174417	Telomere C-strand (Lagging Strand) Synthesis	15/428	33/8530	1.14106e-11	2.6273e-10	2.21306e-10	BLM/PRIM1/CHTF18/LIG1/RFC3/FEN1/POLD1/POLA1/RFC4/RFC2/POLA2/PCNA/DSCC1/RFC5/DNA2	15	0.454545	0.0350467	0.0038687
R-HSA-5693568	R-HSA-5693568	Resolution of D-loop Structures through Holliday Junction Intermediates	15/428	33/8530	1.14106e-11	2.6273e-10	2.21306e-10	EME1/EXO1/BLM/RAD51AP1/BRIP1/XRCC2/BRCA2/RAD51/BRCA1/BARD1/RMI1/GEN1/RMI2/RAD51D/DNA2	15	0.454545	0.0350467	0.0038687
R-HSA-5693537	R-HSA-5693537	Resolution of D-Loop Structures	15/428	34/8530	1.9492e-11	4.27431e-10	3.6004e-10	EME1/EXO1/BLM/RAD51AP1/BRIP1/XRCC2/BRCA2/RAD51/BRCA1/BARD1/RMI1/GEN1/RMI2/RAD51D/DNA2	15	0.441176	0.0350467	0.00398593
R-HSA-73884	R-HSA-73884	Base Excision Repair	15/428	61/8530	2.11698e-07	3.04647e-06	2.56615e-06	NEIL3/LIG1/H2AZ1/POLE2/RFC3/FEN1/POLD1/RFC4/H2AX/POLE/RFC2/PCNA/RFC5/POLE3/PARP1	15	0.245902	0.0350467	0.00715123
R-HSA-174143	R-HSA-174143	APC/C-mediated degradation of cell cycle proteins	15/428	85/8530	1.77934e-05	0.000195092	0.000164332	UBE2C/CDC20/NEK2/CDK1/PLK1/BUB1B/AURKB/CCNA2/CCNB1/MAD2L1/PTTG1/FBXO5/AURKA/UBE2S/CDK2	15	0.176471	0.0350467	0.00996483
R-HSA-453276	R-HSA-453276	Regulation of mitotic cell cycle	15/428	85/8530	1.77934e-05	0.000195092	0.000164332	UBE2C/CDC20/NEK2/CDK1/PLK1/BUB1B/AURKB/CCNA2/CCNB1/MAD2L1/PTTG1/FBXO5/AURKA/UBE2S/CDK2	15	0.176471	0.0350467	0.00996483
R-HSA-5620912	R-HSA-5620912	Anchoring of the basal body to the plasma membrane	15/428	96/8530	7.79424e-05	0.000780272	0.000657249	NEK2/CDK1/PLK1/PLK4/HAUS8/KIF24/HAUS5/CENPJ/PRKAR2B/TUBB4B/TUBB/CNTRL/CEP72/CEP78/NDE1	15	0.15625	0.0350467	0.0112544
R-HSA-1538133	R-HSA-1538133	G0 and Early G1	14/428	27/8530	5.73508e-12	1.50914e-10	1.2712e-10	CDK1/TOP2A/MYBL2/CCNA2/CDC6/CCNE2/E2F1/RBL1/CDC25A/LIN9/PCNA/CDK2/MYC/CCNE1	14	0.518519	0.0327103	0.0031653
R-HSA-5685938	R-HSA-5685938	HDR through Single Strand Annealing (SSA)	14/428	37/8530	1.09856e-09	2.00979e-08	1.69291e-08	EXO1/BLM/BRIP1/RAD51/BRCA1/BARD1/RMI1/RFC3/RFC4/RMI2/RFC2/RFC5/DNA2/ATRIP	14	0.378378	0.0327103	0.00433763
R-HSA-380259	R-HSA-380259	Loss of Nlp from mitotic centrosomes	14/428	68/8530	5.2928e-06	6.33074e-05	5.3326e-05	NEK2/CDK1/PLK1/PLK4/HAUS8/HAUS5/CENPJ/PRKAR2B/TUBB4B/TUBB/CNTRL/CEP72/CEP78/NDE1	14	0.205882	0.0327103	0.00797186
R-HSA-380284	R-HSA-380284	Loss of proteins required for interphase microtubule organization from the centrosome	14/428	68/8530	5.2928e-06	6.33074e-05	5.3326e-05	NEK2/CDK1/PLK1/PLK4/HAUS8/HAUS5/CENPJ/PRKAR2B/TUBB4B/TUBB/CNTRL/CEP72/CEP78/NDE1	14	0.205882	0.0327103	0.00797186
R-HSA-380270	R-HSA-380270	Recruitment of mitotic centrosome proteins and complexes	14/428	79/8530	3.22061e-05	0.000333279	0.000280732	NEK2/CDK1/PLK1/PLK4/HAUS8/HAUS5/CENPJ/PRKAR2B/TUBB4B/TUBB/CNTRL/CEP72/CEP78/NDE1	14	0.177215	0.0327103	0.00926143
R-HSA-380287	R-HSA-380287	Centrosome maturation	14/428	79/8530	3.22061e-05	0.000333279	0.000280732	NEK2/CDK1/PLK1/PLK4/HAUS8/HAUS5/CENPJ/PRKAR2B/TUBB4B/TUBB/CNTRL/CEP72/CEP78/NDE1	14	0.177215	0.0327103	0.00926143
R-HSA-5693554	R-HSA-5693554	Resolution of D-loop Structures through Synthesis-Dependent Strand Annealing (SDSA)	13/428	26/8530	6.11433e-11	1.2242e-09	1.03118e-09	EXO1/BLM/RAD51AP1/BRIP1/XRCC2/BRCA2/RAD51/BRCA1/BARD1/RMI1/RMI2/RAD51D/DNA2	13	0.5	0.0303738	0.00304807
R-HSA-6791312	R-HSA-6791312	TP53 Regulates Transcription of Cell Cycle Genes	13/428	48/8530	4.1108e-07	5.65081e-06	4.75987e-06	CDK1/CDC25C/CCNA2/E2F8/CCNB1/CCNE2/E2F1/RBL1/AURKA/CENPJ/PCNA/CDK2/CCNE1	13	0.270833	0.0303738	0.0056272
R-HSA-69186	R-HSA-69186	Lagging Strand Synthesis	12/428	20/8530	1.91346e-11	4.27431e-10	3.6004e-10	PRIM1/LIG1/RFC3/FEN1/POLD1/POLA1/RFC4/RFC2/POLA2/PCNA/RFC5/DNA2	12	0.6	0.0280374	0.00234467
R-HSA-110373	R-HSA-110373	Resolution of AP sites via the multiple-nucleotide patch replacement pathway	12/428	26/8530	1.11291e-09	2.00979e-08	1.69291e-08	LIG1/POLE2/RFC3/FEN1/POLD1/RFC4/POLE/RFC2/PCNA/RFC5/POLE3/PARP1	12	0.461538	0.0280374	0.00304807
R-HSA-6783310	R-HSA-6783310	Fanconi Anemia Pathway	12/428	39/8530	2.4799e-07	3.46058e-06	2.91497e-06	EME1/FANCD2/FANCA/FANCI/FANCB/UBE2T/FANCG/DCLRE1A/USP1/DCLRE1B/FAAP24/ATRIP	12	0.307692	0.0280374	0.0045721
R-HSA-73933	R-HSA-73933	Resolution of Abasic Sites (AP sites)	12/428	39/8530	2.4799e-07	3.46058e-06	2.91497e-06	LIG1/POLE2/RFC3/FEN1/POLD1/RFC4/POLE/RFC2/PCNA/RFC5/POLE3/PARP1	12	0.307692	0.0280374	0.0045721
R-HSA-73893	R-HSA-73893	DNA Damage Bypass	12/428	48/8530	2.92452e-06	3.59131e-05	3.02508e-05	PCLAF/DTL/POLE2/RFC3/POLD1/RFC4/POLE/RFC2/PCNA/USP1/RFC5/POLE3	12	0.25	0.0280374	0.0056272
R-HSA-68867	R-HSA-68867	Assembly of the pre-replicative complex	12/428	65/8530	7.77718e-05	0.000780272	0.000657249	CDT1/ORC1/CDC6/ORC6/E2F2/MCM7/E2F1/MCM5/MCM2/MCM8/MCM3/MCM4	12	0.184615	0.0280374	0.00762016
R-HSA-176974	R-HSA-176974	Unwinding of DNA	11/428	8530-12-01	5.143e-14	1.43536e-12	1.20906e-12	GINS2/CDC45/GINS4/MCM7/GINS3/GINS1/MCM5/MCM2/MCM8/MCM3/MCM4	11	0.916667	0.0257009	0.0014068
R-HSA-5651801	R-HSA-5651801	PCNA-Dependent Long Patch Base Excision Repair	11/428	21/8530	1.00053e-09	1.91976e-08	1.61708e-08	LIG1/POLE2/RFC3/FEN1/POLD1/RFC4/POLE/RFC2/PCNA/RFC5/POLE3	11	0.52381	0.0257009	0.0024619
R-HSA-174411	R-HSA-174411	Polymerase switching on the C-strand of the telomere	11/428	25/8530	1.05282e-08	1.70113e-07	1.43292e-07	PRIM1/CHTF18/RFC3/POLD1/POLA1/RFC4/RFC2/POLA2/PCNA/DSCC1/RFC5	11	0.44	0.0257009	0.00293083
R-HSA-69273	R-HSA-69273	Cyclin A/B1/B2 associated events during G2/M transition	11/428	25/8530	1.05282e-08	1.70113e-07	1.43292e-07	CDK1/PLK1/CDC25C/CCNB2/CCNA2/PKMYT1/CCNB1/FOXM1/CDC25A/CDK2/CDC25B	11	0.44	0.0257009	0.00293083
R-HSA-110314	R-HSA-110314	Recognition of DNA damage by PCNA-containing replication complex	11/428	30/8530	1.02655e-07	1.57576e-06	1.32731e-06	DTL/POLE2/RFC3/POLD1/RFC4/POLE/RFC2/PCNA/USP1/RFC5/POLE3	11	0.366667	0.0257009	0.003517
R-HSA-156711	R-HSA-156711	Polo-like kinase mediated events	10/428	16/8530	5.57129e-10	1.09174e-08	9.19606e-09	PLK1/MYBL2/CDC25C/CCNB2/CENPF/PKMYT1/CCNB1/FOXM1/CDC25A/LIN9	10	0.625	0.0233645	0.00187573
R-HSA-5696397	R-HSA-5696397	Gap-filling DNA repair synthesis and ligation in GG-NER	10/428	25/8530	1.51014e-07	2.28006e-06	1.92057e-06	LIG1/POLE2/RFC3/POLD1/RFC4/POLE/RFC2/PCNA/RFC5/POLE3	10	0.4	0.0233645	0.00293083
R-HSA-5656169	R-HSA-5656169	Termination of translesion DNA synthesis	10/428	32/8530	2.16946e-06	2.7001e-05	2.27439e-05	PCLAF/POLE2/RFC3/POLD1/RFC4/POLE/RFC2/PCNA/RFC5/POLE3	10	0.3125	0.0233645	0.00375147
R-HSA-110313	R-HSA-110313	Translesion synthesis by Y family DNA polymerases bypasses lesions on DNA template	10/428	39/8530	1.55744e-05	0.000174927	0.000147347	PCLAF/POLE2/RFC3/POLD1/RFC4/POLE/RFC2/PCNA/RFC5/POLE3	10	0.25641	0.0233645	0.0045721
R-HSA-5696400	R-HSA-5696400	Dual Incision in GG-NER	10/428	41/8530	2.50916e-05	0.000268714	0.000226347	POLE2/RFC3/POLD1/RFC4/POLE/RFC2/PCNA/RFC5/POLE3/PARP1	10	0.243902	0.0233645	0.00480657
R-HSA-912446	R-HSA-912446	Meiotic recombination	10/428	42/8530	3.14788e-05	0.000333241	0.0002807	MND1/BLM/DMC1/BRCA2/RAD51/PSMC3IP/BRCA1/H2AZ1/H2AX/CDK2	10	0.238095	0.0233645	0.0049238
R-HSA-69091	R-HSA-69091	Polymerase switching	9/428	14/8530	2.97002e-09	5.06553e-08	4.26687e-08	PRIM1/RFC3/POLD1/POLA1/RFC4/RFC2/POLA2/PCNA/RFC5	9	0.642857	0.021028	0.00164127
R-HSA-69109	R-HSA-69109	Leading Strand Synthesis	9/428	14/8530	2.97002e-09	5.06553e-08	4.26687e-08	PRIM1/RFC3/POLD1/POLA1/RFC4/RFC2/POLA2/PCNA/RFC5	9	0.642857	0.021028	0.00164127
R-HSA-113510	R-HSA-113510	E2F mediated regulation of DNA replication	9/428	22/8530	5.1436e-07	6.96655e-06	5.86816e-06	CDK1/CCNB1/ORC1/PRIM1/ORC6/E2F1/MCM8/POLA1/POLA2	9	0.409091	0.021028	0.00257913
R-HSA-2299718	R-HSA-2299718	Condensation of Prophase Chromosomes	9/428	32/8530	1.85036e-05	0.000200492	0.000168881	CDK1/PLK1/CCNB1/NCAPG2/H2AZ1/SMC4/H2AX/NCAPH2/SMC2	9	0.28125	0.021028	0.00375147
R-HSA-2514853	R-HSA-2514853	Condensation of Prometaphase Chromosomes	8/428	8530-11-01	5.44442e-09	9.11693e-08	7.6795e-08	CDK1/CCNB2/NCAPG/NCAPH/CCNB1/SMC4/NCAPD2/SMC2	8	0.727273	0.0186916	0.00128957
R-HSA-69183	R-HSA-69183	Processive synthesis on the lagging strand	8/428	15/8530	1.77569e-07	2.63776e-06	2.22187e-06	PRIM1/LIG1/FEN1/POLD1/POLA1/POLA2/PCNA/DNA2	8	0.533333	0.0186916	0.0017585
R-HSA-1362277	R-HSA-1362277	Transcription of E2F targets under negative control by DREAM complex	8/428	19/8530	1.7448e-06	2.26332e-05	1.90647e-05	TOP2A/CDC6/E2F1/RBL1/CDC25A/LIN9/PCNA/MYC	8	0.421053	0.0186916	0.00222743
R-HSA-69166	R-HSA-69166	Removal of the Flap Intermediate	7/428	14/8530	1.92575e-06	2.46335e-05	2.07497e-05	PRIM1/FEN1/POLD1/POLA1/POLA2/PCNA/DNA2	7	0.5	0.0163551	0.00164127
R-HSA-68689	R-HSA-68689	CDC6 association with the ORC:origin complex	6/428	8530-11-01	5.74235e-06	6.78039e-05	5.71135e-05	ORC1/CDC6/ORC6/E2F2/E2F1/MCM8	6	0.545455	0.0140187	0.00128957
R-HSA-6804116	R-HSA-6804116	TP53 Regulates Transcription of Genes Involved in G1 Cell Cycle Arrest	6/428	14/8530	3.27944e-05	0.000335596	0.000282684	CCNA2/E2F8/CCNE2/E2F1/CDK2/CCNE1	6	0.428571	0.0140187	0.00164127
R-HSA-1362300	R-HSA-1362300	Transcription of E2F targets under negative control by p107 (RBL1) and p130 (RBL2) in complex with HDAC1	6/428	16/8530	8.02387e-05	0.000794622	0.000669337	CDK1/MYBL2/CCNA2/E2F1/RBL1/LIN9	6	0.375	0.0140187	0.00187573

## Sheet: sig_time_up
	ID	Description	GeneRatio	BgRatio	pvalue	p.adjust	qvalue	geneID	Count	richFactor	geneRatio	bgRatio
R-HSA-171306	R-HSA-171306	Packaging Of Telomere Ends	8/354	21/8530	1.02981e-06	0.000414483	0.000365133	H2BC4/H2BC5/H2BC11/H2AC6/H2BC21/H2BC15/H2BC12/H4C8	8	0.380952	0.0225989	0.0024619
R-HSA-5334118	R-HSA-5334118	DNA methylation	8/354	22/8530	1.56016e-06	0.000414483	0.000365133	H2BC4/H2BC5/H2BC11/H2AC6/H2BC21/H2BC15/H2BC12/H4C8	8	0.363636	0.0225989	0.00257913
R-HSA-73728	R-HSA-73728	RNA Polymerase I Promoter Opening	8/354	22/8530	1.56016e-06	0.000414483	0.000365133	H2BC4/H2BC5/H2BC11/H2AC6/H2BC21/H2BC15/H2BC12/H4C8	8	0.363636	0.0225989	0.00257913
R-HSA-5625886	R-HSA-5625886	Activated PKN1 stimulates transcription of AR (androgen receptor) regulated genes KLK2 and KLK3	8/354	24/8530	3.33543e-06	0.000538444	0.000474334	H2BC4/H2BC5/H2BC11/H2AC6/H2BC21/H2BC15/H2BC12/H4C8	8	0.333333	0.0225989	0.0028136
R-HSA-110330	R-HSA-110330	Recognition and association of DNA glycosylase with site containing an affected purine	8/354	25/8530	4.72912e-06	0.000538444	0.000474334	H2BC4/H2BC5/H2BC11/H2AC6/H2BC21/H2BC15/H2BC12/H4C8	8	0.32	0.0225989	0.00293083
R-HSA-110331	R-HSA-110331	Cleavage of the damaged purine	8/354	25/8530	4.72912e-06	0.000538444	0.000474334	H2BC4/H2BC5/H2BC11/H2AC6/H2BC21/H2BC15/H2BC12/H4C8	8	0.32	0.0225989	0.00293083
R-HSA-73927	R-HSA-73927	Depurination	8/354	25/8530	4.72912e-06	0.000538444	0.000474334	H2BC4/H2BC5/H2BC11/H2AC6/H2BC21/H2BC15/H2BC12/H4C8	8	0.32	0.0225989	0.00293083
R-HSA-427359	R-HSA-427359	SIRT1 negatively regulates rRNA expression	8/354	27/8530	9.02373e-06	0.000898989	0.000791951	H2BC4/H2BC5/H2BC11/H2AC6/H2BC21/H2BC15/H2BC12/H4C8	8	0.296296	0.0225989	0.0031653

## Sheet: all_WNT_down_time_up
	ID	Description	GeneRatio	BgRatio	pvalue	p.adjust	qvalue	geneID	Count	richFactor	geneRatio	bgRatio
R-HSA-109582	R-HSA-109582	Hemostasis	25/208	497/8530	0.000430313	0.00534238	0.00436723	SERPINE2/TIMP3/SRGN/ITGA2/PLAT/TFPI/LHFPL2/FAM3C/SERPING1/F2R/SDC2/ITGA10/CYB5R1/PROCR/MMP1/ITPR1/CD36/PDE5A/GATA6/F2RL2/THBD/TEK/CLEC3B/DOCK3/SERPIND1	25	0.0503018	0.120192	0.0582649
R-HSA-372790	R-HSA-372790	Signaling by GPCR	21/208	436/8530	0.00214987	0.0202088	0.0165201	RGS4/F2RL1/F2R/ITPR1/NMB/PDE3A/F2RL2/CCR7/GPER1/RGS2/GPR39/RAMP1/FZD5/ARHGEF37/PLPPR4/P2RY2/GPR150/PTGER3/WNT2/SSTR1/TRH	21	0.0481651	0.100962	0.0511137
R-HSA-9006934	R-HSA-9006934	Signaling by Receptor Tyrosine Kinases	20/208	454/8530	0.00736952	0.0563854	0.0460934	FGF2/ITGA2/PLAT/LAMA3/MAPKAPK3/MEF2A/GRB10/ITPR1/MEF2C/GALNT3/LAMA2/EREG/CYFIP2/RPS6KA5/S100B/DOCK3/COL6A6/PTPRO/COL4A5/FGF16	20	0.0440529	0.0961538	0.0532239
R-HSA-388396	R-HSA-388396	GPCR downstream signalling	18/208	388/8530	0.00650173	0.0513583	0.0419839	RGS4/F2RL1/F2R/ITPR1/NMB/PDE3A/F2RL2/CCR7/GPER1/RGS2/GPR39/RAMP1/ARHGEF37/P2RY2/GPR150/PTGER3/SSTR1/TRH	18	0.0463918	0.0865385	0.0454865
R-HSA-422475	R-HSA-422475	Axon guidance	18/208	494/8530	0.0567434	0.231933	0.189598	ITGA2/NTN4/SDC2/SEMA3A/GRB10/ITGA10/ABLIM3/ANK2/TRPC4/EPHA4/ABLIM1/SCN2A/RPS6KA5/EPHA5/COL6A6/COL4A5/RELN/SCN3A	18	0.0364372	0.0865385	0.0579132
R-HSA-1474244	R-HSA-1474244	Extracellular matrix organization	16/208	254/8530	0.000465739	0.00548123	0.00448074	CTSB/CTSK/FGF2/ITGA2/LAMA3/NTN4/SDC2/ITGA10/MMP1/ITGA7/PCOLCE2/COL22A1/MFAP5/LAMA2/COL6A6/COL4A5	16	0.0629921	0.0769231	0.0297773
R-HSA-500792	R-HSA-500792	GPCR ligand binding	15/208	228/8530	0.000444161	0.00541218	0.00442429	F2RL1/F2R/NMB/F2RL2/CCR7/GPER1/GPR39/RAMP1/FZD5/PLPPR4/P2RY2/PTGER3/WNT2/SSTR1/TRH	15	0.0657895	0.0721154	0.0267292
R-HSA-195721	R-HSA-195721	Signaling by WNT	14/208	260/8530	0.00449424	0.0388341	0.0317457	DKK1/PORCN/ITPR1/H2BC12/H2AC6/NFATC1/H2BC21/FZD5/H2BC5/H4C8/H2BC4/H2BC11/H2BC15/WNT2	14	0.0538462	0.0673077	0.0304807
R-HSA-9006931	R-HSA-9006931	Signaling by Nuclear Receptors	13/208	233/8530	0.00454442	0.0388341	0.0317457	ALDH1A3/H2BC12/DHRS9/H2AC6/RDH10/DHRS3/H2BC21/EREG/H2BC5/H4C8/H2BC4/H2BC11/H2BC15	13	0.055794	0.0625	0.0273154
R-HSA-2559583	R-HSA-2559583	Cellular Senescence	12/208	149/8530	0.00027222	0.00370644	0.0030299	MAPKAPK3/H2BC12/CDKN2B/H2AC6/CDKN2A/H1-2/H2BC21/H2BC5/H4C8/H2BC4/H2BC11/H2BC15	12	0.0805369	0.0576923	0.0174678
R-HSA-373076	R-HSA-373076	Class A/1 (Rhodopsin-like receptors)	12/208	158/8530	0.000466488	0.00548123	0.00448074	F2RL1/F2R/NMB/F2RL2/CCR7/GPER1/GPR39/PLPPR4/P2RY2/PTGER3/SSTR1/TRH	12	0.0759494	0.0576923	0.0185229
R-HSA-449147	R-HSA-449147	Signaling by Interleukins	12/208	373/8530	0.199662	0.586507	0.479451	SQSTM1/FGF2/MAPKAPK3/MEF2A/MMP1/CD36/CRLF1/MEF2C/TSLP/RPS6KA5/S100B/IL33	12	0.0321716	0.0576923	0.043728
R-HSA-2559580	R-HSA-2559580	Oxidative Stress Induced Senescence	11/208	82/8530	4.27648e-06	0.000133996	0.000109538	MAPKAPK3/H2BC12/CDKN2B/H2AC6/CDKN2A/H2BC21/H2BC5/H4C8/H2BC4/H2BC11/H2BC15	11	0.134146	0.0528846	0.00961313
R-HSA-76002	R-HSA-76002	Platelet activation, signaling and aggregation	11/208	220/8530	0.0187141	0.124383	0.101679	TIMP3/SRGN/LHFPL2/FAM3C/SERPING1/F2R/CYB5R1/ITPR1/CD36/F2RL2/CLEC3B	11	0.05	0.0528846	0.0257913
R-HSA-2559582	R-HSA-2559582	Senescence-Associated Secretory Phenotype (SASP)	10/208	70/8530	6.62952e-06	0.000189662	0.000155043	H2BC12/CDKN2B/H2AC6/CDKN2A/H2BC21/H2BC5/H4C8/H2BC4/H2BC11/H2BC15	10	0.142857	0.0480769	0.00820633
R-HSA-416476	R-HSA-416476	G alpha (q) signalling events	10/208	139/8530	0.00207078	0.0199384	0.016299	RGS4/F2RL1/F2R/ITPR1/NMB/F2RL2/RGS2/GPR39/P2RY2/TRH	10	0.0719424	0.0480769	0.0162954
R-HSA-201681	R-HSA-201681	TCF dependent signaling in response to WNT	10/208	171/8530	0.0089571	0.0669747	0.0547498	DKK1/H2BC12/H2AC6/H2BC21/FZD5/H2BC5/H4C8/H2BC4/H2BC11/H2BC15	10	0.0584795	0.0480769	0.0200469
R-HSA-2559586	R-HSA-2559586	DNA Damage/Telomere Stress Induced Senescence	9/208	46/8530	1.29157e-06	5.3116e-05	4.34207e-05	H2BC12/H2AC6/H1-2/H2BC21/H2BC5/H4C8/H2BC4/H2BC11/H2BC15	9	0.195652	0.0432692	0.00539273
R-HSA-1912408	R-HSA-1912408	Pre-NOTCH Transcription and Translation	9/208	51/8530	3.20889e-06	0.000105572	8.63023e-05	RBPJ/H2BC12/H2AC6/H2BC21/H2BC5/H4C8/H2BC4/H2BC11/H2BC15	9	0.176471	0.0432692	0.0059789
R-HSA-9645723	R-HSA-9645723	Diseases of programmed cell death	9/208	61/8530	1.48099e-05	0.000336031	0.000274695	H2BC12/H2AC6/CDKN2A/H2BC21/H2BC5/H4C8/H2BC4/H2BC11/H2BC15	9	0.147541	0.0432692	0.00715123
R-HSA-1912422	R-HSA-1912422	Pre-NOTCH Expression and Processing	9/208	67/8530	3.21755e-05	0.000614526	0.000502356	RBPJ/H2BC12/H2AC6/H2BC21/H2BC5/H4C8/H2BC4/H2BC11/H2BC15	9	0.134328	0.0432692	0.00785463
R-HSA-1474165	R-HSA-1474165	Reproduction	9/208	82/8530	0.000160816	0.00255733	0.00209054	H2BC12/H2AC6/H2BC21/H2BC5/H4C8/H2BC4/H2BC11/H2BC15/CATSPERG	9	0.109756	0.0432692	0.00961313
R-HSA-168898	R-HSA-168898	Toll-like Receptor Cascades	9/208	139/8530	0.00683158	0.0528844	0.0432314	CTSB/CTSK/MAPKAPK3/MEF2A/CD36/MEF2C/BIRC3/RPS6KA5/S100B	9	0.0647482	0.0432692	0.0162954
R-HSA-5689880	R-HSA-5689880	Ub-specific processing proteases	9/208	167/8530	0.0208863	0.136002	0.111177	H2BC12/H2AC6/H2BC21/BIRC3/IL33/H2BC5/H2BC4/H2BC11/H2BC15	9	0.0538922	0.0432692	0.019578
R-HSA-8939211	R-HSA-8939211	ESR-mediated signaling	9/208	170/8530	0.023138	0.143955	0.117679	H2BC12/H2AC6/H2BC21/EREG/H2BC5/H4C8/H2BC4/H2BC11/H2BC15	9	0.0529412	0.0432692	0.0199297
R-HSA-8878171	R-HSA-8878171	Transcriptional regulation by RUNX1	9/208	178/8530	0.0299845	0.16172	0.132201	CTSK/H2BC12/H2AC6/H2BC21/H2BC5/H4C8/H2BC4/H2BC11/H2BC15	9	0.0505618	0.0432692	0.0208675
R-HSA-157118	R-HSA-157118	Signaling by NOTCH	9/208	185/8530	0.0370448	0.184663	0.150956	RBPJ/H2BC12/H2AC6/H2BC21/H2BC5/H4C8/H2BC4/H2BC11/H2BC15	9	0.0486486	0.0432692	0.0216882
R-HSA-3247509	R-HSA-3247509	Chromatin modifying enzymes	9/208	217/8530	0.083548	0.30712	0.251062	H2BC12/MECOM/H2AC6/H2BC21/H2BC5/H4C8/H2BC4/H2BC11/H2BC15	9	0.0414747	0.0432692	0.0254396
R-HSA-4839726	R-HSA-4839726	Chromatin organization	9/208	217/8530	0.083548	0.30712	0.251062	H2BC12/MECOM/H2AC6/H2BC21/H2BC5/H4C8/H2BC4/H2BC11/H2BC15	9	0.0414747	0.0432692	0.0254396
R-HSA-5688426	R-HSA-5688426	Deubiquitination	9/208	242/8530	0.137057	0.453184	0.370464	H2BC12/H2AC6/H2BC21/BIRC3/IL33/H2BC5/H2BC4/H2BC11/H2BC15	9	0.0371901	0.0432692	0.0283705
R-HSA-71387	R-HSA-71387	Metabolism of carbohydrates	9/208	257/8530	0.176045	0.53347	0.436095	CHPF/GBE1/CSGALNACT2/SDC2/MANBA/BPGM/PHKA1/HAS3/GCKR	9	0.0350195	0.0432692	0.030129
R-HSA-195258	R-HSA-195258	RHO GTPase Effectors	9/208	269/8530	0.210507	0.60508	0.494635	H2BC12/H2AC6/H2BC21/CYFIP2/H2BC5/H4C8/H2BC4/H2BC11/H2BC15	9	0.0334572	0.0432692	0.0315358
R-HSA-73894	R-HSA-73894	DNA Repair	9/208	302/8530	0.316721	0.649152	0.530662	ERCC5/H2BC12/H2AC6/H2BC21/H2BC5/H4C8/H2BC4/H2BC11/H2BC15	9	0.0298013	0.0432692	0.0354045
R-HSA-5663202	R-HSA-5663202	Diseases of signal transduction by growth factor receptors and second messengers	9/208	360/8530	0.518333	0.75747	0.619208	RBPJ/DKK1/FGF2/PORCN/BCR/KSR1/EREG/FZD5/FGF16	9	0.025	0.0432692	0.042204
R-HSA-9012999	R-HSA-9012999	RHO GTPase cycle	9/208	413/8530	0.683647	0.833219	0.681131	UACA/PGRMC2/SH3RF1/BCR/PDE5A/OPHN1/BAIAP2L1/CYFIP2/DOCK3	9	0.0217918	0.0432692	0.0484174
R-HSA-171306	R-HSA-171306	Packaging Of Telomere Ends	8/208	21/8530	1.69356e-08	5.71563e-06	4.67235e-06	H2BC12/H2AC6/H2BC21/H2BC5/H4C8/H2BC4/H2BC11/H2BC15	8	0.380952	0.0384615	0.0024619
R-HSA-5334118	R-HSA-5334118	DNA methylation	8/208	22/8530	2.60591e-08	5.71563e-06	4.67235e-06	H2BC12/H2AC6/H2BC21/H2BC5/H4C8/H2BC4/H2BC11/H2BC15	8	0.363636	0.0384615	0.00257913
R-HSA-73728	R-HSA-73728	RNA Polymerase I Promoter Opening	8/208	22/8530	2.60591e-08	5.71563e-06	4.67235e-06	H2BC12/H2AC6/H2BC21/H2BC5/H4C8/H2BC4/H2BC11/H2BC15	8	0.363636	0.0384615	0.00257913
R-HSA-5625886	R-HSA-5625886	Activated PKN1 stimulates transcription of AR (androgen receptor) regulated genes KLK2 and KLK3	8/208	24/8530	5.74674e-08	7.77874e-06	6.35888e-06	H2BC12/H2AC6/H2BC21/H2BC5/H4C8/H2BC4/H2BC11/H2BC15	8	0.333333	0.0384615	0.0028136
R-HSA-110330	R-HSA-110330	Recognition and association of DNA glycosylase with site containing an affected purine	8/208	25/8530	8.27526e-08	7.77874e-06	6.35888e-06	H2BC12/H2AC6/H2BC21/H2BC5/H4C8/H2BC4/H2BC11/H2BC15	8	0.32	0.0384615	0.00293083
R-HSA-110331	R-HSA-110331	Cleavage of the damaged purine	8/208	25/8530	8.27526e-08	7.77874e-06	6.35888e-06	H2BC12/H2AC6/H2BC21/H2BC5/H4C8/H2BC4/H2BC11/H2BC15	8	0.32	0.0384615	0.00293083
R-HSA-73927	R-HSA-73927	Depurination	8/208	25/8530	8.27526e-08	7.77874e-06	6.35888e-06	H2BC12/H2AC6/H2BC21/H2BC5/H4C8/H2BC4/H2BC11/H2BC15	8	0.32	0.0384615	0.00293083
R-HSA-427359	R-HSA-427359	SIRT1 negatively regulates rRNA expression	8/208	27/8530	1.62868e-07	1.33959e-05	1.09507e-05	H2BC12/H2AC6/H2BC21/H2BC5/H4C8/H2BC4/H2BC11/H2BC15	8	0.296296	0.0384615	0.0031653
R-HSA-110328	R-HSA-110328	Recognition and association of DNA glycosylase with site containing an affected pyrimidine	8/208	30/8530	4.03153e-07	2.41159e-05	1.9714e-05	H2BC12/H2AC6/H2BC21/H2BC5/H4C8/H2BC4/H2BC11/H2BC15	8	0.266667	0.0384615	0.003517
R-HSA-110329	R-HSA-110329	Cleavage of the damaged pyrimidine	8/208	30/8530	4.03153e-07	2.41159e-05	1.9714e-05	H2BC12/H2AC6/H2BC21/H2BC5/H4C8/H2BC4/H2BC11/H2BC15	8	0.266667	0.0384615	0.003517
R-HSA-73928	R-HSA-73928	Depyrimidination	8/208	30/8530	4.03153e-07	2.41159e-05	1.9714e-05	H2BC12/H2AC6/H2BC21/H2BC5/H4C8/H2BC4/H2BC11/H2BC15	8	0.266667	0.0384615	0.003517
R-HSA-212300	R-HSA-212300	PRC2 methylates histones and DNA	8/208	32/8530	6.94708e-07	3.04745e-05	2.4912e-05	H2BC12/H2AC6/H2BC21/H2BC5/H4C8/H2BC4/H2BC11/H2BC15	8	0.25	0.0384615	0.00375147
R-HSA-2299718	R-HSA-2299718	Condensation of Prophase Chromosomes	8/208	32/8530	6.94708e-07	3.04745e-05	2.4912e-05	H2BC12/H2AC6/H2BC21/H2BC5/H4C8/H2BC4/H2BC11/H2BC15	8	0.25	0.0384615	0.00375147
R-HSA-73929	R-HSA-73929	Base-Excision Repair, AP Site Formation	8/208	32/8530	6.94708e-07	3.04745e-05	2.4912e-05	H2BC12/H2AC6/H2BC21/H2BC5/H4C8/H2BC4/H2BC11/H2BC15	8	0.25	0.0384615	0.00375147
R-HSA-9710421	R-HSA-9710421	Defective pyroptosis	8/208	32/8530	6.94708e-07	3.04745e-05	2.4912e-05	H2BC12/H2AC6/H2BC21/H2BC5/H4C8/H2BC4/H2BC11/H2BC15	8	0.25	0.0384615	0.00375147
R-HSA-427389	R-HSA-427389	ERCC6 (CSB) and EHMT2 (G9a) positively regulate rRNA expression	8/208	35/8530	1.45962e-06	5.60685e-05	4.58343e-05	H2BC12/H2AC6/H2BC21/H2BC5/H4C8/H2BC4/H2BC11/H2BC15	8	0.228571	0.0384615	0.00410317
R-HSA-9670095	R-HSA-9670095	Inhibition of DNA recombination at telomere	8/208	37/8530	2.29597e-06	7.9513e-05	6.49994e-05	H2BC12/H2AC6/H2BC21/H2BC5/H4C8/H2BC4/H2BC11/H2BC15	8	0.216216	0.0384615	0.00433763
R-HSA-912446	R-HSA-912446	Meiotic recombination	8/208	42/8530	6.32058e-06	0.000189043	0.000154537	H2BC12/H2AC6/H2BC21/H2BC5/H4C8/H2BC4/H2BC11/H2BC15	8	0.190476	0.0384615	0.0049238
R-HSA-606279	R-HSA-606279	Deposition of new CENPA-containing nucleosomes at the centromere	8/208	43/8530	7.60428e-06	0.000200145	0.000163612	H2BC12/H2AC6/H2BC21/H2BC5/H4C8/H2BC4/H2BC11/H2BC15	8	0.186047	0.0384615	0.00504103
R-HSA-774815	R-HSA-774815	Nucleosome assembly	8/208	43/8530	7.60428e-06	0.000200145	0.000163612	H2BC12/H2AC6/H2BC21/H2BC5/H4C8/H2BC4/H2BC11/H2BC15	8	0.186047	0.0384615	0.00504103
R-HSA-1221632	R-HSA-1221632	Meiotic synapsis	8/208	44/8530	9.10145e-06	0.000230337	0.000188293	H2BC12/H2AC6/H2BC21/H2BC5/H4C8/H2BC4/H2BC11/H2BC15	8	0.181818	0.0384615	0.00515826
R-HSA-9616222	R-HSA-9616222	Transcriptional regulation of granulopoiesis	8/208	46/8530	1.28501e-05	0.000313162	0.000256	H2BC12/H2AC6/H2BC21/H2BC5/H4C8/H2BC4/H2BC11/H2BC15	8	0.173913	0.0384615	0.00539273
R-HSA-201722	R-HSA-201722	Formation of the beta-catenin:TCF transactivating complex	8/208	48/8530	1.78213e-05	0.00039088	0.000319532	H2BC12/H2AC6/H2BC21/H2BC5/H4C8/H2BC4/H2BC11/H2BC15	8	0.166667	0.0384615	0.0056272
R-HSA-3214815	R-HSA-3214815	HDACs deacetylate histones	8/208	49/8530	2.08575e-05	0.000442718	0.000361908	H2BC12/H2AC6/H2BC21/H2BC5/H4C8/H2BC4/H2BC11/H2BC15	8	0.163265	0.0384615	0.00574443
R-HSA-5250924	R-HSA-5250924	B-WICH complex positively regulates rRNA expression	8/208	50/8530	2.43163e-05	0.000484852	0.000396351	H2BC12/H2AC6/H2BC21/H2BC5/H4C8/H2BC4/H2BC11/H2BC15	8	0.16	0.0384615	0.00586166
R-HSA-73772	R-HSA-73772	RNA Polymerase I Promoter Escape	8/208	50/8530	2.43163e-05	0.000484852	0.000396351	H2BC12/H2AC6/H2BC21/H2BC5/H4C8/H2BC4/H2BC11/H2BC15	8	0.16	0.0384615	0.00586166
R-HSA-5625740	R-HSA-5625740	RHO GTPases activate PKNs	8/208	52/8530	3.26876e-05	0.000614526	0.000502356	H2BC12/H2AC6/H2BC21/H2BC5/H4C8/H2BC4/H2BC11/H2BC15	8	0.153846	0.0384615	0.00609613
R-HSA-8936459	R-HSA-8936459	RUNX1 regulates genes involved in megakaryocyte differentiation and platelet function	8/208	53/8530	3.77021e-05	0.00068911	0.000563326	H2BC12/H2AC6/H2BC21/H2BC5/H4C8/H2BC4/H2BC11/H2BC15	8	0.150943	0.0384615	0.00621336
R-HSA-977225	R-HSA-977225	Amyloid fiber formation	8/208	57/8530	6.46531e-05	0.00114978	0.000939907	H2BC12/H2AC6/H2BC21/H2BC5/H4C8/H2BC4/H2BC11/H2BC15	8	0.140351	0.0384615	0.0066823
R-HSA-73884	R-HSA-73884	Base Excision Repair	8/208	61/8530	0.000105989	0.00178822	0.00146182	H2BC12/H2AC6/H2BC21/H2BC5/H4C8/H2BC4/H2BC11/H2BC15	8	0.131148	0.0384615	0.00715123
R-HSA-427413	R-HSA-427413	NoRC negatively regulates rRNA expression	8/208	65/8530	0.00016712	0.00255733	0.00209054	H2BC12/H2AC6/H2BC21/H2BC5/H4C8/H2BC4/H2BC11/H2BC15	8	0.123077	0.0384615	0.00762016
R-HSA-5250913	R-HSA-5250913	Positive epigenetic regulation of rRNA expression	8/208	65/8530	0.00016712	0.00255733	0.00209054	H2BC12/H2AC6/H2BC21/H2BC5/H4C8/H2BC4/H2BC11/H2BC15	8	0.123077	0.0384615	0.00762016
R-HSA-5578749	R-HSA-5578749	Transcriptional regulation by small RNAs	8/208	65/8530	0.00016712	0.00255733	0.00209054	H2BC12/H2AC6/H2BC21/H2BC5/H4C8/H2BC4/H2BC11/H2BC15	8	0.123077	0.0384615	0.00762016
R-HSA-5250941	R-HSA-5250941	Negative epigenetic regulation of rRNA expression	8/208	68/8530	0.000229916	0.00343828	0.00281069	H2BC12/H2AC6/H2BC21/H2BC5/H4C8/H2BC4/H2BC11/H2BC15	8	0.117647	0.0384615	0.00797186
R-HSA-73854	R-HSA-73854	RNA Polymerase I Promoter Clearance	8/208	69/8530	0.000254706	0.00364341	0.00297838	H2BC12/H2AC6/H2BC21/H2BC5/H4C8/H2BC4/H2BC11/H2BC15	8	0.115942	0.0384615	0.0080891
R-HSA-9610379	R-HSA-9610379	HCMV Late Events	8/208	69/8530	0.000254706	0.00364341	0.00297838	H2BC12/H2AC6/H2BC21/H2BC5/H4C8/H2BC4/H2BC11/H2BC15	8	0.115942	0.0384615	0.0080891
R-HSA-1500620	R-HSA-1500620	Meiosis	8/208	70/8530	0.000281644	0.00370644	0.0030299	H2BC12/H2AC6/H2BC21/H2BC5/H4C8/H2BC4/H2BC11/H2BC15	8	0.114286	0.0384615	0.00820633
R-HSA-73864	R-HSA-73864	RNA Polymerase I Transcription	8/208	70/8530	0.000281644	0.00370644	0.0030299	H2BC12/H2AC6/H2BC21/H2BC5/H4C8/H2BC4/H2BC11/H2BC15	8	0.114286	0.0384615	0.00820633
R-HSA-5617472	R-HSA-5617472	Activation of anterior HOX genes in hindbrain development during early embryogenesis	8/208	76/8530	0.000496512	0.00563285	0.00460468	H2BC12/H2AC6/H2BC21/H2BC5/H4C8/H2BC4/H2BC11/H2BC15	8	0.105263	0.0384615	0.00890973
R-HSA-5619507	R-HSA-5619507	Activation of HOX genes during differentiation	8/208	76/8530	0.000496512	0.00563285	0.00460468	H2BC12/H2AC6/H2BC21/H2BC5/H4C8/H2BC4/H2BC11/H2BC15	8	0.105263	0.0384615	0.00890973
R-HSA-157579	R-HSA-157579	Telomere Maintenance	8/208	80/8530	0.000702403	0.00757674	0.00619375	H2BC12/H2AC6/H2BC21/H2BC5/H4C8/H2BC4/H2BC11/H2BC15	8	0.1	0.0384615	0.00937866
R-HSA-8939236	R-HSA-8939236	RUNX1 regulates transcription of genes involved in differentiation of HSCs	8/208	82/8530	0.000828495	0.00879274	0.00718779	H2BC12/H2AC6/H2BC21/H2BC5/H4C8/H2BC4/H2BC11/H2BC15	8	0.097561	0.0384615	0.00961313
R-HSA-9609690	R-HSA-9609690	HCMV Early Events	8/208	85/8530	0.00105113	0.0109785	0.00897458	H2BC12/H2AC6/H2BC21/H2BC5/H4C8/H2BC4/H2BC11/H2BC15	8	0.0941176	0.0384615	0.00996483
R-HSA-211000	R-HSA-211000	Gene Silencing by RNA	8/208	90/8530	0.00152635	0.0156928	0.0128284	H2BC12/H2AC6/H2BC21/H2BC5/H4C8/H2BC4/H2BC11/H2BC15	8	0.0888889	0.0384615	0.010551
R-HSA-375276	R-HSA-375276	Peptide ligand-binding receptors	8/208	92/8530	0.00175846	0.0175313	0.0143313	F2RL1/F2R/NMB/F2RL2/CCR7/GPER1/SSTR1/TRH	8	0.0869565	0.0384615	0.0107855
R-HSA-3214847	R-HSA-3214847	HATs acetylate histones	8/208	94/8530	0.00201763	0.019815	0.0161981	H2BC12/H2AC6/H2BC21/H2BC5/H4C8/H2BC4/H2BC11/H2BC15	8	0.0851064	0.0384615	0.0110199
R-HSA-68875	R-HSA-68875	Mitotic Prophase	8/208	100/8530	0.0029793	0.027611	0.0225711	H2BC12/H2AC6/H2BC21/H2BC5/H4C8/H2BC4/H2BC11/H2BC15	8	0.08	0.0384615	0.0117233
R-HSA-9018519	R-HSA-9018519	Estrogen-dependent gene expression	8/208	104/8530	0.00379686	0.034699	0.0283654	H2BC12/H2AC6/H2BC21/H2BC5/H4C8/H2BC4/H2BC11/H2BC15	8	0.0769231	0.0384615	0.0121923
R-HSA-212165	R-HSA-212165	Epigenetic regulation of gene expression	8/208	105/8530	0.00402605	0.0362896	0.0296656	H2BC12/H2AC6/H2BC21/H2BC5/H4C8/H2BC4/H2BC11/H2BC15	8	0.0761905	0.0384615	0.0123095
R-HSA-114608	R-HSA-114608	Platelet degranulation	8/208	107/8530	0.00451637	0.0388341	0.0317457	TIMP3/SRGN/LHFPL2/FAM3C/SERPING1/CYB5R1/CD36/CLEC3B	8	0.0747664	0.0384615	0.012544
R-HSA-73886	R-HSA-73886	Chromosome Maintenance	8/208	107/8530	0.00451637	0.0388341	0.0317457	H2BC12/H2AC6/H2BC21/H2BC5/H4C8/H2BC4/H2BC11/H2BC15	8	0.0747664	0.0384615	0.012544
R-HSA-9609646	R-HSA-9609646	HCMV Infection	8/208	108/8530	0.00477813	0.0403078	0.0329504	H2BC12/H2AC6/H2BC21/H2BC5/H4C8/H2BC4/H2BC11/H2BC15	8	0.0740741	0.0384615	0.0126612
R-HSA-76005	R-HSA-76005	Response to elevated platelet cytosolic Ca2+	8/208	112/8530	0.00594338	0.0488843	0.0399614	TIMP3/SRGN/LHFPL2/FAM3C/SERPING1/CYB5R1/CD36/CLEC3B	8	0.0714286	0.0384615	0.0131301
R-HSA-69620	R-HSA-69620	Cell Cycle Checkpoints	8/208	264/8530	0.315724	0.649152	0.530662	H2BC12/CDKN2A/H2BC21/H2BC5/H4C8/H2BC4/H2BC11/H2BC15	8	0.030303	0.0384615	0.0309496
R-HSA-112316	R-HSA-112316	Neuronal System	8/208	294/8530	0.427134	0.718809	0.587604	ARL6IP5/GRIA3/KCNC4/SLC1A1/EPB41/PRKAA2/KCND2/SHANK2	8	0.0272109	0.0384615	0.0344666
R-HSA-68886	R-HSA-68886	M Phase	8/208	361/8530	0.659992	0.822124	0.672061	H2BC12/H2AC6/H2BC21/H2BC5/H4C8/H2BC4/H2BC11/H2BC15	8	0.0221607	0.0384615	0.0423212
R-HSA-140877	R-HSA-140877	Formation of Fibrin Clot (Clotting Cascade)	7/208	25/8530	1.53379e-06	5.60685e-05	4.58343e-05	SERPINE2/TFPI/SERPING1/F2R/PROCR/THBD/SERPIND1	7	0.28	0.0336538	0.00293083
R-HSA-5693571	R-HSA-5693571	Nonhomologous End-Joining (NHEJ)	7/208	45/8530	9.56974e-05	0.00165708	0.00135461	H2BC12/H2BC21/H2BC5/H4C8/H2BC4/H2BC11/H2BC15	7	0.155556	0.0336538	0.0052755
R-HSA-5693565	R-HSA-5693565	Recruitment and ATM-mediated phosphorylation of repair and signaling proteins at DNA double strand breaks	7/208	53/8530	0.000275619	0.00370644	0.0030299	H2BC12/H2BC21/H2BC5/H4C8/H2BC4/H2BC11/H2BC15	7	0.132075	0.0336538	0.00621336
R-HSA-3000171	R-HSA-3000171	Non-integrin membrane-ECM interactions	7/208	54/8530	0.000310213	0.00392538	0.00320888	FGF2/ITGA2/LAMA3/NTN4/SDC2/LAMA2/COL4A5	7	0.12963	0.0336538	0.0063306
R-HSA-5693606	R-HSA-5693606	DNA Double Strand Break Response	7/208	54/8530	0.000310213	0.00392538	0.00320888	H2BC12/H2BC21/H2BC5/H4C8/H2BC4/H2BC11/H2BC15	7	0.12963	0.0336538	0.0063306
R-HSA-69473	R-HSA-69473	G2/M DNA damage checkpoint	7/208	71/8530	0.00164296	0.0166318	0.013596	H2BC12/H2BC21/H2BC5/H4C8/H2BC4/H2BC11/H2BC15	7	0.0985915	0.0336538	0.00832356
R-HSA-5693607	R-HSA-5693607	Processing of DNA double-strand break ends	7/208	74/8530	0.0020908	0.0199384	0.016299	H2BC12/H2BC21/H2BC5/H4C8/H2BC4/H2BC11/H2BC15	7	0.0945946	0.0336538	0.00867526
R-HSA-5693567	R-HSA-5693567	HDR through Homologous Recombination (HRR) or Single Strand Annealing (SSA)	7/208	108/8530	0.0162278	0.111228	0.0909257	H2BC12/H2BC21/H2BC5/H4C8/H2BC4/H2BC11/H2BC15	7	0.0648148	0.0336538	0.0126612
R-HSA-5693538	R-HSA-5693538	Homology Directed Repair	7/208	114/8530	0.0212174	0.136002	0.111177	H2BC12/H2BC21/H2BC5/H4C8/H2BC4/H2BC11/H2BC15	7	0.0614035	0.0336538	0.0133646
R-HSA-166016	R-HSA-166016	Toll Like Receptor 4 (TLR4) Cascade	7/208	122/8530	0.029407	0.161249	0.131816	MAPKAPK3/MEF2A/CD36/MEF2C/BIRC3/RPS6KA5/S100B	7	0.057377	0.0336538	0.0143025
R-HSA-397014	R-HSA-397014	Muscle contraction	7/208	133/8530	0.043816	0.20717	0.169355	FGF14/ITPR1/KCNK15/SCN2A/KCND2/NEB/SCN3A	7	0.0526316	0.0336538	0.015592
R-HSA-69481	R-HSA-69481	G2/M Checkpoints	7/208	141/8530	0.0567496	0.231933	0.189598	H2BC12/H2BC21/H2BC5/H4C8/H2BC4/H2BC11/H2BC15	7	0.0496454	0.0336538	0.0165299
R-HSA-5693532	R-HSA-5693532	DNA Double-Strand Break Repair	7/208	143/8530	0.0603173	0.243489	0.199045	H2BC12/H2BC21/H2BC5/H4C8/H2BC4/H2BC11/H2BC15	7	0.048951	0.0336538	0.0167644
R-HSA-3000178	R-HSA-3000178	ECM proteoglycans	6/208	67/8530	0.00566736	0.0472041	0.0385879	ITGA2/LAMA3/ITGA7/LAMA2/COL6A6/COL4A5	6	0.0895522	0.0288462	0.00785463
R-HSA-1474290	R-HSA-1474290	Collagen formation	6/208	83/8530	0.0155763	0.108311	0.0885408	CTSB/LAMA3/PCOLCE2/COL22A1/COL6A6/COL4A5	6	0.0722892	0.0288462	0.00973036
R-HSA-5576891	R-HSA-5576891	Cardiac conduction	6/208	87/8530	0.0192483	0.126654	0.103536	FGF14/ITPR1/KCNK15/SCN2A/KCND2/SCN3A	6	0.0689655	0.0288462	0.0101993
R-HSA-168164	R-HSA-168164	Toll Like Receptor 3 (TLR3) Cascade	6/208	89/8530	0.021289	0.136002	0.111177	MAPKAPK3/MEF2A/MEF2C/BIRC3/RPS6KA5/S100B	6	0.0674157	0.0288462	0.0104338
R-HSA-166166	R-HSA-166166	MyD88-independent TLR4 cascade	6/208	93/8530	0.0257996	0.154329	0.126159	MAPKAPK3/MEF2A/MEF2C/BIRC3/RPS6KA5/S100B	6	0.0645161	0.0288462	0.0109027
R-HSA-937061	R-HSA-937061	TRIF(TICAM1)-mediated TLR4 signaling	6/208	93/8530	0.0257996	0.154329	0.126159	MAPKAPK3/MEF2A/MEF2C/BIRC3/RPS6KA5/S100B	6	0.0645161	0.0288462	0.0109027
R-HSA-166058	R-HSA-166058	MyD88:MAL(TIRAP) cascade initiated on plasma membrane	6/208	94/8530	0.0270194	0.156354	0.127814	MAPKAPK3/MEF2A/CD36/MEF2C/RPS6KA5/S100B	6	0.0638298	0.0288462	0.0110199
R-HSA-168188	R-HSA-168188	Toll Like Receptor TLR6:TLR2 Cascade	6/208	94/8530	0.0270194	0.156354	0.127814	MAPKAPK3/MEF2A/CD36/MEF2C/RPS6KA5/S100B	6	0.0638298	0.0288462	0.0110199
R-HSA-168179	R-HSA-168179	Toll Like Receptor TLR1:TLR2 Cascade	6/208	95/8530	0.0282768	0.156354	0.127814	MAPKAPK3/MEF2A/CD36/MEF2C/RPS6KA5/S100B	6	0.0631579	0.0288462	0.0111372
R-HSA-181438	R-HSA-181438	Toll Like Receptor 2 (TLR2) Cascade	6/208	95/8530	0.0282768	0.156354	0.127814	MAPKAPK3/MEF2A/CD36/MEF2C/RPS6KA5/S100B	6	0.0631579	0.0288462	0.0111372
R-HSA-373760	R-HSA-373760	L1CAM interactions	6/208	100/8530	0.0351421	0.177873	0.145406	ITGA2/ITGA10/ANK2/SCN2A/RPS6KA5/SCN3A	6	0.06	0.0288462	0.0117233
R-HSA-1474228	R-HSA-1474228	Degradation of the extracellular matrix	6/208	114/8530	0.0597435	0.242662	0.198369	CTSB/CTSK/LAMA3/MMP1/COL6A6/COL4A5	6	0.0526316	0.0288462	0.0133646
R-HSA-166520	R-HSA-166520	Signaling by NTRKs	6/208	125/8530	0.0848242	0.308367	0.25208	MAPKAPK3/MEF2A/MEF2C/RPS6KA5/DOCK3/PTPRO	6	0.048	0.0288462	0.0146542
R-HSA-9709957	R-HSA-9709957	Sensory Perception	6/208	139/8530	0.123923	0.422495	0.345377	SDC2/DHRS9/RDH10/DHRS3/WHRN/RBP4	6	0.0431655	0.0288462	0.0162954
R-HSA-418594	R-HSA-418594	G alpha (i) signalling events	6/208	195/8530	0.340034	0.658544	0.53834	RGS4/ITPR1/CCR7/GPER1/PTGER3/SSTR1	6	0.0307692	0.0288462	0.0228605
R-HSA-5668914	R-HSA-5668914	Diseases of metabolism	6/208	206/8530	0.388143	0.689852	0.563933	GBE1/SDC2/ADAMTSL4/GALNT3/CYP19A1/ABCA3	6	0.0291262	0.0288462	0.0241501
R-HSA-9006925	R-HSA-9006925	Intracellular signaling by second messengers	6/208	280/8530	0.683843	0.833219	0.681131	FGF2/ITPR1/MECOM/EREG/IL33/FGF16	6	0.0214286	0.0288462	0.0328253
R-HSA-6798695	R-HSA-6798695	Neutrophil degranulation	6/208	411/8530	0.940496	0.960942	0.78554	CTSB/MANBA/CD36/BST1/PRSS3/ABCA13	6	0.0145985	0.0288462	0.0481829
R-HSA-140875	R-HSA-140875	Common Pathway of Fibrin Clot Formation	5/208	14/8530	1.37507e-05	0.000323141	0.000264158	SERPINE2/F2R/PROCR/THBD/SERPIND1	5	0.357143	0.0240385	0.00164127
R-HSA-3000157	R-HSA-3000157	Laminin interactions	5/208	29/8530	0.000605338	0.00675106	0.00551878	ITGA2/LAMA3/ITGA7/LAMA2/COL4A5	5	0.172414	0.0240385	0.00339977
R-HSA-8866654	R-HSA-8866654	E3 ubiquitin ligases ubiquitinate target proteins	5/208	49/8530	0.00655638	0.0513583	0.0419839	H2BC12/H2BC5/H2BC4/H2BC11/H2BC15	5	0.102041	0.0240385	0.00574443
R-HSA-1442490	R-HSA-1442490	Collagen degradation	5/208	54/8530	0.00986147	0.0729084	0.0596004	CTSB/CTSK/MMP1/COL6A6/COL4A5	5	0.0925926	0.0240385	0.0063306
R-HSA-2187338	R-HSA-2187338	Visual phototransduction	5/208	68/8530	0.0247671	0.150896	0.123353	SDC2/DHRS9/RDH10/DHRS3/RBP4	5	0.0735294	0.0240385	0.00797186
R-HSA-8852135	R-HSA-8852135	Protein ubiquitination	5/208	69/8530	0.026191	0.155258	0.126919	H2BC12/H2BC5/H2BC4/H2BC11/H2BC15	5	0.0724638	0.0240385	0.0080891
R-HSA-216083	R-HSA-216083	Integrin cell surface interactions	5/208	75/8530	0.0358297	0.179969	0.147119	ITGA2/ITGA10/ITGA7/COL6A6/COL4A5	5	0.0666667	0.0240385	0.0087925
R-HSA-168142	R-HSA-168142	Toll Like Receptor 10 (TLR10) Cascade	5/208	80/8530	0.0453381	0.20717	0.169355	MAPKAPK3/MEF2A/MEF2C/RPS6KA5/S100B	5	0.0625	0.0240385	0.00937866
R-HSA-168176	R-HSA-168176	Toll Like Receptor 5 (TLR5) Cascade	5/208	80/8530	0.0453381	0.20717	0.169355	MAPKAPK3/MEF2A/MEF2C/RPS6KA5/S100B	5	0.0625	0.0240385	0.00937866
R-HSA-975871	R-HSA-975871	MyD88 cascade initiated on plasma membrane	5/208	80/8530	0.0453381	0.20717	0.169355	MAPKAPK3/MEF2A/MEF2C/RPS6KA5/S100B	5	0.0625	0.0240385	0.00937866
R-HSA-9013404	R-HSA-9013404	RAC2 GTPase cycle	5/208	83/8530	0.0517012	0.225294	0.184171	PGRMC2/BCR/OPHN1/BAIAP2L1/DOCK3	5	0.060241	0.0240385	0.00973036
R-HSA-975138	R-HSA-975138	TRAF6 mediated induction of NFkB and MAP kinases upon TLR7/8 or 9 activation	5/208	84/8530	0.0539326	0.231933	0.189598	MAPKAPK3/MEF2A/MEF2C/RPS6KA5/S100B	5	0.0595238	0.0240385	0.0098476
R-HSA-168181	R-HSA-168181	Toll Like Receptor 7/8 (TLR7/8) Cascade	5/208	85/8530	0.0562193	0.231933	0.189598	MAPKAPK3/MEF2A/MEF2C/RPS6KA5/S100B	5	0.0588235	0.0240385	0.00996483
R-HSA-975155	R-HSA-975155	MyD88 dependent cascade initiated on endosome	5/208	85/8530	0.0562193	0.231933	0.189598	MAPKAPK3/MEF2A/MEF2C/RPS6KA5/S100B	5	0.0588235	0.0240385	0.00996483
R-HSA-168138	R-HSA-168138	Toll Like Receptor 9 (TLR9) Cascade	5/208	89/8530	0.0659179	0.256651	0.209804	MAPKAPK3/MEF2A/MEF2C/RPS6KA5/S100B	5	0.0561798	0.0240385	0.0104338
R-HSA-202733	R-HSA-202733	Cell surface interactions at the vascular wall	5/208	108/8530	0.123639	0.422495	0.345377	SDC2/PROCR/MMP1/THBD/TEK	5	0.0462963	0.0240385	0.0126612
R-HSA-196854	R-HSA-196854	Metabolism of vitamins and cofactors	5/208	158/8530	0.341733	0.658544	0.53834	SDC2/QPRT/BST1/PRSS3/RBP4	5	0.0316456	0.0240385	0.0185229
R-HSA-9013149	R-HSA-9013149	RAC1 GTPase cycle	5/208	172/8530	0.409829	0.702259	0.574075	BCR/OPHN1/BAIAP2L1/CYFIP2/DOCK3	5	0.0290698	0.0240385	0.0201641
R-HSA-9658195	R-HSA-9658195	Leishmania infection	5/208	177/8530	0.434008	0.719338	0.588037	ITPR1/CYFIP2/GPR39/RAMP1/GPR150	5	0.0282486	0.0240385	0.0207503
R-HSA-1483257	R-HSA-1483257	Phospholipid metabolism	5/208	180/8530	0.44842	0.722242	0.59041	INPP4B/PLAAT3/DGAT2/PLA2G4C/GDPD1	5	0.0277778	0.0240385	0.021102
R-HSA-425407	R-HSA-425407	SLC-mediated transmembrane transport	5/208	182/8530	0.457977	0.722242	0.59041	SLC14A1/SLC1A1/SLC2A13/SLC6A9/SLC6A15	5	0.0274725	0.0240385	0.0213365
R-HSA-5357801	R-HSA-5357801	Programmed Cell Death	5/208	194/8530	0.514212	0.753567	0.616018	UACA/SATB1/CDKN2A/H1-2/BIRC3	5	0.0257732	0.0240385	0.0227433
R-HSA-1257604	R-HSA-1257604	PIP3 activates AKT signaling	5/208	239/8530	0.698104	0.838234	0.68523	FGF2/MECOM/EREG/IL33/FGF16	5	0.0209205	0.0240385	0.0280188
R-HSA-5673001	R-HSA-5673001	RAF/MAP kinase cascade	5/208	241/8530	0.705059	0.843506	0.68954	FGF2/KSR1/TEK/EREG/FGF16	5	0.0207469	0.0240385	0.0282532
R-HSA-5684996	R-HSA-5684996	MAPK1/MAPK3 signaling	5/208	247/8530	0.725255	0.852792	0.697132	FGF2/KSR1/TEK/EREG/FGF16	5	0.0202429	0.0240385	0.0289566
R-HSA-5683057	R-HSA-5683057	MAPK family signaling cascades	5/208	283/8530	0.825772	0.895153	0.73176	FGF2/KSR1/TEK/EREG/FGF16	5	0.0176678	0.0240385	0.033177
R-HSA-983169	R-HSA-983169	Class I MHC mediated antigen processing & presentation	5/208	345/8530	0.928268	0.954375	0.780173	HERC4/SH3RF1/CD36/HECW2/KLHL13	5	0.0144928	0.0240385	0.0404455
R-HSA-5365859	R-HSA-5365859	RA biosynthesis pathway	4/208	17/8530	0.000636952	0.00698524	0.00571022	ALDH1A3/DHRS9/RDH10/DHRS3	4	0.235294	0.0192308	0.00199297
R-HSA-2173782	R-HSA-2173782	Binding and Uptake of Ligands by Scavenger Receptors	4/208	31/8530	0.00645043	0.0513583	0.0419839	APOL1/CD36/SCARB1/MASP1	4	0.129032	0.0192308	0.00363423
R-HSA-5362517	R-HSA-5362517	Signaling by Retinoic Acid	4/208	36/8530	0.0109873	0.0803294	0.0656668	ALDH1A3/DHRS9/RDH10/DHRS3	4	0.111111	0.0192308	0.0042204
R-HSA-373752	R-HSA-373752	Netrin-1 signaling	4/208	42/8530	0.0186506	0.124383	0.101679	NTN4/ABLIM3/TRPC4/ABLIM1	4	0.0952381	0.0192308	0.0049238
R-HSA-8848021	R-HSA-8848021	Signaling by PTK6	4/208	50/8530	0.0330468	0.169626	0.138664	GPNMB/EPAS1/EREG/LRRK2	4	0.08	0.0192308	0.00586166
R-HSA-9006927	R-HSA-9006927	Signaling by Non-Receptor Tyrosine Kinases	4/208	50/8530	0.0330468	0.169626	0.138664	GPNMB/EPAS1/EREG/LRRK2	4	0.08	0.0192308	0.00586166
R-HSA-2022090	R-HSA-2022090	Assembly of collagen fibrils and other multimeric structures	4/208	57/8530	0.0497786	0.221285	0.180894	CTSB/LAMA3/COL6A6/COL4A5	4	0.0701754	0.0192308	0.0066823
R-HSA-425366	R-HSA-425366	Transport of bile salts and organic acids, metal ions and amine compounds	4/208	57/8530	0.0497786	0.221285	0.180894	SLC14A1/SLC2A13/SLC6A9/SLC6A15	4	0.0701754	0.0192308	0.0066823
R-HSA-1650814	R-HSA-1650814	Collagen biosynthesis and modifying enzymes	4/208	61/8530	0.0610839	0.245081	0.200346	PCOLCE2/COL22A1/COL6A6/COL4A5	4	0.0655738	0.0192308	0.00715123
R-HSA-450294	R-HSA-450294	MAP kinase activation	4/208	62/8530	0.0641056	0.252584	0.206479	MAPKAPK3/MEF2A/MEF2C/RPS6KA5	4	0.0645161	0.0192308	0.00726846
R-HSA-448424	R-HSA-448424	Interleukin-17 signaling	4/208	66/8530	0.0769576	0.288166	0.235567	MAPKAPK3/MEF2A/MEF2C/RPS6KA5	4	0.0606061	0.0192308	0.0077374
R-HSA-418555	R-HSA-418555	G alpha (s) signalling events	4/208	82/8530	0.139645	0.457147	0.373703	PDE3A/GPR39/RAMP1/GPR150	4	0.0487805	0.0192308	0.00961313
R-HSA-2672351	R-HSA-2672351	Stimuli-sensing channels	4/208	83/8530	0.144098	0.467076	0.38182	NALCN/TRPC4/MCOLN3/MCOLN2	4	0.0481928	0.0192308	0.00973036
R-HSA-6811558	R-HSA-6811558	PI5P, PP2A and IER3 Regulate PI3K/AKT Signaling	4/208	83/8530	0.144098	0.467076	0.38182	FGF2/EREG/IL33/FGF16	4	0.0481928	0.0192308	0.00973036
R-HSA-9013423	R-HSA-9013423	RAC3 GTPase cycle	4/208	86/8530	0.157784	0.494389	0.404147	PGRMC2/BCR/OPHN1/BAIAP2L1	4	0.0465116	0.0192308	0.0100821
R-HSA-199418	R-HSA-199418	Negative regulation of the PI3K/AKT network	4/208	90/8530	0.176742	0.53347	0.436095	FGF2/EREG/IL33/FGF16	4	0.0444444	0.0192308	0.010551
R-HSA-381426	R-HSA-381426	Regulation of Insulin-like Growth Factor (IGF) transport and uptake by Insulin-like Growth Factor Binding Proteins (IGFBPs)	4/208	97/8530	0.21162	0.60508	0.494635	SDC2/MMP1/APOL1/SERPIND1	4	0.0412371	0.0192308	0.0113716
R-HSA-9662851	R-HSA-9662851	Anti-inflammatory response favouring Leishmania parasite infection	4/208	99/8530	0.221926	0.608447	0.497387	ITPR1/GPR39/RAMP1/GPR150	4	0.040404	0.0192308	0.0116061
R-HSA-9664433	R-HSA-9664433	Leishmania parasite growth and survival	4/208	99/8530	0.221926	0.608447	0.497387	ITPR1/GPR39/RAMP1/GPR150	4	0.040404	0.0192308	0.0116061
R-HSA-187037	R-HSA-187037	Signaling by NTRK1 (TRKA)	4/208	107/8530	0.264337	0.63198	0.516624	MAPKAPK3/MEF2A/MEF2C/RPS6KA5	4	0.0373832	0.0192308	0.012544
R-HSA-1630316	R-HSA-1630316	Glycosaminoglycan metabolism	4/208	108/8530	0.269749	0.63198	0.516624	CHPF/CSGALNACT2/SDC2/HAS3	4	0.037037	0.0192308	0.0126612
R-HSA-2132295	R-HSA-2132295	MHC class II antigen presentation	4/208	112/8530	0.291579	0.634989	0.519084	CTSB/CTSK/HLA-DRB5/RILP	4	0.0357143	0.0192308	0.0131301
R-HSA-1632852	R-HSA-1632852	Macroautophagy	4/208	122/8530	0.346981	0.661779	0.540984	SQSTM1/EPAS1/GABARAPL1/PRKAA2	4	0.0327869	0.0192308	0.0143025
R-HSA-9612973	R-HSA-9612973	Autophagy	4/208	136/8530	0.424637	0.716439	0.585667	SQSTM1/EPAS1/GABARAPL1/PRKAA2	4	0.0294118	0.0192308	0.0159437
R-HSA-211859	R-HSA-211859	Biological oxidations	4/208	143/8530	0.462709	0.72319	0.591185	PTGS1/SULT1C2/CYP19A1/AADAC	4	0.027972	0.0192308	0.0167644
R-HSA-983712	R-HSA-983712	Ion channel transport	4/208	146/8530	0.478766	0.730924	0.597508	NALCN/TRPC4/MCOLN3/MCOLN2	4	0.0273973	0.0192308	0.0171161
R-HSA-109581	R-HSA-109581	Apoptosis	4/208	168/8530	0.589811	0.793652	0.648786	UACA/SATB1/CDKN2A/H1-2	4	0.0238095	0.0192308	0.0196952
R-HSA-112315	R-HSA-112315	Transmission across Chemical Synapses	4/208	206/8530	0.745107	0.854004	0.698122	ARL6IP5/GRIA3/SLC1A1/PRKAA2	4	0.0194175	0.0192308	0.0241501
R-HSA-983168	R-HSA-983168	Antigen processing: Ubiquitination & Proteasome degradation	4/208	286/8530	0.922924	0.950366	0.776895	HERC4/SH3RF1/HECW2/KLHL13	4	0.013986	0.0192308	0.0335287
R-HSA-2453902	R-HSA-2453902	The canonical retinoid cycle in rods (twilight vision)	3/208	16/8530	0.00632968	0.0513583	0.0419839	DHRS9/RDH10/RBP4	3	0.1875	0.0144231	0.00187573
R-HSA-140837	R-HSA-140837	Intrinsic Pathway of Fibrin Clot Formation	3/208	17/8530	0.00754955	0.0570989	0.0466766	SERPINE2/SERPING1/SERPIND1	3	0.176471	0.0144231	0.00199297
R-HSA-5683826	R-HSA-5683826	Surfactant metabolism	3/208	20/8530	0.0119958	0.0867391	0.0709065	GATA6/ABCA3/P2RY2	3	0.15	0.0144231	0.00234467
R-HSA-198753	R-HSA-198753	ERK/MAPK targets	3/208	22/8530	0.0156376	0.108311	0.0885408	MEF2A/MEF2C/RPS6KA5	3	0.136364	0.0144231	0.00257913
R-HSA-3295583	R-HSA-3295583	TRP channels	3/208	22/8530	0.0156376	0.108311	0.0885408	TRPC4/MCOLN3/MCOLN2	3	0.136364	0.0144231	0.00257913
R-HSA-445095	R-HSA-445095	Interaction between L1 and Ankyrins	3/208	22/8530	0.0156376	0.108311	0.0885408	ANK2/SCN2A/SCN3A	3	0.136364	0.0144231	0.00257913
R-HSA-5576892	R-HSA-5576892	Phase 0 - rapid depolarisation	3/208	23/8530	0.0176663	0.119839	0.0979648	FGF14/SCN2A/SCN3A	3	0.130435	0.0144231	0.00269637
R-HSA-3000170	R-HSA-3000170	Syndecan interactions	3/208	27/8530	0.0271805	0.156354	0.127814	FGF2/ITGA2/SDC2	3	0.111111	0.0144231	0.0031653
R-HSA-8874081	R-HSA-8874081	MET activates PTK2 signaling	3/208	28/8530	0.029909	0.16172	0.132201	ITGA2/LAMA3/LAMA2	3	0.107143	0.0144231	0.00328253
R-HSA-450282	R-HSA-450282	MAPK targets/ Nuclear events mediated by MAP kinases	3/208	31/8530	0.0389249	0.188328	0.153952	MEF2A/MEF2C/RPS6KA5	3	0.0967742	0.0144231	0.00363423
R-HSA-4791275	R-HSA-4791275	Signaling by WNT in cancer	3/208	31/8530	0.0389249	0.188328	0.153952	DKK1/PORCN/FZD5	3	0.0967742	0.0144231	0.00363423
R-HSA-5654741	R-HSA-5654741	Signaling by FGFR3	3/208	34/8530	0.049161	0.221285	0.180894	FGF2/GALNT3/FGF16	3	0.0882353	0.0144231	0.00398593
R-HSA-166658	R-HSA-166658	Complement cascade	3/208	36/8530	0.0566413	0.231933	0.189598	SERPING1/C7/MASP1	3	0.0833333	0.0144231	0.0042204
R-HSA-8948216	R-HSA-8948216	Collagen chain trimerization	3/208	38/8530	0.0646277	0.253125	0.206922	COL22A1/COL6A6/COL4A5	3	0.0789474	0.0144231	0.00445487
R-HSA-8875878	R-HSA-8875878	MET promotes cell motility	3/208	39/8530	0.0688051	0.266316	0.217705	ITGA2/LAMA3/LAMA2	3	0.0769231	0.0144231	0.0045721
R-HSA-74751	R-HSA-74751	Insulin receptor signalling cascade	3/208	41/8530	0.0775157	0.288166	0.235567	FGF2/GRB10/FGF16	3	0.0731707	0.0144231	0.00480657
R-HSA-1793185	R-HSA-1793185	Chondroitin sulfate/dermatan sulfate metabolism	3/208	44/8530	0.0914319	0.330561	0.270224	CHPF/CSGALNACT2/SDC2	3	0.0681818	0.0144231	0.00515826
R-HSA-186797	R-HSA-186797	Signaling by PDGF	3/208	52/8530	0.132985	0.441941	0.361273	PLAT/COL6A6/COL4A5	3	0.0576923	0.0144231	0.00609613
R-HSA-375165	R-HSA-375165	NCAM signaling for neurite out-growth	3/208	53/8530	0.13858	0.455929	0.372708	RPS6KA5/COL6A6/COL4A5	3	0.0566038	0.0144231	0.00621336
R-HSA-1226099	R-HSA-1226099	Signaling by FGFR in disease	3/208	55/8530	0.150003	0.479135	0.391678	FGF2/BCR/FGF16	3	0.0545455	0.0144231	0.00644783
R-HSA-373080	R-HSA-373080	Class B/2 (Secretin family receptors)	3/208	56/8530	0.155825	0.493693	0.403579	RAMP1/FZD5/WNT2	3	0.0535714	0.0144231	0.00656506
R-HSA-198725	R-HSA-198725	Nuclear Events (kinase and transcription factor activation)	3/208	57/8530	0.161716	0.501931	0.410313	MEF2A/MEF2C/RPS6KA5	3	0.0526316	0.0144231	0.0066823
R-HSA-4086398	R-HSA-4086398	Ca2+ pathway	3/208	57/8530	0.161716	0.501931	0.410313	ITPR1/NFATC1/FZD5	3	0.0526316	0.0144231	0.0066823
R-HSA-2219530	R-HSA-2219530	Constitutive Signaling by Aberrant PI3K in Cancer	3/208	58/8530	0.167674	0.515559	0.421454	FGF2/EREG/FGF16	3	0.0517241	0.0144231	0.00679953
R-HSA-163125	R-HSA-163125	Post-translational modification: synthesis of GPI-anchored proteins	3/208	61/8530	0.185917	0.55606	0.454562	BST1/CPM/LSAMP	3	0.0491803	0.0144231	0.00715123
R-HSA-74752	R-HSA-74752	Signaling by Insulin receptor	3/208	64/8530	0.20465	0.595839	0.48708	FGF2/GRB10/FGF16	3	0.046875	0.0144231	0.00750293
R-HSA-6794362	R-HSA-6794362	Protein-protein interactions at synapses	3/208	68/8530	0.230254	0.623734	0.509883	GRIA3/EPB41/SHANK2	3	0.0441176	0.0144231	0.00797186
R-HSA-9660821	R-HSA-9660821	ADORA2B mediated anti-inflammatory cytokines production	3/208	70/8530	0.243275	0.629853	0.514885	GPR39/RAMP1/GPR150	3	0.0428571	0.0144231	0.00820633
R-HSA-9013408	R-HSA-9013408	RHOG GTPase cycle	3/208	71/8530	0.24983	0.629853	0.514885	PGRMC2/OPHN1/DOCK3	3	0.0422535	0.0144231	0.00832356
R-HSA-9663891	R-HSA-9663891	Selective autophagy	3/208	71/8530	0.24983	0.629853	0.514885	SQSTM1/EPAS1/PRKAA2	3	0.0422535	0.0144231	0.00832356
R-HSA-211945	R-HSA-211945	Phase I - Functionalization of compounds	3/208	74/8530	0.269644	0.63198	0.516624	PTGS1/CYP19A1/AADAC	3	0.0405405	0.0144231	0.00867526
R-HSA-446728	R-HSA-446728	Cell junction organization	3/208	74/8530	0.269644	0.63198	0.516624	LAMA3/CLDN14/CDH18	3	0.0405405	0.0144231	0.00867526
R-HSA-6806834	R-HSA-6806834	Signaling by MET	3/208	75/8530	0.276291	0.633447	0.517823	ITGA2/LAMA3/LAMA2	3	0.04	0.0144231	0.0087925
R-HSA-190236	R-HSA-190236	Signaling by FGFR	3/208	76/8530	0.282953	0.634989	0.519084	FGF2/GALNT3/FGF16	3	0.0394737	0.0144231	0.00890973
R-HSA-877300	R-HSA-877300	Interferon gamma signaling	3/208	82/8530	0.323146	0.649152	0.530662	TRIM2/HLA-DRB5/IRF6	3	0.0365854	0.0144231	0.00961313
R-HSA-2219528	R-HSA-2219528	PI3K/AKT Signaling in Cancer	3/208	84/8530	0.336574	0.658544	0.53834	FGF2/EREG/FGF16	3	0.0357143	0.0144231	0.0098476
R-HSA-6785807	R-HSA-6785807	Interleukin-4 and Interleukin-13 signaling	3/208	85/8530	0.343284	0.658544	0.53834	FGF2/MMP1/CD36	3	0.0352941	0.0144231	0.00996483
R-HSA-2682334	R-HSA-2682334	EPH-Ephrin signaling	3/208	88/8530	0.363375	0.675426	0.55214	SDC2/EPHA4/EPHA5	3	0.0340909	0.0144231	0.0103165
R-HSA-8957275	R-HSA-8957275	Post-translational protein phosphorylation	3/208	88/8530	0.363375	0.675426	0.55214	SDC2/APOL1/SERPIND1	3	0.0340909	0.0144231	0.0103165
R-HSA-163685	R-HSA-163685	Integration of energy metabolism	3/208	89/8530	0.370054	0.684898	0.559883	ITPR1/CD36/PRKAA2	3	0.0337079	0.0144231	0.0104338
R-HSA-4420097	R-HSA-4420097	VEGFA-VEGFR2 Pathway	3/208	92/8530	0.390007	0.689852	0.563933	MAPKAPK3/ITPR1/CYFIP2	3	0.0326087	0.0144231	0.0107855
R-HSA-382556	R-HSA-382556	ABC-family proteins mediated transport	3/208	95/8530	0.409805	0.702259	0.574075	ABCA8/ABCA9/ABCA3	3	0.0315789	0.0144231	0.0111372
R-HSA-194138	R-HSA-194138	Signaling by VEGF	3/208	100/8530	0.442348	0.722242	0.59041	MAPKAPK3/ITPR1/CYFIP2	3	0.03	0.0144231	0.0117233
R-HSA-1500931	R-HSA-1500931	Cell-Cell communication	3/208	104/8530	0.467878	0.725616	0.593169	LAMA3/CLDN14/CDH18	3	0.0288462	0.0144231	0.0121923
R-HSA-1483206	R-HSA-1483206	Glycerophospholipid biosynthesis	3/208	106/8530	0.48045	0.731331	0.597841	PLAAT3/DGAT2/PLA2G4C	3	0.0283019	0.0144231	0.0124267
R-HSA-196849	R-HSA-196849	Metabolism of water-soluble vitamins and cofactors	3/208	107/8530	0.486684	0.731684	0.598129	QPRT/BST1/PRSS3	3	0.0280374	0.0144231	0.012544
R-HSA-5621481	R-HSA-5621481	C-type lectin receptors (CLRs)	3/208	123/8530	0.581025	0.793184	0.648404	ITPR1/NFATC1/RPS6KA5	3	0.0243902	0.0144231	0.0144197
R-HSA-446652	R-HSA-446652	Interleukin-1 family signaling	3/208	124/8530	0.586552	0.793652	0.648786	SQSTM1/S100B/IL33	3	0.0241935	0.0144231	0.0145369
R-HSA-3781865	R-HSA-3781865	Diseases of glycosylation	3/208	127/8530	0.602852	0.798142	0.652456	SDC2/ADAMTSL4/GALNT3	3	0.023622	0.0144231	0.0148886
R-HSA-73887	R-HSA-73887	Death Receptor Signalling	3/208	132/8530	0.629069	0.818099	0.668771	SQSTM1/BIRC3/ARHGEF37	3	0.0227273	0.0144231	0.0154748
R-HSA-3858494	R-HSA-3858494	Beta-catenin independent WNT signaling	3/208	136/8530	0.649173	0.818099	0.668771	ITPR1/NFATC1/FZD5	3	0.0220588	0.0144231	0.0159437
R-HSA-5619115	R-HSA-5619115	Disorders of transmembrane transporters	3/208	140/8530	0.668496	0.825273	0.674635	SLC1A1/GCKR/ABCA3	3	0.0214286	0.0144231	0.0164127
R-HSA-8980692	R-HSA-8980692	RHOA GTPase cycle	3/208	140/8530	0.668496	0.825273	0.674635	PGRMC2/BCR/OPHN1	3	0.0214286	0.0144231	0.0164127
R-HSA-3108232	R-HSA-3108232	SUMO E3 ligases SUMOylate target proteins	3/208	163/8530	0.764578	0.864419	0.706636	SATB1/CDKN2A/H4C8	3	0.0184049	0.0144231	0.019109
R-HSA-2990846	R-HSA-2990846	SUMOylation	3/208	169/8530	0.785591	0.879114	0.718649	SATB1/CDKN2A/H4C8	3	0.0177515	0.0144231	0.0198124
R-HSA-913531	R-HSA-913531	Interferon Signaling	3/208	177/8530	0.811184	0.889599	0.72722	TRIM2/HLA-DRB5/IRF6	3	0.0169492	0.0144231	0.0207503
R-HSA-71291	R-HSA-71291	Metabolism of amino acids and derivatives	3/208	325/8530	0.987442	0.995003	0.813384	SAT1/ASS1/CRYM	3	0.00923077	0.0144231	0.0381008
R-HSA-1679131	R-HSA-1679131	Trafficking and processing of endosomal TLR	2/208	8530-10-01	0.0234092	0.143955	0.117679	CTSB/CTSK	2	0.2	0.00961538	0.00117233
R-HSA-442660	R-HSA-442660	Na+/Cl- dependent neurotransmitter transporters	2/208	8530-10-01	0.0234092	0.143955	0.117679	SLC6A9/SLC6A15	2	0.2	0.00961538	0.00117233
R-HSA-5654221	R-HSA-5654221	Phospholipase C-mediated cascade; FGFR2	2/208	8530-10-01	0.0234092	0.143955	0.117679	FGF2/FGF16	2	0.2	0.00961538	0.00117233
R-HSA-190241	R-HSA-190241	FGFR2 ligand binding and activation	2/208	8530-11-01	0.0281578	0.156354	0.127814	FGF2/FGF16	2	0.181818	0.00961538	0.00128957
R-HSA-75205	R-HSA-75205	Dissolution of Fibrin Clot	2/208	8530-11-01	0.0281578	0.156354	0.127814	SERPINE2/PLAT	2	0.181818	0.00961538	0.00128957
R-HSA-9664873	R-HSA-9664873	Pexophagy	2/208	8530-11-01	0.0281578	0.156354	0.127814	SQSTM1/EPAS1	2	0.181818	0.00961538	0.00128957
R-HSA-5654704	R-HSA-5654704	SHC-mediated cascade:FGFR3	2/208	8530-12-01	0.0332549	0.169626	0.138664	FGF2/FGF16	2	0.166667	0.00961538	0.0014068
R-HSA-5654710	R-HSA-5654710	PI-3K cascade:FGFR3	2/208	8530-12-01	0.0332549	0.169626	0.138664	FGF2/FGF16	2	0.166667	0.00961538	0.0014068
R-HSA-5654719	R-HSA-5654719	SHC-mediated cascade:FGFR4	2/208	8530-12-01	0.0332549	0.169626	0.138664	FGF2/FGF16	2	0.166667	0.00961538	0.0014068
R-HSA-5654720	R-HSA-5654720	PI-3K cascade:FGFR4	2/208	8530-12-01	0.0332549	0.169626	0.138664	FGF2/FGF16	2	0.166667	0.00961538	0.0014068
R-HSA-75892	R-HSA-75892	Platelet Adhesion to exposed collagen	2/208	8530-12-01	0.0332549	0.169626	0.138664	ITGA2/ITGA10	2	0.166667	0.00961538	0.0014068
R-HSA-452723	R-HSA-452723	Transcriptional regulation of pluripotent stem cells	2/208	13/8530	0.038681	0.188328	0.153952	FGF2/EPAS1	2	0.153846	0.00961538	0.00152403
R-HSA-5607763	R-HSA-5607763	CLEC7A (Dectin-1) induces NFAT activation	2/208	13/8530	0.038681	0.188328	0.153952	ITPR1/NFATC1	2	0.153846	0.00961538	0.00152403
R-HSA-418457	R-HSA-418457	cGMP effects	2/208	14/8530	0.044417	0.20717	0.169355	ITPR1/PDE5A	2	0.142857	0.00961538	0.00164127
R-HSA-418885	R-HSA-418885	DCC mediated attractive signaling	2/208	14/8530	0.044417	0.20717	0.169355	ABLIM3/ABLIM1	2	0.142857	0.00961538	0.00164127
R-HSA-5654706	R-HSA-5654706	FRS-mediated FGFR3 signaling	2/208	14/8530	0.044417	0.20717	0.169355	FGF2/FGF16	2	0.142857	0.00961538	0.00164127
R-HSA-5654712	R-HSA-5654712	FRS-mediated FGFR4 signaling	2/208	14/8530	0.044417	0.20717	0.169355	FGF2/FGF16	2	0.142857	0.00961538	0.00164127
R-HSA-2214320	R-HSA-2214320	Anchoring fibril formation	2/208	15/8530	0.0504449	0.221285	0.180894	LAMA3/COL4A5	2	0.133333	0.00961538	0.0017585
R-HSA-5654695	R-HSA-5654695	PI-3K cascade:FGFR2	2/208	15/8530	0.0504449	0.221285	0.180894	FGF2/FGF16	2	0.133333	0.00961538	0.0017585
R-HSA-5654699	R-HSA-5654699	SHC-mediated cascade:FGFR2	2/208	15/8530	0.0504449	0.221285	0.180894	FGF2/FGF16	2	0.133333	0.00961538	0.0017585
R-HSA-1369062	R-HSA-1369062	ABC transporters in lipid homeostasis	2/208	16/8530	0.0567471	0.231933	0.189598	ABCA9/ABCA3	2	0.125	0.00961538	0.00187573
R-HSA-2022870	R-HSA-2022870	Chondroitin sulfate biosynthesis	2/208	16/8530	0.0567471	0.231933	0.189598	CHPF/CSGALNACT2	2	0.125	0.00961538	0.00187573
R-HSA-5655332	R-HSA-5655332	Signaling by FGFR3 in disease	2/208	16/8530	0.0567471	0.231933	0.189598	FGF2/FGF16	2	0.125	0.00961538	0.00187573
R-HSA-8853338	R-HSA-8853338	Signaling by FGFR3 point mutants in cancer	2/208	16/8530	0.0567471	0.231933	0.189598	FGF2/FGF16	2	0.125	0.00961538	0.00187573
R-HSA-392154	R-HSA-392154	Nitric oxide stimulates guanylate cyclase	2/208	17/8530	0.0633067	0.250939	0.205135	ITPR1/PDE5A	2	0.117647	0.00961538	0.00199297
R-HSA-5654700	R-HSA-5654700	FRS-mediated FGFR2 signaling	2/208	17/8530	0.0633067	0.250939	0.205135	FGF2/FGF16	2	0.117647	0.00961538	0.00199297
R-HSA-1482788	R-HSA-1482788	Acyl chain remodelling of PC	2/208	18/8530	0.0701077	0.266652	0.21798	PLAAT3/PLA2G4C	2	0.111111	0.00961538	0.0021102
R-HSA-1482839	R-HSA-1482839	Acyl chain remodelling of PE	2/208	18/8530	0.0701077	0.266652	0.21798	PLAAT3/PLA2G4C	2	0.111111	0.00961538	0.0021102
R-HSA-3238698	R-HSA-3238698	WNT ligand biogenesis and trafficking	2/208	18/8530	0.0701077	0.266652	0.21798	PORCN/WNT2	2	0.111111	0.00961538	0.0021102
R-HSA-5654708	R-HSA-5654708	Downstream signaling of activated FGFR3	2/208	19/8530	0.0771345	0.288166	0.235567	FGF2/FGF16	2	0.105263	0.00961538	0.00222743
R-HSA-5654716	R-HSA-5654716	Downstream signaling of activated FGFR4	2/208	19/8530	0.0771345	0.288166	0.235567	FGF2/FGF16	2	0.105263	0.00961538	0.00222743
R-HSA-111471	R-HSA-111471	Apoptotic factor-mediated response	2/208	20/8530	0.0843721	0.308367	0.25208	UACA/CDKN2A	2	0.1	0.00961538	0.00234467
R-HSA-5654696	R-HSA-5654696	Downstream signaling of activated FGFR2	2/208	22/8530	0.0994231	0.357489	0.292236	FGF2/FGF16	2	0.0909091	0.00961538	0.00257913
R-HSA-1296072	R-HSA-1296072	Voltage gated Potassium channels	2/208	23/8530	0.107209	0.375233	0.306742	KCNC4/KCND2	2	0.0869565	0.00961538	0.00269637
R-HSA-1592389	R-HSA-1592389	Activation of Matrix Metalloproteinases	2/208	23/8530	0.107209	0.375233	0.306742	CTSK/MMP1	2	0.0869565	0.00961538	0.00269637
R-HSA-210500	R-HSA-210500	Glutamate Neurotransmitter Release Cycle	2/208	23/8530	0.107209	0.375233	0.306742	ARL6IP5/SLC1A1	2	0.0869565	0.00961538	0.00269637
R-HSA-5654732	R-HSA-5654732	Negative regulation of FGFR3 signaling	2/208	23/8530	0.107209	0.375233	0.306742	FGF2/FGF16	2	0.0869565	0.00961538	0.00269637
R-HSA-5654733	R-HSA-5654733	Negative regulation of FGFR4 signaling	2/208	23/8530	0.107209	0.375233	0.306742	FGF2/FGF16	2	0.0869565	0.00961538	0.00269637
R-HSA-1839124	R-HSA-1839124	FGFR1 mutant receptor activation	2/208	24/8530	0.115153	0.400902	0.327725	FGF2/BCR	2	0.0833333	0.00961538	0.0028136
R-HSA-1839126	R-HSA-1839126	FGFR2 mutant receptor activation	2/208	25/8530	0.12324	0.422495	0.345377	FGF2/FGF16	2	0.08	0.00961538	0.00293083
R-HSA-9619665	R-HSA-9619665	EGR2 and SOX10-mediated initiation of Schwann cell myelination	2/208	25/8530	0.12324	0.422495	0.345377	LAMA2/MBP	2	0.08	0.00961538	0.00293083
R-HSA-196807	R-HSA-196807	Nicotinate metabolism	2/208	26/8530	0.131461	0.439094	0.358946	QPRT/BST1	2	0.0769231	0.00961538	0.00304807
R-HSA-3928663	R-HSA-3928663	EPHA-mediated growth cone collapse	2/208	26/8530	0.131461	0.439094	0.358946	EPHA4/EPHA5	2	0.0769231	0.00961538	0.00304807
R-HSA-525793	R-HSA-525793	Myogenesis	2/208	26/8530	0.131461	0.439094	0.358946	MEF2A/MEF2C	2	0.0769231	0.00961538	0.00304807
R-HSA-5654727	R-HSA-5654727	Negative regulation of FGFR2 signaling	2/208	26/8530	0.131461	0.439094	0.358946	FGF2/FGF16	2	0.0769231	0.00961538	0.00304807
R-HSA-456926	R-HSA-456926	Thrombin signalling through proteinase activated receptors (PARs)	2/208	28/8530	0.148257	0.475869	0.389008	F2R/F2RL2	2	0.0714286	0.00961538	0.00328253
R-HSA-8982491	R-HSA-8982491	Glycogen metabolism	2/208	28/8530	0.148257	0.475869	0.389008	GBE1/PHKA1	2	0.0714286	0.00961538	0.00328253
R-HSA-1251985	R-HSA-1251985	Nuclear signaling by ERBB4	2/208	29/8530	0.156811	0.493693	0.403579	EREG/S100B	2	0.0689655	0.00961538	0.00339977
R-HSA-2871809	R-HSA-2871809	FCERI mediated Ca+2 mobilization	2/208	29/8530	0.156811	0.493693	0.403579	ITPR1/NFATC1	2	0.0689655	0.00961538	0.00339977
R-HSA-975634	R-HSA-975634	Retinoid metabolism and transport	2/208	30/8530	0.165456	0.511127	0.417831	SDC2/RBP4	2	0.0666667	0.00961538	0.003517
R-HSA-5655302	R-HSA-5655302	Signaling by FGFR1 in disease	2/208	31/8530	0.174182	0.530611	0.433758	FGF2/BCR	2	0.0645161	0.00961538	0.00363423
R-HSA-977606	R-HSA-977606	Regulation of Complement cascade	2/208	31/8530	0.174182	0.530611	0.433758	SERPING1/C7	2	0.0645161	0.00961538	0.00363423
R-HSA-109704	R-HSA-109704	PI3K Cascade	2/208	32/8530	0.182981	0.549779	0.449427	FGF2/FGF16	2	0.0625	0.00961538	0.00375147
R-HSA-2559585	R-HSA-2559585	Oncogene Induced Senescence	2/208	33/8530	0.191843	0.566067	0.462742	CDKN2B/CDKN2A	2	0.0606061	0.00961538	0.0038687
R-HSA-419037	R-HSA-419037	NCAM1 interactions	2/208	33/8530	0.191843	0.566067	0.462742	COL6A6/COL4A5	2	0.0606061	0.00961538	0.0038687
R-HSA-5654743	R-HSA-5654743	Signaling by FGFR4	2/208	33/8530	0.191843	0.566067	0.462742	FGF2/FGF16	2	0.0606061	0.00961538	0.0038687
R-HSA-6806667	R-HSA-6806667	Metabolism of fat-soluble vitamins	2/208	34/8530	0.200761	0.587114	0.479948	SDC2/RBP4	2	0.0588235	0.00961538	0.00398593
R-HSA-5655253	R-HSA-5655253	Signaling by FGFR2 in disease	2/208	35/8530	0.209726	0.60508	0.494635	FGF2/FGF16	2	0.0571429	0.00961538	0.00410317
R-HSA-112399	R-HSA-112399	IRS-mediated signalling	2/208	36/8530	0.218731	0.60508	0.494635	FGF2/FGF16	2	0.0555556	0.00961538	0.0042204
R-HSA-1660661	R-HSA-1660661	Sphingolipid de novo biosynthesis	2/208	39/8530	0.245915	0.629853	0.514885	SGMS2/PLPP1	2	0.0512821	0.00961538	0.0045721
R-HSA-2428928	R-HSA-2428928	IRS-related events triggered by IGF1R	2/208	39/8530	0.245915	0.629853	0.514885	FGF2/FGF16	2	0.0512821	0.00961538	0.0045721
R-HSA-2428924	R-HSA-2428924	IGF1R signaling cascade	2/208	40/8530	0.25501	0.629853	0.514885	FGF2/FGF16	2	0.05	0.00961538	0.00468933
R-HSA-2404192	R-HSA-2404192	Signaling by Type 1 Insulin-like Growth Factor 1 Receptor (IGF1R)	2/208	41/8530	0.264112	0.63198	0.516624	FGF2/FGF16	2	0.0487805	0.00961538	0.00480657
R-HSA-3214858	R-HSA-3214858	RMTs methylate histone arginines	2/208	43/8530	0.282315	0.634989	0.519084	H2AC6/H4C8	2	0.0465116	0.00961538	0.00504103
R-HSA-112310	R-HSA-112310	Neurotransmitter release cycle	2/208	44/8530	0.291405	0.634989	0.519084	ARL6IP5/SLC1A1	2	0.0454545	0.00961538	0.00515826
R-HSA-6794361	R-HSA-6794361	Neurexins and neuroligins	2/208	44/8530	0.291405	0.634989	0.519084	EPB41/SHANK2	2	0.0454545	0.00961538	0.00515826
R-HSA-75153	R-HSA-75153	Apoptotic execution phase	2/208	46/8530	0.309536	0.644853	0.527148	SATB1/H1-2	2	0.0434783	0.00961538	0.00539273
R-HSA-3214841	R-HSA-3214841	PKMTs methylate histone lysines	2/208	47/8530	0.318569	0.649152	0.530662	MECOM/H4C8	2	0.0425532	0.00961538	0.00550996
R-HSA-3928665	R-HSA-3928665	EPH-ephrin mediated repulsion of cells	2/208	47/8530	0.318569	0.649152	0.530662	EPHA4/EPHA5	2	0.0425532	0.00961538	0.00550996
R-HSA-69231	R-HSA-69231	Cyclin D associated events in G1	2/208	47/8530	0.318569	0.649152	0.530662	CDKN2B/CDKN2A	2	0.0425532	0.00961538	0.00550996
R-HSA-69236	R-HSA-69236	G1 Phase	2/208	47/8530	0.318569	0.649152	0.530662	CDKN2B/CDKN2A	2	0.0425532	0.00961538	0.00550996
R-HSA-421270	R-HSA-421270	Cell-cell junction organization	2/208	48/8530	0.327574	0.649227	0.530723	CLDN14/CDH18	2	0.0416667	0.00961538	0.0056272
R-HSA-1236394	R-HSA-1236394	Signaling by ERBB4	2/208	50/8530	0.345484	0.660839	0.540216	EREG/S100B	2	0.04	0.00961538	0.00586166
R-HSA-109606	R-HSA-109606	Intrinsic Pathway for Apoptosis	2/208	54/8530	0.38081	0.689852	0.563933	UACA/CDKN2A	2	0.037037	0.00961538	0.0063306
R-HSA-174824	R-HSA-174824	Plasma lipoprotein assembly, remodeling, and clearance	2/208	55/8530	0.38952	0.689852	0.563933	LMF1/SCARB1	2	0.0363636	0.00961538	0.00644783
R-HSA-3906995	R-HSA-3906995	Diseases associated with O-glycosylation of proteins	2/208	56/8530	0.398175	0.697458	0.570151	ADAMTSL4/GALNT3	2	0.0357143	0.00961538	0.00656506
R-HSA-4551638	R-HSA-4551638	SUMOylation of chromatin organization proteins	2/208	58/8530	0.415313	0.709514	0.580006	SATB1/H4C8	2	0.0344828	0.00961538	0.00679953
R-HSA-1296071	R-HSA-1296071	Potassium Channels	2/208	61/8530	0.440554	0.722242	0.59041	KCNC4/KCND2	2	0.0327869	0.00961538	0.00715123
R-HSA-5654738	R-HSA-5654738	Signaling by FGFR2	2/208	63/8530	0.457048	0.722242	0.59041	FGF2/FGF16	2	0.031746	0.00961538	0.0073857
R-HSA-422356	R-HSA-422356	Regulation of insulin secretion	2/208	64/8530	0.465189	0.725343	0.592945	ITPR1/CD36	2	0.03125	0.00961538	0.00750293
R-HSA-70171	R-HSA-70171	Glycolysis	2/208	65/8530	0.473259	0.725616	0.593169	BPGM/GCKR	2	0.0307692	0.00961538	0.00762016
R-HSA-400253	R-HSA-400253	Circadian Clock	2/208	66/8530	0.481256	0.731331	0.597841	BHLHE40/MEF2C	2	0.030303	0.00961538	0.0077374
R-HSA-9013026	R-HSA-9013026	RHOB GTPase cycle	2/208	67/8530	0.489178	0.733209	0.599376	BCR/OPHN1	2	0.0298507	0.00961538	0.00785463
R-HSA-5619102	R-HSA-5619102	SLC transporter disorders	2/208	70/8530	0.512485	0.752712	0.615319	SLC1A1/GCKR	2	0.0285714	0.00961538	0.00820633
R-HSA-204998	R-HSA-204998	Cell death signalling via NRAGE, NRIF and NADE	2/208	71/8530	0.520098	0.75747	0.619208	SQSTM1/ARHGEF37	2	0.028169	0.00961538	0.00832356
R-HSA-418346	R-HSA-418346	Platelet homeostasis	2/208	73/8530	0.535086	0.765906	0.626104	ITPR1/PDE5A	2	0.0273973	0.00961538	0.00855803
R-HSA-9013106	R-HSA-9013106	RHOC GTPase cycle	2/208	73/8530	0.535086	0.765906	0.626104	BCR/OPHN1	2	0.0273973	0.00961538	0.00855803
R-HSA-198933	R-HSA-198933	Immunoregulatory interactions between a Lymphoid and a non-Lymphoid cell	2/208	74/8530	0.542459	0.770445	0.629815	NPDC1/CLEC2B	2	0.027027	0.00961538	0.00867526
R-HSA-1483255	R-HSA-1483255	PI Metabolism	2/208	75/8530	0.549752	0.772941	0.631856	INPP4B/GDPD1	2	0.0266667	0.00961538	0.0087925
R-HSA-2029480	R-HSA-2029480	Fcgamma receptor (FCGR) dependent phagocytosis	2/208	77/8530	0.564091	0.786172	0.642671	ITPR1/CYFIP2	2	0.025974	0.00961538	0.00902696
R-HSA-428157	R-HSA-428157	Sphingolipid metabolism	2/208	78/8530	0.571138	0.787859	0.644051	SGMS2/PLPP1	2	0.025641	0.00961538	0.0091442
R-HSA-70326	R-HSA-70326	Glucose metabolism	2/208	81/8530	0.591782	0.794679	0.649626	BPGM/GCKR	2	0.0246914	0.00961538	0.0094959
R-HSA-425393	R-HSA-425393	Transport of inorganic cations/anions and amino acids/oligopeptides	2/208	82/8530	0.598498	0.795477	0.650278	SLC1A1/SLC6A15	2	0.0243902	0.00961538	0.00961313
R-HSA-442755	R-HSA-442755	Activation of NMDA receptors and postsynaptic events	2/208	82/8530	0.598498	0.795477	0.650278	GRIA3/PRKAA2	2	0.0243902	0.00961538	0.00961313
R-HSA-5668541	R-HSA-5668541	TNFR2 non-canonical NF-kB pathway	2/208	86/8530	0.624534	0.816985	0.66786	BIRC3/TNFSF9	2	0.0232558	0.00961538	0.0100821
R-HSA-15869	R-HSA-15869	Metabolism of nucleotides	2/208	89/8530	0.643194	0.818099	0.668771	GLRX/GMPR	2	0.0224719	0.00961538	0.0104338
R-HSA-3371556	R-HSA-3371556	Cellular response to heat stress	2/208	89/8530	0.643194	0.818099	0.668771	HSPB8/HSPA4L	2	0.0224719	0.00961538	0.0104338
R-HSA-5173105	R-HSA-5173105	O-linked glycosylation	2/208	90/8530	0.64925	0.818099	0.668771	ADAMTSL4/GALNT3	2	0.0222222	0.00961538	0.010551
R-HSA-193704	R-HSA-193704	p75 NTR receptor-mediated signalling	2/208	91/8530	0.655225	0.818099	0.668771	SQSTM1/ARHGEF37	2	0.021978	0.00961538	0.0106682
R-HSA-1592230	R-HSA-1592230	Mitochondrial biogenesis	2/208	92/8530	0.661119	0.822124	0.672061	MEF2C/PRKAA2	2	0.0217391	0.00961538	0.0107855
R-HSA-8856825	R-HSA-8856825	Cargo recognition for clathrin-mediated endocytosis	2/208	94/8530	0.672665	0.827315	0.676304	SGIP1/EREG	2	0.0212766	0.00961538	0.0110199
R-HSA-8878159	R-HSA-8878159	Transcriptional regulation by RUNX3	2/208	94/8530	0.672665	0.827315	0.676304	RBPJ/CDKN2A	2	0.0212766	0.00961538	0.0110199
R-HSA-5607764	R-HSA-5607764	CLEC7A (Dectin-1) signaling	2/208	96/8530	0.683891	0.833219	0.681131	ITPR1/NFATC1	2	0.0208333	0.00961538	0.0112544
R-HSA-9020702	R-HSA-9020702	Interleukin-1 signaling	2/208	96/8530	0.683891	0.833219	0.681131	SQSTM1/S100B	2	0.0208333	0.00961538	0.0112544
R-HSA-9006936	R-HSA-9006936	Signaling by TGFB family members	2/208	97/8530	0.689386	0.833852	0.681649	CDKN2B/ACVRL1	2	0.0206186	0.00961538	0.0113716
R-HSA-983705	R-HSA-983705	Signaling by the B Cell Receptor (BCR)	2/208	103/8530	0.720727	0.852792	0.697132	ITPR1/NFATC1	2	0.0194175	0.00961538	0.012075
R-HSA-2454202	R-HSA-2454202	Fc epsilon receptor (FCERI) signaling	2/208	121/8530	0.79917	0.880559	0.71983	ITPR1/NFATC1	2	0.0165289	0.00961538	0.0141852
R-HSA-983231	R-HSA-983231	Factors involved in megakaryocyte development and platelet production	2/208	124/8530	0.810172	0.889599	0.72722	GATA6/DOCK3	2	0.016129	0.00961538	0.0145369
R-HSA-8957322	R-HSA-8957322	Metabolism of steroids	2/208	128/8530	0.824009	0.894716	0.731403	AKR1C2/CYP19A1	2	0.015625	0.00961538	0.0150059
R-HSA-8856828	R-HSA-8856828	Clathrin-mediated endocytosis	2/208	133/8530	0.840033	0.904651	0.739525	SGIP1/EREG	2	0.0150376	0.00961538	0.015592
R-HSA-8978868	R-HSA-8978868	Fatty acid metabolism	2/208	142/8530	0.865594	0.921619	0.753395	PTGS1/PRKAA2	2	0.0140845	0.00961538	0.0166471
R-HSA-9013148	R-HSA-9013148	CDC42 GTPase cycle	2/208	147/8530	0.878128	0.923734	0.755124	BCR/OPHN1	2	0.0136054	0.00961538	0.0172333
R-HSA-453279	R-HSA-453279	Mitotic G1 phase and G1/S transition	2/208	148/8530	0.880503	0.923734	0.755124	CDKN2B/CDKN2A	2	0.0135135	0.00961538	0.0173505
R-HSA-112314	R-HSA-112314	Neurotransmitter receptors and postsynaptic signal transmission	2/208	151/8530	0.887373	0.923885	0.755248	GRIA3/PRKAA2	2	0.013245	0.00961538	0.0177022
R-HSA-5633007	R-HSA-5633007	Regulation of TP53 Activity	2/208	153/8530	0.891749	0.926968	0.757768	CDKN2A/PRKAA2	2	0.0130719	0.00961538	0.0179367
R-HSA-8951664	R-HSA-8951664	Neddylation	2/208	216/8530	0.970499	0.985043	0.805242	EPAS1/KLHL13	2	0.00925926	0.00961538	0.0253224
R-HSA-1852241	R-HSA-1852241	Organelle biogenesis and maintenance	2/208	284/8530	0.993325	0.997958	0.8158	MEF2C/PRKAA2	2	0.00704225	0.00961538	0.0332943
R-HSA-3700989	R-HSA-3700989	Transcriptional Regulation by TP53	2/208	350/8530	0.99851	0.999221	0.816832	CDKN2A/PRKAA2	2	0.00571429	0.00961538	0.0410317
R-HSA-140342	R-HSA-140342	Apoptosis induced DNA fragmentation	1/208	8530-10-01	0.218859	0.60508	0.494635	H1-2	1	0.1	0.00480769	0.00117233
R-HSA-400451	R-HSA-400451	Free fatty acids regulate insulin secretion	1/208	8530-10-01	0.218859	0.60508	0.494635	CD36	1	0.1	0.00480769	0.00117233
R-HSA-400511	R-HSA-400511	Synthesis, secretion, and inactivation of Glucose-dependent Insulinotropic Polypeptide (GIP)	1/208	8530-10-01	0.218859	0.60508	0.494635	DPP4	1	0.1	0.00480769	0.00117233
R-HSA-418038	R-HSA-418038	Nucleotide-like (purinergic) receptors	1/208	8530-10-01	0.218859	0.60508	0.494635	P2RY2	1	0.1	0.00480769	0.00117233
R-HSA-419408	R-HSA-419408	Lysosphingolipid and LPA receptors	1/208	8530-10-01	0.218859	0.60508	0.494635	PLPPR4	1	0.1	0.00480769	0.00117233
R-HSA-446107	R-HSA-446107	Type I hemidesmosome assembly	1/208	8530-10-01	0.218859	0.60508	0.494635	LAMA3	1	0.1	0.00480769	0.00117233
R-HSA-5083625	R-HSA-5083625	Defective GALNT3 causes familial hyperphosphatemic tumoral calcinosis (HFTC)	1/208	8530-10-01	0.218859	0.60508	0.494635	GALNT3	1	0.1	0.00480769	0.00117233
R-HSA-9020956	R-HSA-9020956	Interleukin-27 signaling	1/208	8530-10-01	0.218859	0.60508	0.494635	CRLF1	1	0.1	0.00480769	0.00117233
R-HSA-111458	R-HSA-111458	Formation of apoptosome	1/208	8530-11-01	0.237929	0.623734	0.509883	UACA	1	0.0909091	0.00480769	0.00128957
R-HSA-202430	R-HSA-202430	Translocation of ZAP-70 to Immunological synapse	1/208	8530-11-01	0.237929	0.623734	0.509883	HLA-DRB5	1	0.0909091	0.00480769	0.00128957
R-HSA-2025928	R-HSA-2025928	Calcineurin activates NFAT	1/208	8530-11-01	0.237929	0.623734	0.509883	NFATC1	1	0.0909091	0.00480769	0.00128957
R-HSA-3772470	R-HSA-3772470	Negative regulation of TCF-dependent signaling by WNT ligand antagonists	1/208	8530-11-01	0.237929	0.623734	0.509883	DKK1	1	0.0909091	0.00480769	0.00128957
R-HSA-391903	R-HSA-391903	Eicosanoid ligand-binding receptors	1/208	8530-11-01	0.237929	0.623734	0.509883	PTGER3	1	0.0909091	0.00480769	0.00128957
R-HSA-879415	R-HSA-879415	Advanced glycosylation endproduct receptor signaling	1/208	8530-11-01	0.237929	0.623734	0.509883	S100B	1	0.0909091	0.00480769	0.00128957
R-HSA-8847993	R-HSA-8847993	ERBB2 Activates PTK6 Signaling	1/208	8530-11-01	0.237929	0.623734	0.509883	EREG	1	0.0909091	0.00480769	0.00128957
R-HSA-9627069	R-HSA-9627069	Regulation of the apoptosome activity	1/208	8530-11-01	0.237929	0.623734	0.509883	UACA	1	0.0909091	0.00480769	0.00128957
R-HSA-9651496	R-HSA-9651496	Defects of contact activation system (CAS) and kallikrein/kinin system (KKS)	1/208	8530-11-01	0.237929	0.623734	0.509883	SERPING1	1	0.0909091	0.00480769	0.00128957
R-HSA-9671793	R-HSA-9671793	Diseases of hemostasis	1/208	8530-11-01	0.237929	0.623734	0.509883	SERPING1	1	0.0909091	0.00480769	0.00128957
R-HSA-1187000	R-HSA-1187000	Fertilization	1/208	8530-12-01	0.256536	0.629853	0.514885	CATSPERG	1	0.0833333	0.00480769	0.0014068
R-HSA-1250347	R-HSA-1250347	SHC1 events in ERBB4 signaling	1/208	8530-12-01	0.256536	0.629853	0.514885	EREG	1	0.0833333	0.00480769	0.0014068
R-HSA-139853	R-HSA-139853	Elevation of cytosolic Ca2+ levels	1/208	8530-12-01	0.256536	0.629853	0.514885	ITPR1	1	0.0833333	0.00480769	0.0014068
R-HSA-193775	R-HSA-193775	Synthesis of bile acids and bile salts via 24-hydroxycholesterol	1/208	8530-12-01	0.256536	0.629853	0.514885	AKR1C2	1	0.0833333	0.00480769	0.0014068
R-HSA-193807	R-HSA-193807	Synthesis of bile acids and bile salts via 27-hydroxycholesterol	1/208	8530-12-01	0.256536	0.629853	0.514885	AKR1C2	1	0.0833333	0.00480769	0.0014068
R-HSA-200425	R-HSA-200425	Carnitine metabolism	1/208	8530-12-01	0.256536	0.629853	0.514885	PRKAA2	1	0.0833333	0.00480769	0.0014068
R-HSA-210744	R-HSA-210744	Regulation of gene expression in late stage (branching morphogenesis) pancreatic bud precursor cells	1/208	8530-12-01	0.256536	0.629853	0.514885	RBPJ	1	0.0833333	0.00480769	0.0014068
R-HSA-2162123	R-HSA-2162123	Synthesis of Prostaglandins (PG) and Thromboxanes (TX)	1/208	8530-12-01	0.256536	0.629853	0.514885	PTGS1	1	0.0833333	0.00480769	0.0014068
R-HSA-381771	R-HSA-381771	Synthesis, secretion, and inactivation of Glucagon-like Peptide-1 (GLP-1)	1/208	8530-12-01	0.256536	0.629853	0.514885	DPP4	1	0.0833333	0.00480769	0.0014068
R-HSA-71064	R-HSA-71064	Lysine catabolism	1/208	8530-12-01	0.256536	0.629853	0.514885	CRYM	1	0.0833333	0.00480769	0.0014068
R-HSA-74217	R-HSA-74217	Purine salvage	1/208	8530-12-01	0.256536	0.629853	0.514885	GMPR	1	0.0833333	0.00480769	0.0014068
R-HSA-111461	R-HSA-111461	Cytochrome c-mediated apoptotic response	1/208	13/8530	0.27469	0.63198	0.516624	UACA	1	0.0769231	0.00480769	0.00152403
R-HSA-171007	R-HSA-171007	p38MAPK events	1/208	13/8530	0.27469	0.63198	0.516624	MAPKAPK3	1	0.0769231	0.00480769	0.00152403
R-HSA-179812	R-HSA-179812	GRB2 events in EGFR signaling	1/208	13/8530	0.27469	0.63198	0.516624	EREG	1	0.0769231	0.00480769	0.00152403
R-HSA-209543	R-HSA-209543	p75NTR recruits signalling complexes	1/208	13/8530	0.27469	0.63198	0.516624	SQSTM1	1	0.0769231	0.00480769	0.00152403
R-HSA-209560	R-HSA-209560	NF-kB is activated and signals survival	1/208	13/8530	0.27469	0.63198	0.516624	SQSTM1	1	0.0769231	0.00480769	0.00152403
R-HSA-2559584	R-HSA-2559584	Formation of Senescence-Associated Heterochromatin Foci (SAHF)	1/208	13/8530	0.27469	0.63198	0.516624	H1-2	1	0.0769231	0.00480769	0.00152403
R-HSA-3656237	R-HSA-3656237	Defective EXT2 causes exostoses 2	1/208	13/8530	0.27469	0.63198	0.516624	SDC2	1	0.0769231	0.00480769	0.00152403
R-HSA-3656253	R-HSA-3656253	Defective EXT1 causes exostoses 1, TRPS2 and CHDS	1/208	13/8530	0.27469	0.63198	0.516624	SDC2	1	0.0769231	0.00480769	0.00152403
R-HSA-5140745	R-HSA-5140745	WNT5A-dependent internalization of FZD2, FZD5 and ROR2	1/208	13/8530	0.27469	0.63198	0.516624	FZD5	1	0.0769231	0.00480769	0.00152403
R-HSA-5654688	R-HSA-5654688	SHC-mediated cascade:FGFR1	1/208	13/8530	0.27469	0.63198	0.516624	FGF2	1	0.0769231	0.00480769	0.00152403
R-HSA-5654689	R-HSA-5654689	PI-3K cascade:FGFR1	1/208	13/8530	0.27469	0.63198	0.516624	FGF2	1	0.0769231	0.00480769	0.00152403
R-HSA-6785631	R-HSA-6785631	ERBB2 Regulates Cell Motility	1/208	13/8530	0.27469	0.63198	0.516624	EREG	1	0.0769231	0.00480769	0.00152403
R-HSA-8963889	R-HSA-8963889	Assembly of active LPL and LIPC lipase complexes	1/208	13/8530	0.27469	0.63198	0.516624	LMF1	1	0.0769231	0.00480769	0.00152403
R-HSA-1482801	R-HSA-1482801	Acyl chain remodelling of PS	1/208	14/8530	0.292404	0.634989	0.519084	PLAAT3	1	0.0714286	0.00480769	0.00164127
R-HSA-156584	R-HSA-156584	Cytosolic sulfonation of small molecules	1/208	14/8530	0.292404	0.634989	0.519084	SULT1C2	1	0.0714286	0.00480769	0.00164127
R-HSA-180336	R-HSA-180336	SHC1 events in EGFR signaling	1/208	14/8530	0.292404	0.634989	0.519084	EREG	1	0.0714286	0.00480769	0.00164127
R-HSA-1855183	R-HSA-1855183	Synthesis of IP2, IP, and Ins in the cytosol	1/208	14/8530	0.292404	0.634989	0.519084	INPP4B	1	0.0714286	0.00480769	0.00164127
R-HSA-1963640	R-HSA-1963640	GRB2 events in ERBB2 signaling	1/208	14/8530	0.292404	0.634989	0.519084	EREG	1	0.0714286	0.00480769	0.00164127
R-HSA-1963642	R-HSA-1963642	PI3K events in ERBB2 signaling	1/208	14/8530	0.292404	0.634989	0.519084	EREG	1	0.0714286	0.00480769	0.00164127
R-HSA-3229121	R-HSA-3229121	Glycogen storage diseases	1/208	14/8530	0.292404	0.634989	0.519084	GBE1	1	0.0714286	0.00480769	0.00164127
R-HSA-399955	R-HSA-399955	SEMA3A-Plexin repulsion signaling by inhibiting Integrin adhesion	1/208	14/8530	0.292404	0.634989	0.519084	SEMA3A	1	0.0714286	0.00480769	0.00164127
R-HSA-400508	R-HSA-400508	Incretin synthesis, secretion, and inactivation	1/208	14/8530	0.292404	0.634989	0.519084	DPP4	1	0.0714286	0.00480769	0.00164127
R-HSA-5602498	R-HSA-5602498	MyD88 deficiency (TLR2/4)	1/208	14/8530	0.292404	0.634989	0.519084	CD36	1	0.0714286	0.00480769	0.00164127
R-HSA-8941856	R-HSA-8941856	RUNX3 regulates NOTCH signaling	1/208	14/8530	0.292404	0.634989	0.519084	RBPJ	1	0.0714286	0.00480769	0.00164127
R-HSA-196741	R-HSA-196741	Cobalamin (Cbl, vitamin B12) transport and metabolism	1/208	15/8530	0.309686	0.644853	0.527148	PRSS3	1	0.0666667	0.00480769	0.0017585
R-HSA-202427	R-HSA-202427	Phosphorylation of CD3 and TCR zeta chains	1/208	15/8530	0.309686	0.644853	0.527148	HLA-DRB5	1	0.0666667	0.00480769	0.0017585
R-HSA-3322077	R-HSA-3322077	Glycogen synthesis	1/208	15/8530	0.309686	0.644853	0.527148	GBE1	1	0.0666667	0.00480769	0.0017585
R-HSA-389948	R-HSA-389948	PD-1 signaling	1/208	15/8530	0.309686	0.644853	0.527148	HLA-DRB5	1	0.0666667	0.00480769	0.0017585
R-HSA-399956	R-HSA-399956	CRMPs in Sema3A signaling	1/208	15/8530	0.309686	0.644853	0.527148	SEMA3A	1	0.0666667	0.00480769	0.0017585
R-HSA-416993	R-HSA-416993	Trafficking of GluR2-containing AMPA receptors	1/208	15/8530	0.309686	0.644853	0.527148	GRIA3	1	0.0666667	0.00480769	0.0017585
R-HSA-5603041	R-HSA-5603041	IRAK4 deficiency (TLR2/4)	1/208	15/8530	0.309686	0.644853	0.527148	CD36	1	0.0666667	0.00480769	0.0017585
R-HSA-5654693	R-HSA-5654693	FRS-mediated FGFR1 signaling	1/208	15/8530	0.309686	0.644853	0.527148	FGF2	1	0.0666667	0.00480769	0.0017585
R-HSA-5676594	R-HSA-5676594	TNF receptor superfamily (TNFSF) members mediating non-canonical NF-kB pathway	1/208	15/8530	0.309686	0.644853	0.527148	BIRC3	1	0.0666667	0.00480769	0.0017585
R-HSA-5686938	R-HSA-5686938	Regulation of TLR by endogenous ligand	1/208	15/8530	0.309686	0.644853	0.527148	CD36	1	0.0666667	0.00480769	0.0017585
R-HSA-6788467	R-HSA-6788467	IL-6-type cytokine receptor ligand interactions	1/208	15/8530	0.309686	0.644853	0.527148	CRLF1	1	0.0666667	0.00480769	0.0017585
R-HSA-9648895	R-HSA-9648895	Response of EIF2AK1 (HRI) to heme deficiency	1/208	15/8530	0.309686	0.644853	0.527148	GRB10	1	0.0666667	0.00480769	0.0017585
R-HSA-1660516	R-HSA-1660516	Synthesis of PIPs at the early endosome membrane	1/208	16/8530	0.326549	0.649152	0.530662	INPP4B	1	0.0625	0.00480769	0.00187573
R-HSA-166663	R-HSA-166663	Initial triggering of complement	1/208	16/8530	0.326549	0.649152	0.530662	MASP1	1	0.0625	0.00480769	0.00187573
R-HSA-193639	R-HSA-193639	p75NTR signals via NF-kB	1/208	16/8530	0.326549	0.649152	0.530662	SQSTM1	1	0.0625	0.00480769	0.00187573
R-HSA-205043	R-HSA-205043	NRIF signals cell death from the nucleus	1/208	16/8530	0.326549	0.649152	0.530662	SQSTM1	1	0.0625	0.00480769	0.00187573
R-HSA-210993	R-HSA-210993	Tie2 Signaling	1/208	16/8530	0.326549	0.649152	0.530662	TEK	1	0.0625	0.00480769	0.00187573
R-HSA-3000480	R-HSA-3000480	Scavenging by Class A Receptors	1/208	16/8530	0.326549	0.649152	0.530662	MASP1	1	0.0625	0.00480769	0.00187573
R-HSA-399954	R-HSA-399954	Sema3A PAK dependent Axon repulsion	1/208	16/8530	0.326549	0.649152	0.530662	SEMA3A	1	0.0625	0.00480769	0.00187573
R-HSA-9034015	R-HSA-9034015	Signaling by NTRK3 (TRKC)	1/208	16/8530	0.326549	0.649152	0.530662	PTPRO	1	0.0625	0.00480769	0.00187573
R-HSA-180292	R-HSA-180292	GAB1 signalosome	1/208	17/8530	0.343002	0.658544	0.53834	EREG	1	0.0588235	0.00480769	0.00199297
R-HSA-2142845	R-HSA-2142845	Hyaluronan metabolism	1/208	17/8530	0.343002	0.658544	0.53834	HAS3	1	0.0588235	0.00480769	0.00199297
R-HSA-3560783	R-HSA-3560783	Defective B4GALT7 causes EDS, progeroid type	1/208	17/8530	0.343002	0.658544	0.53834	SDC2	1	0.0588235	0.00480769	0.00199297
R-HSA-3560801	R-HSA-3560801	Defective B3GAT3 causes JDSSDHD	1/208	17/8530	0.343002	0.658544	0.53834	SDC2	1	0.0588235	0.00480769	0.00199297
R-HSA-4420332	R-HSA-4420332	Defective B3GALT6 causes EDSP2 and SEMDJL1	1/208	17/8530	0.343002	0.658544	0.53834	SDC2	1	0.0588235	0.00480769	0.00199297
R-HSA-4641263	R-HSA-4641263	Regulation of FZD by ubiquitination	1/208	17/8530	0.343002	0.658544	0.53834	FZD5	1	0.0588235	0.00480769	0.00199297
R-HSA-70221	R-HSA-70221	Glycogen breakdown (glycogenolysis)	1/208	17/8530	0.343002	0.658544	0.53834	PHKA1	1	0.0588235	0.00480769	0.00199297
R-HSA-168927	R-HSA-168927	TICAM1, RIP1-mediated IKK complex recruitment	1/208	18/8530	0.359054	0.671187	0.548674	BIRC3	1	0.0555556	0.00480769	0.0021102
R-HSA-1839117	R-HSA-1839117	Signaling by cytosolic FGFR1 fusion mutants	1/208	18/8530	0.359054	0.671187	0.548674	BCR	1	0.0555556	0.00480769	0.0021102
R-HSA-2243919	R-HSA-2243919	Crosslinking of collagen fibrils	1/208	18/8530	0.359054	0.671187	0.548674	COL4A5	1	0.0555556	0.00480769	0.0021102
R-HSA-3232118	R-HSA-3232118	SUMOylation of transcription factors	1/208	18/8530	0.359054	0.671187	0.548674	CDKN2A	1	0.0555556	0.00480769	0.0021102
R-HSA-390522	R-HSA-390522	Striated Muscle Contraction	1/208	18/8530	0.359054	0.671187	0.548674	NEB	1	0.0555556	0.00480769	0.0021102
R-HSA-6803157	R-HSA-6803157	Antimicrobial peptides	1/208	18/8530	0.359054	0.671187	0.548674	PRSS3	1	0.0555556	0.00480769	0.0021102
R-HSA-9013695	R-HSA-9013695	NOTCH4 Intracellular Domain Regulates Transcription	1/208	18/8530	0.359054	0.671187	0.548674	RBPJ	1	0.0555556	0.00480769	0.0021102
R-HSA-438066	R-HSA-438066	Unblocking of NMDA receptors, glutamate binding and activation	1/208	19/8530	0.374716	0.684898	0.559883	GRIA3	1	0.0526316	0.00480769	0.00222743
R-HSA-5621575	R-HSA-5621575	CD209 (DC-SIGN) signaling	1/208	19/8530	0.374716	0.684898	0.559883	RPS6KA5	1	0.0526316	0.00480769	0.00222743
R-HSA-5669034	R-HSA-5669034	TNFs bind their physiological receptors	1/208	19/8530	0.374716	0.684898	0.559883	TNFSF9	1	0.0526316	0.00480769	0.00222743
R-HSA-8849932	R-HSA-8849932	Synaptic adhesion-like molecules	1/208	19/8530	0.374716	0.684898	0.559883	GRIA3	1	0.0526316	0.00480769	0.00222743
R-HSA-8851708	R-HSA-8851708	Signaling by FGFR2 IIIa TM	1/208	19/8530	0.374716	0.684898	0.559883	FGF2	1	0.0526316	0.00480769	0.00222743
R-HSA-1250196	R-HSA-1250196	SHC1 events in ERBB2 signaling	1/208	20/8530	0.389998	0.689852	0.563933	EREG	1	0.05	0.00480769	0.00234467
R-HSA-167044	R-HSA-167044	Signalling to RAS	1/208	20/8530	0.389998	0.689852	0.563933	MAPKAPK3	1	0.05	0.00480769	0.00234467
R-HSA-193368	R-HSA-193368	Synthesis of bile acids and bile salts via 7alpha-hydroxycholesterol	1/208	20/8530	0.389998	0.689852	0.563933	AKR1C2	1	0.05	0.00480769	0.00234467
R-HSA-2024096	R-HSA-2024096	HS-GAG degradation	1/208	20/8530	0.389998	0.689852	0.563933	SDC2	1	0.05	0.00480769	0.00234467
R-HSA-2029485	R-HSA-2029485	Role of phospholipids in phagocytosis	1/208	20/8530	0.389998	0.689852	0.563933	ITPR1	1	0.05	0.00480769	0.00234467
R-HSA-210991	R-HSA-210991	Basigin interactions	1/208	20/8530	0.389998	0.689852	0.563933	MMP1	1	0.05	0.00480769	0.00234467
R-HSA-8963899	R-HSA-8963899	Plasma lipoprotein remodeling	1/208	20/8530	0.389998	0.689852	0.563933	LMF1	1	0.05	0.00480769	0.00234467
R-HSA-9665686	R-HSA-9665686	Signaling by ERBB2 TMD/JMD mutants	1/208	20/8530	0.389998	0.689852	0.563933	EREG	1	0.05	0.00480769	0.00234467
R-HSA-1266695	R-HSA-1266695	Interleukin-7 signaling	1/208	21/8530	0.404907	0.697458	0.570151	TSLP	1	0.047619	0.00480769	0.0024619
R-HSA-211976	R-HSA-211976	Endogenous sterols	1/208	21/8530	0.404907	0.697458	0.570151	CYP19A1	1	0.047619	0.00480769	0.0024619
R-HSA-420029	R-HSA-420029	Tight junction interactions	1/208	21/8530	0.404907	0.697458	0.570151	CLDN14	1	0.047619	0.00480769	0.0024619
R-HSA-5205685	R-HSA-5205685	PINK1-PRKN Mediated Mitophagy	1/208	21/8530	0.404907	0.697458	0.570151	SQSTM1	1	0.047619	0.00480769	0.0024619
R-HSA-5218921	R-HSA-5218921	VEGFR2 mediated cell proliferation	1/208	21/8530	0.404907	0.697458	0.570151	ITPR1	1	0.047619	0.00480769	0.0024619
R-HSA-5223345	R-HSA-5223345	Miscellaneous transport and binding events	1/208	21/8530	0.404907	0.697458	0.570151	ANKH	1	0.047619	0.00480769	0.0024619
R-HSA-8956321	R-HSA-8956321	Nucleotide salvage	1/208	21/8530	0.404907	0.697458	0.570151	GMPR	1	0.047619	0.00480769	0.0024619
R-HSA-9013508	R-HSA-9013508	NOTCH3 Intracellular Domain Regulates Transcription	1/208	21/8530	0.404907	0.697458	0.570151	RBPJ	1	0.047619	0.00480769	0.0024619
R-HSA-933542	R-HSA-933542	TRAF6 mediated NF-kB activation	1/208	21/8530	0.404907	0.697458	0.570151	S100B	1	0.047619	0.00480769	0.0024619
R-HSA-1971475	R-HSA-1971475	A tetrasaccharide linker sequence is required for GAG synthesis	1/208	22/8530	0.419454	0.709514	0.580006	SDC2	1	0.0454545	0.00480769	0.00257913
R-HSA-450302	R-HSA-450302	activated TAK1 mediates p38 MAPK activation	1/208	22/8530	0.419454	0.709514	0.580006	MAPKAPK3	1	0.0454545	0.00480769	0.00257913
R-HSA-6783589	R-HSA-6783589	Interleukin-6 family signaling	1/208	22/8530	0.419454	0.709514	0.580006	CRLF1	1	0.0454545	0.00480769	0.00257913
R-HSA-937041	R-HSA-937041	IKK complex recruitment mediated by RIP1	1/208	22/8530	0.419454	0.709514	0.580006	BIRC3	1	0.0454545	0.00480769	0.00257913
R-HSA-114508	R-HSA-114508	Effects of PIP2 hydrolysis	1/208	23/8530	0.433647	0.719338	0.588037	ITPR1	1	0.0434783	0.00480769	0.00269637
R-HSA-5654687	R-HSA-5654687	Downstream signaling of activated FGFR1	1/208	23/8530	0.433647	0.719338	0.588037	FGF2	1	0.0434783	0.00480769	0.00269637
R-HSA-9013422	R-HSA-9013422	RHOBTB1 GTPase cycle	1/208	23/8530	0.433647	0.719338	0.588037	PDE5A	1	0.0434783	0.00480769	0.00269637
R-HSA-9619483	R-HSA-9619483	Activation of AMPK downstream of NMDARs	1/208	23/8530	0.433647	0.719338	0.588037	PRKAA2	1	0.0434783	0.00480769	0.00269637
R-HSA-9664565	R-HSA-9664565	Signaling by ERBB2 KD Mutants	1/208	23/8530	0.433647	0.719338	0.588037	EREG	1	0.0434783	0.00480769	0.00269637
R-HSA-1227990	R-HSA-1227990	Signaling by ERBB2 in Cancer	1/208	24/8530	0.447495	0.722242	0.59041	EREG	1	0.0416667	0.00480769	0.0028136
R-HSA-186712	R-HSA-186712	Regulation of beta-cell development	1/208	24/8530	0.447495	0.722242	0.59041	RBPJ	1	0.0416667	0.00480769	0.0028136
R-HSA-201451	R-HSA-201451	Signaling by BMP	1/208	24/8530	0.447495	0.722242	0.59041	ACVRL1	1	0.0416667	0.00480769	0.0028136
R-HSA-2022928	R-HSA-2022928	HS-GAG biosynthesis	1/208	24/8530	0.447495	0.722242	0.59041	SDC2	1	0.0416667	0.00480769	0.0028136
R-HSA-3371571	R-HSA-3371571	HSF1-dependent transactivation	1/208	24/8530	0.447495	0.722242	0.59041	HSPB8	1	0.0416667	0.00480769	0.0028136
R-HSA-9006115	R-HSA-9006115	Signaling by NTRK2 (TRKB)	1/208	24/8530	0.447495	0.722242	0.59041	DOCK3	1	0.0416667	0.00480769	0.0028136
R-HSA-9634638	R-HSA-9634638	Estrogen-dependent nuclear events downstream of ESR-membrane signaling	1/208	24/8530	0.447495	0.722242	0.59041	EREG	1	0.0416667	0.00480769	0.0028136
R-HSA-1368108	R-HSA-1368108	BMAL1:CLOCK,NPAS2 activates circadian gene expression	1/208	25/8530	0.461005	0.722242	0.59041	BHLHE40	1	0.04	0.00480769	0.00293083
R-HSA-1643713	R-HSA-1643713	Signaling by EGFR in Cancer	1/208	25/8530	0.461005	0.722242	0.59041	EREG	1	0.04	0.00480769	0.00293083
R-HSA-202433	R-HSA-202433	Generation of second messenger molecules	1/208	25/8530	0.461005	0.722242	0.59041	HLA-DRB5	1	0.04	0.00480769	0.00293083
R-HSA-380108	R-HSA-380108	Chemokine receptors bind chemokines	1/208	25/8530	0.461005	0.722242	0.59041	CCR7	1	0.04	0.00480769	0.00293083
R-HSA-399719	R-HSA-399719	Trafficking of AMPA receptors	1/208	25/8530	0.461005	0.722242	0.59041	GRIA3	1	0.04	0.00480769	0.00293083
R-HSA-399721	R-HSA-399721	Glutamate binding, activation of AMPA receptors and synaptic plasticity	1/208	25/8530	0.461005	0.722242	0.59041	GRIA3	1	0.04	0.00480769	0.00293083
R-HSA-418360	R-HSA-418360	Platelet calcium homeostasis	1/208	25/8530	0.461005	0.722242	0.59041	ITPR1	1	0.04	0.00480769	0.00293083
R-HSA-418990	R-HSA-418990	Adherens junctions interactions	1/208	25/8530	0.461005	0.722242	0.59041	CDH18	1	0.04	0.00480769	0.00293083
R-HSA-5579029	R-HSA-5579029	Metabolic disorders of biological oxidation enzymes	1/208	25/8530	0.461005	0.722242	0.59041	CYP19A1	1	0.04	0.00480769	0.00293083
R-HSA-5654726	R-HSA-5654726	Negative regulation of FGFR1 signaling	1/208	25/8530	0.461005	0.722242	0.59041	FGF2	1	0.04	0.00480769	0.00293083
R-HSA-5689901	R-HSA-5689901	Metalloprotease DUBs	1/208	25/8530	0.461005	0.722242	0.59041	H2AC6	1	0.04	0.00480769	0.00293083
R-HSA-3214842	R-HSA-3214842	HDMs demethylate histones	1/208	26/8530	0.474187	0.725616	0.593169	H4C8	1	0.0384615	0.00480769	0.00304807
R-HSA-352230	R-HSA-352230	Amino acid transport across the plasma membrane	1/208	26/8530	0.474187	0.725616	0.593169	SLC6A15	1	0.0384615	0.00480769	0.00304807
R-HSA-5260271	R-HSA-5260271	Diseases of Immune System	1/208	26/8530	0.474187	0.725616	0.593169	CD36	1	0.0384615	0.00480769	0.00304807
R-HSA-5602358	R-HSA-5602358	Diseases associated with the TLR signaling cascade	1/208	26/8530	0.474187	0.725616	0.593169	CD36	1	0.0384615	0.00480769	0.00304807
R-HSA-8863795	R-HSA-8863795	Downregulation of ERBB2 signaling	1/208	26/8530	0.474187	0.725616	0.593169	EREG	1	0.0384615	0.00480769	0.00304807
R-HSA-8979227	R-HSA-8979227	Triglyceride metabolism	1/208	26/8530	0.474187	0.725616	0.593169	DGAT2	1	0.0384615	0.00480769	0.00304807
R-HSA-196071	R-HSA-196071	Metabolism of steroid hormones	1/208	27/8530	0.487048	0.731684	0.598129	CYP19A1	1	0.037037	0.00480769	0.0031653
R-HSA-4641262	R-HSA-4641262	Disassembly of the destruction complex and recruitment of AXIN to the membrane	1/208	27/8530	0.487048	0.731684	0.598129	FZD5	1	0.037037	0.00480769	0.0031653
R-HSA-5357956	R-HSA-5357956	TNFR1-induced NFkappaB signaling pathway	1/208	27/8530	0.487048	0.731684	0.598129	BIRC3	1	0.037037	0.00480769	0.0031653
R-HSA-983695	R-HSA-983695	Antigen activates B Cell Receptor (BCR) leading to generation of second messengers	1/208	27/8530	0.487048	0.731684	0.598129	ITPR1	1	0.037037	0.00480769	0.0031653
R-HSA-350054	R-HSA-350054	Notch-HLH transcription pathway	1/208	28/8530	0.499596	0.743742	0.607986	RBPJ	1	0.0357143	0.00480769	0.00328253
R-HSA-380972	R-HSA-380972	Energy dependent regulation of mTOR by LKB1-AMPK	1/208	28/8530	0.499596	0.743742	0.607986	PRKAA2	1	0.0357143	0.00480769	0.00328253
R-HSA-5205647	R-HSA-5205647	Mitophagy	1/208	28/8530	0.499596	0.743742	0.607986	SQSTM1	1	0.0357143	0.00480769	0.00328253
R-HSA-1980145	R-HSA-1980145	Signaling by NOTCH2	1/208	29/8530	0.511838	0.752712	0.615319	RBPJ	1	0.0344828	0.00480769	0.00339977
R-HSA-445989	R-HSA-445989	TAK1 activates NFkB by phosphorylation and activation of IKKs complex	1/208	29/8530	0.511838	0.752712	0.615319	S100B	1	0.0344828	0.00480769	0.00339977
R-HSA-499943	R-HSA-499943	Interconversion of nucleotide di- and triphosphates	1/208	29/8530	0.511838	0.752712	0.615319	GLRX	1	0.0344828	0.00480769	0.00339977
R-HSA-5213460	R-HSA-5213460	RIPK1-mediated regulated necrosis	1/208	29/8530	0.511838	0.752712	0.615319	BIRC3	1	0.0344828	0.00480769	0.00339977
R-HSA-5675482	R-HSA-5675482	Regulation of necroptotic cell death	1/208	29/8530	0.511838	0.752712	0.615319	BIRC3	1	0.0344828	0.00480769	0.00339977
R-HSA-182971	R-HSA-182971	EGFR downregulation	1/208	30/8530	0.523782	0.75747	0.619208	EREG	1	0.0333333	0.00480769	0.003517
R-HSA-192105	R-HSA-192105	Synthesis of bile acids and bile salts	1/208	30/8530	0.523782	0.75747	0.619208	AKR1C2	1	0.0333333	0.00480769	0.003517
R-HSA-5663084	R-HSA-5663084	Diseases of carbohydrate metabolism	1/208	30/8530	0.523782	0.75747	0.619208	GBE1	1	0.0333333	0.00480769	0.003517
R-HSA-8964043	R-HSA-8964043	Plasma lipoprotein clearance	1/208	30/8530	0.523782	0.75747	0.619208	SCARB1	1	0.0333333	0.00480769	0.003517
R-HSA-170822	R-HSA-170822	Regulation of Glucokinase by Glucokinase Regulatory Protein	1/208	31/8530	0.535436	0.765906	0.626104	GCKR	1	0.0322581	0.00480769	0.00363423
R-HSA-2173796	R-HSA-2173796	SMAD2/SMAD3:SMAD4 heterotrimer regulates transcription	1/208	31/8530	0.535436	0.765906	0.626104	CDKN2B	1	0.0322581	0.00480769	0.00363423
R-HSA-5619107	R-HSA-5619107	Defective TPR may confer susceptibility towards thyroid papillary carcinoma (TPC)	1/208	31/8530	0.535436	0.765906	0.626104	GCKR	1	0.0322581	0.00480769	0.00363423
R-HSA-194068	R-HSA-194068	Bile acid and bile salt metabolism	1/208	32/8530	0.546805	0.770445	0.629815	AKR1C2	1	0.03125	0.00480769	0.00375147
R-HSA-5083635	R-HSA-5083635	Defective B3GALTL causes Peters-plus syndrome (PpS)	1/208	32/8530	0.546805	0.770445	0.629815	ADAMTSL4	1	0.03125	0.00480769	0.00375147
R-HSA-5357905	R-HSA-5357905	Regulation of TNFR1 signaling	1/208	32/8530	0.546805	0.770445	0.629815	BIRC3	1	0.03125	0.00480769	0.00375147
R-HSA-6802948	R-HSA-6802948	Signaling by high-kinase activity BRAF mutants	1/208	32/8530	0.546805	0.770445	0.629815	KSR1	1	0.03125	0.00480769	0.00375147
R-HSA-9013407	R-HSA-9013407	RHOH GTPase cycle	1/208	32/8530	0.546805	0.770445	0.629815	UACA	1	0.03125	0.00480769	0.00375147
R-HSA-9013424	R-HSA-9013424	RHOV GTPase cycle	1/208	32/8530	0.546805	0.770445	0.629815	SH3RF1	1	0.03125	0.00480769	0.00375147
R-HSA-187687	R-HSA-187687	Signalling to ERKs	1/208	33/8530	0.557898	0.779398	0.637134	MAPKAPK3	1	0.030303	0.00480769	0.0038687
R-HSA-3299685	R-HSA-3299685	Detoxification of Reactive Oxygen Species	1/208	33/8530	0.557898	0.779398	0.637134	SOD3	1	0.030303	0.00480769	0.0038687
R-HSA-5173214	R-HSA-5173214	O-glycosylation of TSR domain-containing proteins	1/208	33/8530	0.557898	0.779398	0.637134	ADAMTSL4	1	0.030303	0.00480769	0.0038687
R-HSA-2129379	R-HSA-2129379	Molecules associated with elastic fibres	1/208	34/8530	0.56872	0.786172	0.642671	MFAP5	1	0.0294118	0.00480769	0.00398593
R-HSA-381676	R-HSA-381676	Glucagon-like Peptide-1 (GLP1) regulates insulin secretion	1/208	34/8530	0.56872	0.786172	0.642671	ITPR1	1	0.0294118	0.00480769	0.00398593
R-HSA-5663213	R-HSA-5663213	RHO GTPases Activate WASPs and WAVEs	1/208	34/8530	0.56872	0.786172	0.642671	CYFIP2	1	0.0294118	0.00480769	0.00398593
R-HSA-9607240	R-HSA-9607240	FLT3 Signaling	1/208	34/8530	0.56872	0.786172	0.642671	GRB10	1	0.0294118	0.00480769	0.00398593
R-HSA-111465	R-HSA-111465	Apoptotic cleavage of cellular proteins	1/208	35/8530	0.579279	0.792444	0.647798	SATB1	1	0.0285714	0.00480769	0.00410317
R-HSA-168638	R-HSA-168638	NOD1/2 Signaling Pathway	1/208	35/8530	0.579279	0.792444	0.647798	BIRC3	1	0.0285714	0.00480769	0.00410317
R-HSA-8853659	R-HSA-8853659	RET signaling	1/208	35/8530	0.579279	0.792444	0.647798	GRB10	1	0.0285714	0.00480769	0.00410317
R-HSA-9706574	R-HSA-9706574	RHOBTB GTPase Cycle	1/208	35/8530	0.579279	0.792444	0.647798	PDE5A	1	0.0285714	0.00480769	0.00410317
R-HSA-2142753	R-HSA-2142753	Arachidonic acid metabolism	1/208	36/8530	0.58958	0.793652	0.648786	PTGS1	1	0.0277778	0.00480769	0.0042204
R-HSA-5673000	R-HSA-5673000	RAF activation	1/208	36/8530	0.58958	0.793652	0.648786	KSR1	1	0.0277778	0.00480769	0.0042204
R-HSA-5674135	R-HSA-5674135	MAP2K and MAPK activation	1/208	36/8530	0.58958	0.793652	0.648786	KSR1	1	0.0277778	0.00480769	0.0042204
R-HSA-6804757	R-HSA-6804757	Regulation of TP53 Degradation	1/208	36/8530	0.58958	0.793652	0.648786	CDKN2A	1	0.0277778	0.00480769	0.0042204
R-HSA-9664323	R-HSA-9664323	FCGR3A-mediated IL10 synthesis	1/208	36/8530	0.58958	0.793652	0.648786	ITPR1	1	0.0277778	0.00480769	0.0042204
R-HSA-1433557	R-HSA-1433557	Signaling by SCF-KIT	1/208	37/8530	0.59963	0.795477	0.650278	GRB10	1	0.027027	0.00480769	0.00433763
R-HSA-163841	R-HSA-163841	Gamma carboxylation, hypusine formation and arylsulfatase activation	1/208	37/8530	0.59963	0.795477	0.650278	FN3K	1	0.027027	0.00480769	0.00433763
R-HSA-3560782	R-HSA-3560782	Diseases associated with glycosaminoglycan metabolism	1/208	37/8530	0.59963	0.795477	0.650278	SDC2	1	0.027027	0.00480769	0.00433763
R-HSA-6806003	R-HSA-6806003	Regulation of TP53 Expression and Degradation	1/208	37/8530	0.59963	0.795477	0.650278	CDKN2A	1	0.027027	0.00480769	0.00433763
R-HSA-8853884	R-HSA-8853884	Transcriptional Regulation by VENTX	1/208	38/8530	0.609436	0.805238	0.658257	CDKN2A	1	0.0263158	0.00480769	0.00445487
R-HSA-211897	R-HSA-211897	Cytochrome P450 - arranged by substrate type	1/208	39/8530	0.619002	0.811361	0.663263	CYP19A1	1	0.025641	0.00480769	0.0045721
R-HSA-9035034	R-HSA-9035034	RHOF GTPase cycle	1/208	39/8530	0.619002	0.811361	0.663263	BAIAP2L1	1	0.025641	0.00480769	0.0045721
R-HSA-9656223	R-HSA-9656223	Signaling by RAF1 mutants	1/208	39/8530	0.619002	0.811361	0.663263	KSR1	1	0.025641	0.00480769	0.0045721
R-HSA-9662361	R-HSA-9662361	Sensory processing of sound by outer hair cells of the cochlea	1/208	39/8530	0.619002	0.811361	0.663263	WHRN	1	0.025641	0.00480769	0.0045721
R-HSA-165159	R-HSA-165159	MTOR signalling	1/208	40/8530	0.628335	0.818099	0.668771	PRKAA2	1	0.025	0.00480769	0.00468933
R-HSA-1566948	R-HSA-1566948	Elastic fibre formation	1/208	41/8530	0.637441	0.818099	0.668771	MFAP5	1	0.0243902	0.00480769	0.00480657
R-HSA-418597	R-HSA-418597	G alpha (z) signalling events	1/208	41/8530	0.637441	0.818099	0.668771	RGS4	1	0.0243902	0.00480769	0.00480657
R-HSA-437239	R-HSA-437239	Recycling pathway of L1	1/208	41/8530	0.637441	0.818099	0.668771	RPS6KA5	1	0.0243902	0.00480769	0.00480657
R-HSA-5696400	R-HSA-5696400	Dual Incision in GG-NER	1/208	41/8530	0.637441	0.818099	0.668771	ERCC5	1	0.0243902	0.00480769	0.00480657
R-HSA-75893	R-HSA-75893	TNF signaling	1/208	41/8530	0.637441	0.818099	0.668771	BIRC3	1	0.0243902	0.00480769	0.00480657
R-HSA-1489509	R-HSA-1489509	DAG and IP3 signaling	1/208	42/8530	0.646324	0.818099	0.668771	ITPR1	1	0.0238095	0.00480769	0.0049238
R-HSA-3928662	R-HSA-3928662	EPHB-mediated forward signaling	1/208	42/8530	0.646324	0.818099	0.668771	SDC2	1	0.0238095	0.00480769	0.0049238
R-HSA-5578775	R-HSA-5578775	Ion homeostasis	1/208	42/8530	0.646324	0.818099	0.668771	ITPR1	1	0.0238095	0.00480769	0.0049238
R-HSA-5654736	R-HSA-5654736	Signaling by FGFR1	1/208	42/8530	0.646324	0.818099	0.668771	FGF2	1	0.0238095	0.00480769	0.0049238
R-HSA-5675221	R-HSA-5675221	Negative regulation of MAPK pathway	1/208	42/8530	0.646324	0.818099	0.668771	KSR1	1	0.0238095	0.00480769	0.0049238
R-HSA-9707616	R-HSA-9707616	Heme signaling	1/208	42/8530	0.646324	0.818099	0.668771	MEF2C	1	0.0238095	0.00480769	0.0049238
R-HSA-2173793	R-HSA-2173793	Transcriptional activity of SMAD2/SMAD3:SMAD4 heterotrimer	1/208	43/8530	0.654991	0.818099	0.668771	CDKN2B	1	0.0232558	0.00480769	0.00504103
R-HSA-5696395	R-HSA-5696395	Formation of Incision Complex in GG-NER	1/208	43/8530	0.654991	0.818099	0.668771	ERCC5	1	0.0232558	0.00480769	0.00504103
R-HSA-6802946	R-HSA-6802946	Signaling by moderate kinase activity BRAF mutants	1/208	43/8530	0.654991	0.818099	0.668771	KSR1	1	0.0232558	0.00480769	0.00504103
R-HSA-6802949	R-HSA-6802949	Signaling by RAS mutants	1/208	43/8530	0.654991	0.818099	0.668771	KSR1	1	0.0232558	0.00480769	0.00504103
R-HSA-6802955	R-HSA-6802955	Paradoxical activation of RAF signaling by kinase inactive BRAF	1/208	43/8530	0.654991	0.818099	0.668771	KSR1	1	0.0232558	0.00480769	0.00504103
R-HSA-9649948	R-HSA-9649948	Signaling downstream of RAS mutants	1/208	43/8530	0.654991	0.818099	0.668771	KSR1	1	0.0232558	0.00480769	0.00504103
R-HSA-1638091	R-HSA-1638091	Heparan sulfate/heparin (HS-GAG) metabolism	1/208	44/8530	0.663447	0.822124	0.672061	SDC2	1	0.0227273	0.00480769	0.00515826
R-HSA-9012852	R-HSA-9012852	Signaling by NOTCH3	1/208	44/8530	0.663447	0.822124	0.672061	RBPJ	1	0.0227273	0.00480769	0.00515826
R-HSA-1227986	R-HSA-1227986	Signaling by ERBB2	1/208	47/8530	0.687596	0.833219	0.681131	EREG	1	0.0212766	0.00480769	0.00550996
R-HSA-1483249	R-HSA-1483249	Inositol phosphate metabolism	1/208	47/8530	0.687596	0.833219	0.681131	INPP4B	1	0.0212766	0.00480769	0.00550996
R-HSA-1660499	R-HSA-1660499	Synthesis of PIPs at the plasma membrane	1/208	47/8530	0.687596	0.833219	0.681131	INPP4B	1	0.0212766	0.00480769	0.00550996
R-HSA-2122947	R-HSA-2122947	NOTCH1 Intracellular Domain Regulates Transcription	1/208	47/8530	0.687596	0.833219	0.681131	RBPJ	1	0.0212766	0.00480769	0.00550996
R-HSA-381038	R-HSA-381038	XBP1(S) activates chaperone genes	1/208	48/8530	0.695256	0.83634	0.683682	DNAJB9	1	0.0208333	0.00480769	0.0056272
R-HSA-9013405	R-HSA-9013405	RHOD GTPase cycle	1/208	48/8530	0.695256	0.83634	0.683682	PGRMC2	1	0.0208333	0.00480769	0.0056272
R-HSA-913709	R-HSA-913709	O-linked glycosylation of mucins	1/208	48/8530	0.695256	0.83634	0.683682	GALNT3	1	0.0208333	0.00480769	0.0056272
R-HSA-177929	R-HSA-177929	Signaling by EGFR	1/208	49/8530	0.702729	0.84225	0.688514	EREG	1	0.0204082	0.00480769	0.00574443
R-HSA-112043	R-HSA-112043	PLC beta mediated events	1/208	50/8530	0.710019	0.846364	0.691876	ITPR1	1	0.02	0.00480769	0.00586166
R-HSA-381070	R-HSA-381070	IRE1alpha activates chaperones	1/208	50/8530	0.710019	0.846364	0.691876	DNAJB9	1	0.02	0.00480769	0.00586166
R-HSA-447115	R-HSA-447115	Interleukin-12 family signaling	1/208	51/8530	0.717132	0.852792	0.697132	CRLF1	1	0.0196078	0.00480769	0.0059789
R-HSA-5218859	R-HSA-5218859	Regulated Necrosis	1/208	52/8530	0.724071	0.852792	0.697132	BIRC3	1	0.0192308	0.00480769	0.00609613
R-HSA-8986944	R-HSA-8986944	Transcriptional Regulation by MECP2	1/208	52/8530	0.724071	0.852792	0.697132	MEF2C	1	0.0192308	0.00480769	0.00609613
R-HSA-168643	R-HSA-168643	Nucleotide-binding domain, leucine rich repeat containing receptor (NLR) signaling pathways	1/208	53/8530	0.730841	0.852792	0.697132	BIRC3	1	0.0188679	0.00480769	0.00621336
R-HSA-9639288	R-HSA-9639288	Amino acids regulate mTORC1	1/208	53/8530	0.730841	0.852792	0.697132	BMT2	1	0.0188679	0.00480769	0.00621336
R-HSA-9662360	R-HSA-9662360	Sensory processing of sound by inner hair cells of the cochlea	1/208	53/8530	0.730841	0.852792	0.697132	WHRN	1	0.0188679	0.00480769	0.00621336
R-HSA-9664407	R-HSA-9664407	Parasite infection	1/208	53/8530	0.730841	0.852792	0.697132	CYFIP2	1	0.0188679	0.00480769	0.00621336
R-HSA-9664417	R-HSA-9664417	Leishmania phagocytosis	1/208	53/8530	0.730841	0.852792	0.697132	CYFIP2	1	0.0188679	0.00480769	0.00621336
R-HSA-9664422	R-HSA-9664422	FCGR3A-mediated phagocytosis	1/208	53/8530	0.730841	0.852792	0.697132	CYFIP2	1	0.0188679	0.00480769	0.00621336
R-HSA-112040	R-HSA-112040	G-protein mediated events	1/208	54/8530	0.737445	0.852792	0.697132	ITPR1	1	0.0185185	0.00480769	0.0063306
R-HSA-193648	R-HSA-193648	NRAGE signals death through JNK	1/208	54/8530	0.737445	0.852792	0.697132	ARHGEF37	1	0.0185185	0.00480769	0.0063306
R-HSA-2029482	R-HSA-2029482	Regulation of actin dynamics for phagocytic cup formation	1/208	54/8530	0.737445	0.852792	0.697132	CYFIP2	1	0.0185185	0.00480769	0.0063306
R-HSA-69541	R-HSA-69541	Stabilization of p53	1/208	54/8530	0.737445	0.852792	0.697132	CDKN2A	1	0.0185185	0.00480769	0.0063306
R-HSA-8941858	R-HSA-8941858	Regulation of RUNX3 expression and activity	1/208	54/8530	0.737445	0.852792	0.697132	CDKN2A	1	0.0185185	0.00480769	0.0063306
R-HSA-9013409	R-HSA-9013409	RHOJ GTPase cycle	1/208	54/8530	0.737445	0.852792	0.697132	OPHN1	1	0.0185185	0.00480769	0.0063306
R-HSA-917937	R-HSA-917937	Iron uptake and transport	1/208	55/8530	0.743888	0.854004	0.698122	CYBRD1	1	0.0181818	0.00480769	0.00644783
R-HSA-2151201	R-HSA-2151201	Transcriptional activation of mitochondrial biogenesis	1/208	56/8530	0.750174	0.854004	0.698122	MEF2C	1	0.0178571	0.00480769	0.00656506
R-HSA-2644602	R-HSA-2644602	Signaling by NOTCH1 PEST Domain Mutants in Cancer	1/208	56/8530	0.750174	0.854004	0.698122	RBPJ	1	0.0178571	0.00480769	0.00656506
R-HSA-2644603	R-HSA-2644603	Signaling by NOTCH1 in Cancer	1/208	56/8530	0.750174	0.854004	0.698122	RBPJ	1	0.0178571	0.00480769	0.00656506
R-HSA-2644606	R-HSA-2644606	Constitutive Signaling by NOTCH1 PEST Domain Mutants	1/208	56/8530	0.750174	0.854004	0.698122	RBPJ	1	0.0178571	0.00480769	0.00656506
R-HSA-2894858	R-HSA-2894858	Signaling by NOTCH1 HD+PEST Domain Mutants in Cancer	1/208	56/8530	0.750174	0.854004	0.698122	RBPJ	1	0.0178571	0.00480769	0.00656506
R-HSA-2894862	R-HSA-2894862	Constitutive Signaling by NOTCH1 HD+PEST Domain Mutants	1/208	56/8530	0.750174	0.854004	0.698122	RBPJ	1	0.0178571	0.00480769	0.00656506
R-HSA-351202	R-HSA-351202	Metabolism of polyamines	1/208	56/8530	0.750174	0.854004	0.698122	SAT1	1	0.0178571	0.00480769	0.00656506
R-HSA-388841	R-HSA-388841	Costimulation by the CD28 family	1/208	57/8530	0.756306	0.858016	0.701402	HLA-DRB5	1	0.0175439	0.00480769	0.0066823
R-HSA-9013406	R-HSA-9013406	RHOQ GTPase cycle	1/208	57/8530	0.756306	0.858016	0.701402	OPHN1	1	0.0175439	0.00480769	0.0066823
R-HSA-9659379	R-HSA-9659379	Sensory processing of sound	1/208	58/8530	0.762288	0.863315	0.705733	WHRN	1	0.0172414	0.00480769	0.00679953
R-HSA-8943724	R-HSA-8943724	Regulation of PTEN gene transcription	1/208	59/8530	0.768125	0.86694	0.708697	MECOM	1	0.0169492	0.00480769	0.00691676
R-HSA-4608870	R-HSA-4608870	Asymmetric localization of PCP proteins	1/208	60/8530	0.773818	0.87038	0.711509	FZD5	1	0.0166667	0.00480769	0.007034
R-HSA-909733	R-HSA-909733	Interferon alpha/beta signaling	1/208	60/8530	0.773818	0.87038	0.711509	IRF6	1	0.0166667	0.00480769	0.007034
R-HSA-1234176	R-HSA-1234176	Oxygen-dependent proline hydroxylation of Hypoxia-inducible Factor Alpha	1/208	61/8530	0.779373	0.875132	0.715393	EPAS1	1	0.0163934	0.00480769	0.00715123
R-HSA-6802952	R-HSA-6802952	Signaling by BRAF and RAF fusions	1/208	62/8530	0.784791	0.879114	0.718649	KSR1	1	0.016129	0.00480769	0.00726846
R-HSA-69563	R-HSA-69563	p53-Dependent G1 DNA Damage Response	1/208	63/8530	0.790077	0.880559	0.71983	CDKN2A	1	0.015873	0.00480769	0.0073857
R-HSA-69580	R-HSA-69580	p53-Dependent G1/S DNA damage checkpoint	1/208	63/8530	0.790077	0.880559	0.71983	CDKN2A	1	0.015873	0.00480769	0.0073857
R-HSA-156580	R-HSA-156580	Phase II - Conjugation of compounds	1/208	64/8530	0.795234	0.880559	0.71983	SULT1C2	1	0.015625	0.00480769	0.00750293
R-HSA-373755	R-HSA-373755	Semaphorin interactions	1/208	64/8530	0.795234	0.880559	0.71983	SEMA3A	1	0.015625	0.00480769	0.00750293
R-HSA-1445148	R-HSA-1445148	Translocation of SLC2A4 (GLUT4) to the plasma membrane	1/208	65/8530	0.800265	0.880559	0.71983	PRKAA2	1	0.0153846	0.00480769	0.00762016
R-HSA-168928	R-HSA-168928	DDX58/IFIH1-mediated induction of interferon-alpha/beta	1/208	65/8530	0.800265	0.880559	0.71983	S100B	1	0.0153846	0.00480769	0.00762016
R-HSA-2980736	R-HSA-2980736	Peptide hormone metabolism	1/208	65/8530	0.800265	0.880559	0.71983	DPP4	1	0.0153846	0.00480769	0.00762016
R-HSA-6782135	R-HSA-6782135	Dual incision in TC-NER	1/208	65/8530	0.800265	0.880559	0.71983	ERCC5	1	0.0153846	0.00480769	0.00762016
R-HSA-69615	R-HSA-69615	G1/S DNA Damage Checkpoints	1/208	65/8530	0.800265	0.880559	0.71983	CDKN2A	1	0.0153846	0.00480769	0.00762016
R-HSA-1234174	R-HSA-1234174	Cellular response to hypoxia	1/208	69/8530	0.819188	0.894716	0.731403	EPAS1	1	0.0144928	0.00480769	0.0080891
R-HSA-3371453	R-HSA-3371453	Regulation of HSF1-mediated heat shock response	1/208	69/8530	0.819188	0.894716	0.731403	HSPA4L	1	0.0144928	0.00480769	0.0080891
R-HSA-438064	R-HSA-438064	Post NMDA receptor activation events	1/208	70/8530	0.823633	0.894716	0.731403	PRKAA2	1	0.0142857	0.00480769	0.00820633
R-HSA-5619084	R-HSA-5619084	ABC transporter disorders	1/208	70/8530	0.823633	0.894716	0.731403	ABCA3	1	0.0142857	0.00480769	0.00820633
R-HSA-9009391	R-HSA-9009391	Extra-nuclear estrogen signaling	1/208	70/8530	0.823633	0.894716	0.731403	EREG	1	0.0142857	0.00480769	0.00820633
R-HSA-170834	R-HSA-170834	Signaling by TGF-beta Receptor Complex	1/208	72/8530	0.832199	0.897684	0.733829	CDKN2B	1	0.0138889	0.00480769	0.0084408
R-HSA-1980143	R-HSA-1980143	Signaling by NOTCH1	1/208	72/8530	0.832199	0.897684	0.733829	RBPJ	1	0.0138889	0.00480769	0.0084408
R-HSA-416482	R-HSA-416482	G alpha (12/13) signalling events	1/208	72/8530	0.832199	0.897684	0.733829	ARHGEF37	1	0.0138889	0.00480769	0.0084408
R-HSA-3108214	R-HSA-3108214	SUMOylation of DNA damage response and repair proteins	1/208	75/8530	0.844278	0.907737	0.742047	CDKN2A	1	0.0133333	0.00480769	0.0087925
R-HSA-381340	R-HSA-381340	Transcriptional regulation of white adipocyte differentiation	1/208	76/8530	0.848109	0.910369	0.744198	CD36	1	0.0131579	0.00480769	0.00890973
R-HSA-6781827	R-HSA-6781827	Transcription-Coupled Nucleotide Excision Repair (TC-NER)	1/208	78/8530	0.855492	0.913821	0.74702	ERCC5	1	0.0128205	0.00480769	0.0091442
R-HSA-6802957	R-HSA-6802957	Oncogenic MAPK signaling	1/208	78/8530	0.855492	0.913821	0.74702	KSR1	1	0.0128205	0.00480769	0.0091442
R-HSA-9013694	R-HSA-9013694	Signaling by NOTCH4	1/208	78/8530	0.855492	0.913821	0.74702	RBPJ	1	0.0128205	0.00480769	0.0091442
R-HSA-1168372	R-HSA-1168372	Downstream signaling events of B Cell Receptor (BCR)	1/208	79/8530	0.859048	0.916132	0.74891	NFATC1	1	0.0126582	0.00480769	0.00926143
R-HSA-1236974	R-HSA-1236974	ER-Phagosome pathway	1/208	82/8530	0.869203	0.922477	0.754096	CD36	1	0.0121951	0.00480769	0.00961313
R-HSA-5628897	R-HSA-5628897	TP53 Regulates Metabolic Genes	1/208	82/8530	0.869203	0.922477	0.754096	PRKAA2	1	0.0121951	0.00480769	0.00961313
R-HSA-202424	R-HSA-202424	Downstream TCR signaling	1/208	83/8530	0.872423	0.923734	0.755124	HLA-DRB5	1	0.0120482	0.00480769	0.00973036
R-HSA-111885	R-HSA-111885	Opioid Signalling	1/208	84/8530	0.875565	0.923734	0.755124	ITPR1	1	0.0119048	0.00480769	0.0098476
R-HSA-5696399	R-HSA-5696399	Global Genome Nucleotide Excision Repair (GG-NER)	1/208	84/8530	0.875565	0.923734	0.755124	ERCC5	1	0.0119048	0.00480769	0.0098476
R-HSA-5368286	R-HSA-5368286	Mitochondrial translation initiation	1/208	86/8530	0.881619	0.923734	0.755124	MRPS6	1	0.0116279	0.00480769	0.0100821
R-HSA-5389840	R-HSA-5389840	Mitochondrial translation elongation	1/208	86/8530	0.881619	0.923734	0.755124	MRPS6	1	0.0116279	0.00480769	0.0100821
R-HSA-5419276	R-HSA-5419276	Mitochondrial translation termination	1/208	86/8530	0.881619	0.923734	0.755124	MRPS6	1	0.0116279	0.00480769	0.0100821
R-HSA-4086400	R-HSA-4086400	PCP/CE pathway	1/208	87/8530	0.884535	0.923847	0.755217	FZD5	1	0.0114943	0.00480769	0.0101993
R-HSA-5689603	R-HSA-5689603	UCH proteinases	1/208	87/8530	0.884535	0.923847	0.755217	H2AC6	1	0.0114943	0.00480769	0.0101993
R-HSA-6804756	R-HSA-6804756	Regulation of TP53 Activity through Phosphorylation	1/208	88/8530	0.887379	0.923885	0.755248	PRKAA2	1	0.0113636	0.00480769	0.0103165
R-HSA-381119	R-HSA-381119	Unfolded Protein Response (UPR)	1/208	91/8530	0.895501	0.929142	0.759545	DNAJB9	1	0.010989	0.00480769	0.0106682
R-HSA-5368287	R-HSA-5368287	Mitochondrial translation	1/208	92/8530	0.898077	0.929142	0.759545	MRPS6	1	0.0108696	0.00480769	0.0107855
R-HSA-6807878	R-HSA-6807878	COPI-mediated anterograde transport	1/208	92/8530	0.898077	0.929142	0.759545	ANK2	1	0.0108696	0.00480769	0.0107855
R-HSA-1236975	R-HSA-1236975	Antigen processing-Cross presentation	1/208	93/8530	0.900589	0.930279	0.760474	CD36	1	0.0107527	0.00480769	0.0109027
R-HSA-202403	R-HSA-202403	TCR signaling	1/208	103/8530	0.92256	0.950366	0.776895	HLA-DRB5	1	0.00970874	0.00480769	0.012075
R-HSA-1989781	R-HSA-1989781	PPARA activates gene expression	1/208	109/8530	0.933347	0.9581	0.783217	CD36	1	0.00917431	0.00480769	0.0127784
R-HSA-5696398	R-HSA-5696398	Nucleotide Excision Repair	1/208	110/8530	0.934993	0.958295	0.783377	ERCC5	1	0.00909091	0.00480769	0.0128957
R-HSA-400206	R-HSA-400206	Regulation of lipid metabolism by PPARalpha	1/208	111/8530	0.936599	0.958448	0.783502	CD36	1	0.00900901	0.00480769	0.0130129
R-HSA-8878166	R-HSA-8878166	Transcriptional regulation by RUNX2	1/208	115/8530	0.942637	0.961636	0.786108	ITGBL1	1	0.00869565	0.00480769	0.0134818
R-HSA-6807070	R-HSA-6807070	PTEN Regulation	1/208	135/8530	0.965247	0.983178	0.803717	MECOM	1	0.00740741	0.00480769	0.0158265
R-HSA-199977	R-HSA-199977	ER to Golgi Anterograde Transport	1/208	141/8530	0.970105	0.985043	0.805242	ANK2	1	0.0070922	0.00480769	0.0165299
R-HSA-9711123	R-HSA-9711123	Cellular response to chemical stress	1/208	143/8530	0.97157	0.985043	0.805242	SOD3	1	0.00699301	0.00480769	0.0167644
R-HSA-9711097	R-HSA-9711097	Cellular response to starvation	1/208	150/8530	0.976154	0.988168	0.807797	BMT2	1	0.00666667	0.00480769	0.017585
R-HSA-9010553	R-HSA-9010553	Regulation of expression of SLITs and ROBOs	1/208	160/8530	0.981456	0.99201	0.810937	COL4A5	1	0.00625	0.00480769	0.0187573
R-HSA-948021	R-HSA-948021	Transport to the Golgi and subsequent modification	1/208	167/8530	0.984452	0.993512	0.812165	ANK2	1	0.00598802	0.00480769	0.019578
R-HSA-376176	R-HSA-376176	Signaling by ROBO receptors	1/208	201/8530	0.993408	0.997958	0.8158	COL4A5	1	0.00497512	0.00480769	0.0235639
R-HSA-446203	R-HSA-446203	Asparagine N-linked glycosylation	1/208	279/8530	0.999092	0.999221	0.816832	ANK2	1	0.00358423	0.00480769	0.0327081
R-HSA-72766	R-HSA-72766	Translation	1/208	285/8530	0.999221	0.999221	0.816832	MRPS6	1	0.00350877	0.00480769	0.0334115

## Sheet: all_WNT_up_time_down
	ID	Description	GeneRatio	BgRatio	pvalue	p.adjust	qvalue	geneID	Count	richFactor	geneRatio	bgRatio
R-HSA-69620	R-HSA-69620	Cell Cycle Checkpoints	80/292	264/8530	5.63234e-56	3.85815e-53	2.88732e-53	NSD2/CENPF/CCNB1/MCM7/MCM4/MCM3/CDC20/PLK1/CDK1/CENPE/MCM5/CCNA2/ZWINT/H2AX/INCENP/KIF2C/BUB1/MCM2/UBE2C/SKA2/KNL1/UBE2S/BUB1B/CDCA8/CDK2/GTSE1/KNTC1/CENPN/MAD2L1/ZWILCH/SGO2/CCNB2/BRCA1/NDC80/BIRC5/CENPO/CDC6/BRIP1/RFC3/NDE1/MCM8/AURKB/CHEK1/CLSPN/RFC2/KIF18A/NUF2/CENPK/ORC6/RFC5/DBF4/MCM10/PKMYT1/CDC45/CENPU/RFC4/EXO1/CENPI/SPC24/CDC7/RMI1/ITGB3BP/SKA1/ERCC6L/CENPA/ATRIP/SPC25/BARD1/ORC1/DNA2/C…	80	0.30303	0.273973	0.0309496
R-HSA-68886	R-HSA-68886	M Phase	77/292	361/8530	1.94462e-41	4.44022e-39	3.32292e-39	TUBB/TUBA1B/TUBB4B/TUBB6/TUBA1C/H2AZ1/CENPF/CCNB1/SMC4/TMPO/NCAPD2/KIF23/NCAPG2/CDC20/PLK1/SMC2/CDK1/CENPE/NCAPG/ZWINT/H2AX/INCENP/KIF2C/BUB1/KIF20A/UBE2C/SKA2/NCAPH2/KNL1/UBE2S/BUB1B/NDC1/PTTG1/CDCA5/CDCA8/LMNB1/KNTC1/CENPN/MAD2L1/ZWILCH/SGO2/CCNB2/NDC80/BIRC5/CENPO/CEP78/NDE1/NCAPH/AURKB/ESPL1/KIF18A/NUF2/PLK4/CENPK/MASTL/CENPJ/VRK1/NEK2/FBXO5/CENPU/HAUS5/CENPI/CNTRL/SPC24/ITGB3BP/SKA1/ERCC6L/C…	77	0.213296	0.263699	0.0423212
R-HSA-68877	R-HSA-68877	Mitotic Prometaphase	61/292	194/8530	2.65899e-43	9.10705e-41	6.81542e-41	TUBB/TUBA1B/TUBB4B/TUBB6/TUBA1C/CENPF/CCNB1/SMC4/NCAPD2/CDC20/PLK1/SMC2/CDK1/CENPE/NCAPG/ZWINT/INCENP/KIF2C/BUB1/SKA2/KNL1/BUB1B/CDCA5/CDCA8/KNTC1/CENPN/MAD2L1/ZWILCH/SGO2/CCNB2/NDC80/BIRC5/CENPO/CEP78/NDE1/NCAPH/AURKB/KIF18A/NUF2/PLK4/CENPK/CENPJ/NEK2/CENPU/HAUS5/CENPI/CNTRL/SPC24/ITGB3BP/SKA1/ERCC6L/CENPA/SPC25/HAUS8/CENPH/CENPM/CENPQ/SGO1/CENPP/PRKAR2B/CEP72	61	0.314433	0.208904	0.0227433
R-HSA-2555396	R-HSA-2555396	Mitotic Metaphase and Anaphase	55/292	224/8530	1.14895e-32	1.31172e-30	9.81649e-31	TUBA1B/TUBB4B/TUBB6/TUBA1C/CENPF/CCNB1/TMPO/CDC20/PLK1/CDK1/CENPE/ZWINT/INCENP/KIF2C/BUB1/UBE2C/SKA2/KNL1/UBE2S/BUB1B/NDC1/PTTG1/CDCA5/CDCA8/LMNB1/KNTC1/CENPN/MAD2L1/ZWILCH/SGO2/CCNB2/NDC80/BIRC5/CENPO/NDE1/AURKB/ESPL1/KIF18A/NUF2/CENPK/VRK1/FBXO5/CENPU/CENPI/SPC24/ITGB3BP/SKA1/ERCC6L/CENPA/SPC25/CENPH/CENPM/CENPQ/SGO1/CENPP	55	0.245536	0.188356	0.0262603
R-HSA-68882	R-HSA-68882	Mitotic Anaphase	54/292	223/8530	9.86796e-32	6.75955e-30	5.05863e-30	TUBA1B/TUBB4B/TUBB6/TUBA1C/CENPF/CCNB1/TMPO/CDC20/PLK1/CDK1/CENPE/ZWINT/INCENP/KIF2C/BUB1/UBE2C/SKA2/KNL1/UBE2S/BUB1B/NDC1/PTTG1/CDCA5/CDCA8/LMNB1/KNTC1/CENPN/MAD2L1/ZWILCH/SGO2/CCNB2/NDC80/BIRC5/CENPO/NDE1/AURKB/ESPL1/KIF18A/NUF2/CENPK/VRK1/CENPU/CENPI/SPC24/ITGB3BP/SKA1/ERCC6L/CENPA/SPC25/CENPH/CENPM/CENPQ/SGO1/CENPP	54	0.242152	0.184932	0.026143
R-HSA-195258	R-HSA-195258	RHO GTPase Effectors	51/292	269/8530	1.32722e-24	4.78497e-23	3.58091e-23	ACTG1/TUBA1B/TUBB4B/TUBB6/TUBA1C/H2AZ1/CENPF/PRC1/CDC20/PLK1/CENPE/ZWINT/H2AX/INCENP/KIF2C/IQGAP3/DIAPH3/BUB1/SKA2/KNL1/BUB1B/CDCA8/KNTC1/CENPN/MAD2L1/ZWILCH/SGO2/NDC80/BIRC5/CENPO/KIF14/NDE1/AURKB/KIF18A/NUF2/CENPK/CENPU/CENPI/SPC24/ITGB3BP/SKA1/ERCC6L/CENPA/SPC25/CENPH/CENPM/CENPQ/SGO1/CENPP/CDC25C/PKN3	51	0.189591	0.174658	0.0315358
R-HSA-73894	R-HSA-73894	DNA Repair	49/292	302/8530	1.47151e-20	3.73326e-19	2.79385e-19	KPNA2/H2AZ1/NSD2/PCNA/PARP1/FANCI/FEN1/CCNA2/POLE/H2AX/USP1/TIMELESS/LIG1/CDK2/BRCA1/PCLAF/GEN1/BRIP1/RFC3/POLD1/DTL/CHEK1/CLSPN/RFC2/FANCG/POLQ/FANCA/UBE2T/DCLRE1B/BRCA2/RFC5/FANCD2/RFC4/EXO1/RMI1/RAD51AP1/ATRIP/RAD51/BARD1/RAD51D/DNA2/XRCC2/BLM/TIPIN/EME1/NEIL3/POLE2/RMI2/FANCB	49	0.162252	0.167808	0.0354045
R-HSA-2467813	R-HSA-2467813	Separation of Sister Chromatids	47/292	180/8530	3.32946e-29	1.90057e-27	1.42232e-27	TUBA1B/TUBB4B/TUBB6/TUBA1C/CENPF/CDC20/PLK1/CENPE/ZWINT/INCENP/KIF2C/BUB1/UBE2C/SKA2/KNL1/UBE2S/BUB1B/PTTG1/CDCA5/CDCA8/KNTC1/CENPN/MAD2L1/ZWILCH/SGO2/NDC80/BIRC5/CENPO/NDE1/AURKB/ESPL1/KIF18A/NUF2/CENPK/CENPU/CENPI/SPC24/ITGB3BP/SKA1/ERCC6L/CENPA/SPC25/CENPH/CENPM/CENPQ/SGO1/CENPP	47	0.261111	0.160959	0.021102
R-HSA-2500257	R-HSA-2500257	Resolution of Sister Chromatid Cohesion	46/292	118/8530	1.77875e-37	3.04611e-35	2.27961e-35	TUBA1B/TUBB4B/TUBB6/TUBA1C/CENPF/CCNB1/CDC20/PLK1/CDK1/CENPE/ZWINT/INCENP/KIF2C/BUB1/SKA2/KNL1/BUB1B/CDCA5/CDCA8/KNTC1/CENPN/MAD2L1/ZWILCH/SGO2/CCNB2/NDC80/BIRC5/CENPO/NDE1/AURKB/KIF18A/NUF2/CENPK/CENPU/CENPI/SPC24/ITGB3BP/SKA1/ERCC6L/CENPA/SPC25/CENPH/CENPM/CENPQ/SGO1/CENPP	46	0.389831	0.157534	0.0138335
R-HSA-5663220	R-HSA-5663220	RHO GTPases Activate Formins	44/292	131/8530	1.44573e-32	1.41475e-30	1.05875e-30	ACTG1/TUBA1B/TUBB4B/TUBB6/TUBA1C/CENPF/CDC20/PLK1/CENPE/ZWINT/INCENP/KIF2C/DIAPH3/BUB1/SKA2/KNL1/BUB1B/CDCA8/KNTC1/CENPN/MAD2L1/ZWILCH/SGO2/NDC80/BIRC5/CENPO/NDE1/AURKB/KIF18A/NUF2/CENPK/CENPU/CENPI/SPC24/ITGB3BP/SKA1/ERCC6L/CENPA/SPC25/CENPH/CENPM/CENPQ/SGO1/CENPP	44	0.335878	0.150685	0.0153576
R-HSA-9648025	R-HSA-9648025	EML4 and NUDC in mitotic spindle formation	42/292	109/8530	5.5193e-34	7.56145e-32	5.65874e-32	TUBA1B/TUBB4B/TUBB6/TUBA1C/CENPF/CDC20/PLK1/CENPE/ZWINT/INCENP/KIF2C/BUB1/SKA2/KNL1/BUB1B/CDCA8/KNTC1/CENPN/MAD2L1/ZWILCH/SGO2/NDC80/BIRC5/CENPO/NDE1/AURKB/KIF18A/NUF2/CENPK/CENPU/CENPI/SPC24/ITGB3BP/SKA1/ERCC6L/CENPA/SPC25/CENPH/CENPM/CENPQ/SGO1/CENPP	42	0.385321	0.143836	0.0127784
R-HSA-69242	R-HSA-69242	S Phase	42/292	159/8530	2.37242e-26	1.01569e-24	7.60112e-25	PCNA/MCM7/MCM4/CDC25B/MCM3/MYC/FEN1/MCM5/CCNA2/POLE/MCM2/UBE2C/LIG1/UBE2S/CDCA5/CDK2/POLA2/CDC6/RFC3/POLD1/MCM8/RFC2/POLA1/CKS1B/ORC6/RFC5/CDC45/RFC4/GINS4/E2F1/GINS1/GINS2/CDT1/ESCO2/ORC1/GINS3/DNA2/CDC25A/LIN9/PRIM1/POLE2/CCNE2	42	0.264151	0.143836	0.0186401
R-HSA-69618	R-HSA-69618	Mitotic Spindle Checkpoint	40/292	110/8530	3.27611e-31	2.04012e-29	1.52676e-29	CENPF/CDC20/PLK1/CENPE/ZWINT/INCENP/KIF2C/BUB1/UBE2C/SKA2/KNL1/UBE2S/BUB1B/CDCA8/KNTC1/CENPN/MAD2L1/ZWILCH/SGO2/NDC80/BIRC5/CENPO/NDE1/AURKB/KIF18A/NUF2/CENPK/CENPU/CENPI/SPC24/ITGB3BP/SKA1/ERCC6L/CENPA/SPC25/CENPH/CENPM/CENPQ/SGO1/CENPP	40	0.363636	0.136986	0.0128957
R-HSA-453279	R-HSA-453279	Mitotic G1 phase and G1/S transition	40/292	148/8530	1.54596e-25	6.22931e-24	4.66181e-24	TOP2A/RRM2/CCNB1/PCNA/MCM7/MCM4/MCM3/MYC/CDK1/TK1/MCM5/CCNA2/POLE/TYMS/MCM2/CDK2/POLA2/CDC6/MCM8/CDKN2C/RBL1/POLA1/MYBL2/CKS1B/ORC6/DBF4/MCM10/DHFR/FBXO5/CDC45/E2F1/CDC7/CDT1/ORC1/CDC25A/LIN9/PRIM1/POLE2/CCNE2/E2F2	40	0.27027	0.136986	0.0173505
R-HSA-69306	R-HSA-69306	DNA Replication	39/292	125/8530	1.59192e-27	8.3882e-26	6.27746e-26	PCNA/MCM7/MCM4/MCM3/FEN1/MCM5/CCNA2/POLE/MCM2/UBE2C/LIG1/UBE2S/CDK2/POLA2/CDC6/RFC3/POLD1/MCM8/RFC2/POLA1/ORC6/RFC5/DBF4/MCM10/CDC45/RFC4/GINS4/E2F1/GINS1/CDC7/GINS2/CDT1/ORC1/GINS3/DNA2/PRIM1/POLE2/CCNE2/E2F2	39	0.312	0.133562	0.0146542
R-HSA-141424	R-HSA-141424	Amplification of signal from the kinetochores	38/292	93/8530	6.07596e-32	4.62448e-30	3.46081e-30	CENPF/CDC20/PLK1/CENPE/ZWINT/INCENP/KIF2C/BUB1/SKA2/KNL1/BUB1B/CDCA8/KNTC1/CENPN/MAD2L1/ZWILCH/SGO2/NDC80/BIRC5/CENPO/NDE1/AURKB/KIF18A/NUF2/CENPK/CENPU/CENPI/SPC24/ITGB3BP/SKA1/ERCC6L/CENPA/SPC25/CENPH/CENPM/CENPQ/SGO1/CENPP	38	0.408602	0.130137	0.0109027
R-HSA-141444	R-HSA-141444	Amplification of signal from unattached kinetochores via a MAD2 inhibitory signal	38/292	93/8530	6.07596e-32	4.62448e-30	3.46081e-30	CENPF/CDC20/PLK1/CENPE/ZWINT/INCENP/KIF2C/BUB1/SKA2/KNL1/BUB1B/CDCA8/KNTC1/CENPN/MAD2L1/ZWILCH/SGO2/NDC80/BIRC5/CENPO/NDE1/AURKB/KIF18A/NUF2/CENPK/CENPU/CENPI/SPC24/ITGB3BP/SKA1/ERCC6L/CENPA/SPC25/CENPH/CENPM/CENPQ/SGO1/CENPP	38	0.408602	0.130137	0.0109027
R-HSA-69481	R-HSA-69481	G2/M Checkpoints	38/292	141/8530	3.05791e-24	9.9746e-23	7.46466e-23	NSD2/CCNB1/MCM7/MCM4/MCM3/CDK1/MCM5/H2AX/MCM2/CDK2/GTSE1/CCNB2/BRCA1/CDC6/BRIP1/RFC3/MCM8/CHEK1/CLSPN/RFC2/ORC6/RFC5/DBF4/MCM10/PKMYT1/CDC45/RFC4/EXO1/CDC7/RMI1/ATRIP/BARD1/ORC1/DNA2/CDC25A/BLM/CDC25C/RMI2	38	0.269504	0.130137	0.0165299
R-HSA-73886	R-HSA-73886	Chromosome Maintenance	36/292	107/8530	9.16246e-27	4.18419e-25	3.13131e-25	H2AZ1/PCNA/FEN1/CCNA2/H2AX/HJURP/KNL1/LIG1/CDK2/MIS18BP1/CENPN/POLA2/CENPO/RFC3/POLD1/RFC2/POLA1/CENPK/CHTF18/RFC5/PIF1/CENPU/RFC4/CENPW/CENPI/MIS18A/ITGB3BP/CENPA/DNA2/CENPH/BLM/CENPM/CENPQ/PRIM1/CENPP/OIP5	36	0.336449	0.123288	0.012544
R-HSA-69206	R-HSA-69206	G1/S Transition	36/292	130/8530	1.89566e-23	5.9024e-22	4.41716e-22	RRM2/CCNB1/PCNA/MCM7/MCM4/MCM3/MYC/CDK1/TK1/MCM5/CCNA2/POLE/TYMS/MCM2/CDK2/POLA2/CDC6/MCM8/RBL1/POLA1/CKS1B/ORC6/DBF4/MCM10/DHFR/FBXO5/CDC45/E2F1/CDC7/CDT1/ORC1/CDC25A/LIN9/PRIM1/POLE2/CCNE2	36	0.276923	0.123288	0.0152403
R-HSA-5693532	R-HSA-5693532	DNA Double-Strand Break Repair	36/292	143/8530	6.77845e-22	1.8573e-20	1.38994e-20	KPNA2/NSD2/PCNA/PARP1/FEN1/CCNA2/POLE/H2AX/TIMELESS/CDK2/BRCA1/GEN1/BRIP1/RFC3/POLD1/CHEK1/CLSPN/RFC2/POLQ/BRCA2/RFC5/RFC4/EXO1/RMI1/RAD51AP1/ATRIP/RAD51/BARD1/RAD51D/DNA2/XRCC2/BLM/TIPIN/EME1/POLE2/RMI2	36	0.251748	0.123288	0.0167644
R-HSA-5693538	R-HSA-5693538	Homology Directed Repair	35/292	114/8530	1.67935e-24	5.75178e-23	4.30444e-23	NSD2/PCNA/PARP1/FEN1/CCNA2/POLE/H2AX/TIMELESS/CDK2/BRCA1/GEN1/BRIP1/RFC3/POLD1/CHEK1/CLSPN/RFC2/POLQ/BRCA2/RFC5/RFC4/EXO1/RMI1/RAD51AP1/ATRIP/RAD51/BARD1/RAD51D/DNA2/XRCC2/BLM/TIPIN/EME1/POLE2/RMI2	35	0.307018	0.119863	0.0133646
R-HSA-453274	R-HSA-453274	Mitotic G2-G2/M phases	35/292	188/8530	8.51403e-17	1.76731e-15	1.32259e-15	TUBB/TUBA1B/TUBB4B/TUBB6/TUBA1C/CENPF/TPX2/CCNB1/CDC25B/FOXM1/PLK1/CDK1/CCNA2/AURKA/CDK2/GTSE1/HMMR/CCNB2/CEP78/NDE1/PLK4/MYBL2/CENPJ/NEK2/PKMYT1/HAUS5/CNTRL/E2F1/HAUS8/BORA/CDC25A/LIN9/CDC25C/PRKAR2B/CEP72	35	0.18617	0.119863	0.0220399
R-HSA-69239	R-HSA-69239	Synthesis of DNA	34/292	117/8530	6.02938e-23	1.79571e-21	1.34385e-21	PCNA/MCM7/MCM4/MCM3/FEN1/MCM5/CCNA2/POLE/MCM2/UBE2C/LIG1/UBE2S/CDK2/POLA2/CDC6/RFC3/POLD1/MCM8/RFC2/POLA1/ORC6/RFC5/CDC45/RFC4/GINS4/GINS1/GINS2/CDT1/ORC1/GINS3/DNA2/PRIM1/POLE2/CCNE2	34	0.290598	0.116438	0.0137163
R-HSA-69275	R-HSA-69275	G2/M Transition	34/292	186/8530	4.34464e-16	8.75316e-15	6.55058e-15	TUBB/TUBA1B/TUBB4B/TUBB6/TUBA1C/CENPF/TPX2/CCNB1/CDC25B/FOXM1/PLK1/CDK1/CCNA2/AURKA/CDK2/GTSE1/HMMR/CCNB2/CEP78/NDE1/PLK4/MYBL2/CENPJ/NEK2/PKMYT1/HAUS5/CNTRL/HAUS8/BORA/CDC25A/LIN9/CDC25C/PRKAR2B/CEP72	34	0.182796	0.116438	0.0218054
R-HSA-5693567	R-HSA-5693567	HDR through Homologous Recombination (HRR) or Single Strand Annealing (SSA)	32/292	108/8530	6.17486e-22	1.76241e-20	1.31893e-20	NSD2/PCNA/CCNA2/POLE/H2AX/TIMELESS/CDK2/BRCA1/GEN1/BRIP1/RFC3/POLD1/CHEK1/CLSPN/RFC2/BRCA2/RFC5/RFC4/EXO1/RMI1/RAD51AP1/ATRIP/RAD51/BARD1/RAD51D/DNA2/XRCC2/BLM/TIPIN/EME1/POLE2/RMI2	32	0.296296	0.109589	0.0126612
R-HSA-3700989	R-HSA-3700989	Transcriptional Regulation by TP53	32/292	350/8530	3.19008e-07	2.76608e-06	2.07005e-06	TPX2/CCNB1/PCNA/CDK1/FANCI/CCNA2/AURKA/CDK2/BRCA1/BIRC5/BRIP1/RFC3/AURKB/CHEK1/RFC2/RBL1/CENPJ/RFC5/FANCD2/RFC4/EXO1/E2F1/RMI1/ATRIP/BARD1/RAD51D/DNA2/BLM/CDC25C/RMI2/CCNE2/E2F8	32	0.0914286	0.109589	0.0410317
R-HSA-5685942	R-HSA-5685942	HDR through Homologous Recombination (HRR)	25/292	67/8530	3.80794e-20	9.31586e-19	6.97169e-19	PCNA/POLE/BRCA1/GEN1/BRIP1/RFC3/POLD1/CHEK1/RFC2/BRCA2/RFC5/RFC4/EXO1/RMI1/RAD51AP1/ATRIP/RAD51/BARD1/RAD51D/DNA2/XRCC2/BLM/EME1/POLE2/RMI2	25	0.373134	0.0856164	0.00785463
R-HSA-69190	R-HSA-69190	DNA strand elongation	23/292	32/8530	1.76252e-27	8.62376e-26	6.45374e-26	PCNA/MCM7/MCM4/MCM3/FEN1/MCM5/MCM2/LIG1/POLA2/RFC3/POLD1/MCM8/RFC2/POLA1/RFC5/CDC45/RFC4/GINS4/GINS1/GINS2/GINS3/DNA2/PRIM1	23	0.71875	0.0787671	0.00375147
R-HSA-176187	R-HSA-176187	Activation of ATR in response to replication stress	23/292	37/8530	3.28996e-25	1.25201e-23	9.36964e-24	MCM7/MCM4/MCM3/MCM5/MCM2/CDK2/CDC6/RFC3/MCM8/CHEK1/CLSPN/RFC2/ORC6/RFC5/DBF4/MCM10/CDC45/RFC4/CDC7/ATRIP/ORC1/CDC25A/CDC25C	23	0.621622	0.0787671	0.00433763
R-HSA-69002	R-HSA-69002	DNA Replication Pre-Initiation	22/292	82/8530	2.08274e-14	3.85589e-13	2.88562e-13	MCM7/MCM4/MCM3/MCM5/POLE/MCM2/CDK2/POLA2/CDC6/MCM8/POLA1/ORC6/DBF4/MCM10/CDC45/E2F1/CDC7/CDT1/ORC1/PRIM1/POLE2/E2F2	22	0.268293	0.0753425	0.00961313
R-HSA-5693607	R-HSA-5693607	Processing of DNA double-strand break ends	21/292	74/8530	2.414e-14	4.35156e-13	3.25657e-13	NSD2/CCNA2/H2AX/TIMELESS/CDK2/BRCA1/BRIP1/RFC3/CHEK1/CLSPN/RFC2/RFC5/RFC4/EXO1/RMI1/ATRIP/BARD1/DNA2/BLM/TIPIN/RMI2	21	0.283784	0.0719178	0.00867526
R-HSA-68962	R-HSA-68962	Activation of the pre-replicative complex	20/292	33/8530	9.83935e-22	2.59229e-20	1.93999e-20	MCM7/MCM4/MCM3/MCM5/POLE/MCM2/CDK2/POLA2/CDC6/MCM8/POLA1/ORC6/DBF4/MCM10/CDC45/CDC7/CDT1/ORC1/PRIM1/POLE2	20	0.606061	0.0684932	0.0038687
R-HSA-5633007	R-HSA-5633007	Regulation of TP53 Activity	20/292	153/8530	2.31179e-07	2.05659e-06	1.53909e-06	TPX2/CDK1/CCNA2/AURKA/CDK2/BRCA1/BRIP1/RFC3/AURKB/CHEK1/RFC2/RFC5/RFC4/EXO1/RMI1/ATRIP/BARD1/DNA2/BLM/RMI2	20	0.130719	0.0684932	0.0179367
R-HSA-1852241	R-HSA-1852241	Organelle biogenesis and maintenance	20/292	284/8530	0.00173865	0.00838713	0.00627665	TUBB/TUBA1B/TUBB4B/TUBB6/TUBA1C/PLK1/CDK1/DYNC2I2/IDH2/CEP78/NDE1/PLK4/CENPJ/NEK2/HAUS5/CNTRL/HAUS8/KIF24/PRKAR2B/CEP72	20	0.0704225	0.0684932	0.0332943
R-HSA-109582	R-HSA-109582	Hemostasis	20/292	497/8530	0.256834	0.630579	0.471905	TUBA1B/TUBB4B/TUBB6/TUBA1C/RACGAP1/KIF23/KIF11/SDC1/CENPE/KIF2C/KIF22/KIF20B/KIF20A/KIFC1/KIF4A/CDK2/KIF18B/KIF18A/KIF15/PRKAR2B	20	0.0402414	0.0684932	0.0582649
R-HSA-5693579	R-HSA-5693579	Homologous DNA Pairing and Strand Exchange	19/292	42/8530	1.75365e-17	4.14225e-16	3.09992e-16	BRCA1/BRIP1/RFC3/CHEK1/RFC2/BRCA2/RFC5/RFC4/EXO1/RMI1/RAD51AP1/ATRIP/RAD51/BARD1/RAD51D/DNA2/XRCC2/BLM/RMI2	19	0.452381	0.0650685	0.0049238
R-HSA-606279	R-HSA-606279	Deposition of new CENPA-containing nucleosomes at the centromere	19/292	43/8530	3.04615e-17	6.73101e-16	5.03727e-16	H2AZ1/H2AX/HJURP/KNL1/MIS18BP1/CENPN/CENPO/CENPK/CENPU/CENPW/CENPI/MIS18A/ITGB3BP/CENPA/CENPH/CENPM/CENPQ/CENPP/OIP5	19	0.44186	0.0650685	0.00504103
R-HSA-774815	R-HSA-774815	Nucleosome assembly	19/292	43/8530	3.04615e-17	6.73101e-16	5.03727e-16	H2AZ1/H2AX/HJURP/KNL1/MIS18BP1/CENPN/CENPO/CENPK/CENPU/CENPW/CENPI/MIS18A/ITGB3BP/CENPA/CENPH/CENPM/CENPQ/CENPP/OIP5	19	0.44186	0.0650685	0.00504103
R-HSA-69473	R-HSA-69473	G2/M DNA damage checkpoint	19/292	71/8530	1.38551e-12	2.0193e-11	1.51118e-11	NSD2/CCNB1/CDK1/H2AX/BRCA1/BRIP1/RFC3/CHEK1/RFC2/RFC5/RFC4/EXO1/RMI1/ATRIP/BARD1/DNA2/BLM/CDC25C/RMI2	19	0.267606	0.0650685	0.00832356
R-HSA-157579	R-HSA-157579	Telomere Maintenance	19/292	80/8530	1.40178e-11	1.92044e-10	1.4372e-10	H2AZ1/PCNA/FEN1/CCNA2/H2AX/LIG1/CDK2/POLA2/RFC3/POLD1/RFC2/POLA1/CHTF18/RFC5/PIF1/RFC4/DNA2/BLM/PRIM1	19	0.2375	0.0650685	0.00937866
R-HSA-6804756	R-HSA-6804756	Regulation of TP53 Activity through Phosphorylation	19/292	88/8530	8.40935e-11	1.12949e-09	8.45274e-10	TPX2/CCNA2/AURKA/CDK2/BRCA1/BRIP1/RFC3/AURKB/CHEK1/RFC2/RFC5/RFC4/EXO1/RMI1/ATRIP/BARD1/DNA2/BLM/RMI2	19	0.215909	0.0650685	0.0103165
R-HSA-983231	R-HSA-983231	Factors involved in megakaryocyte development and platelet production	19/292	124/8530	3.53931e-08	3.61855e-07	2.708e-07	TUBA1B/TUBB4B/TUBB6/TUBA1C/RACGAP1/KIF23/KIF11/CENPE/KIF2C/KIF22/KIF20B/KIF20A/KIFC1/KIF4A/CDK2/KIF18B/KIF18A/KIF15/PRKAR2B	19	0.153226	0.0650685	0.0145369
R-HSA-5617833	R-HSA-5617833	Cilium Assembly	19/292	192/8530	2.96804e-05	0.000195491	0.000146299	TUBB/TUBA1B/TUBB4B/TUBB6/TUBA1C/PLK1/CDK1/DYNC2I2/CEP78/NDE1/PLK4/CENPJ/NEK2/HAUS5/CNTRL/HAUS8/KIF24/PRKAR2B/CEP72	19	0.0989583	0.0650685	0.0225088
R-HSA-5693616	R-HSA-5693616	Presynaptic phase of homologous DNA pairing and strand exchange	18/292	39/8530	8.08611e-17	1.73093e-15	1.29537e-15	BRCA1/BRIP1/RFC3/CHEK1/RFC2/BRCA2/RFC5/RFC4/EXO1/RMI1/ATRIP/RAD51/BARD1/RAD51D/DNA2/XRCC2/BLM/RMI2	18	0.461538	0.0616438	0.0045721
R-HSA-2565942	R-HSA-2565942	Regulation of PLK1 Activity at G2/M Transition	18/292	86/8530	4.61001e-10	5.44458e-09	4.07455e-09	TUBB/TUBB4B/CCNB1/PLK1/CDK1/AURKA/CCNB2/CEP78/NDE1/PLK4/CENPJ/NEK2/HAUS5/CNTRL/HAUS8/BORA/PRKAR2B/CEP72	18	0.209302	0.0616438	0.0100821
R-HSA-983189	R-HSA-983189	Kinesins	17/292	48/8530	1.24945e-13	2.0875e-12	1.56222e-12	TUBA1B/TUBB4B/TUBB6/TUBA1C/RACGAP1/KIF23/KIF11/CENPE/KIF2C/KIF22/KIF20B/KIF20A/KIFC1/KIF4A/KIF18B/KIF18A/KIF15	17	0.354167	0.0582192	0.0056272
R-HSA-180786	R-HSA-180786	Extension of Telomeres	17/292	49/8530	1.85484e-13	3.02515e-12	2.26392e-12	PCNA/FEN1/CCNA2/LIG1/CDK2/POLA2/RFC3/POLD1/RFC2/POLA1/CHTF18/RFC5/PIF1/RFC4/DNA2/BLM/PRIM1	17	0.346939	0.0582192	0.00574443
R-HSA-8854518	R-HSA-8854518	AURKA Activation by TPX2	17/292	71/8530	1.49487e-10	1.89626e-09	1.4191e-09	TUBB/TUBB4B/TPX2/PLK1/CDK1/AURKA/HMMR/CEP78/NDE1/PLK4/CENPJ/NEK2/HAUS5/CNTRL/HAUS8/PRKAR2B/CEP72	17	0.239437	0.0582192	0.00832356
R-HSA-6811434	R-HSA-6811434	COPI-dependent Golgi-to-ER retrograde traffic	17/292	86/8530	3.60888e-09	4.12014e-08	3.08338e-08	TUBA1B/TUBB4B/TUBB6/TUBA1C/RACGAP1/KIF23/KIF11/CENPE/KIF2C/KIF22/KIF20B/KIF20A/KIFC1/KIF4A/KIF18B/KIF18A/KIF15	17	0.197674	0.0582192	0.0100821
R-HSA-380320	R-HSA-380320	Recruitment of NuMA to mitotic centrosomes	17/292	87/8530	4.34847e-09	4.80436e-08	3.59543e-08	TUBB/TUBA1B/TUBB4B/TUBB6/TUBA1C/PLK1/CDK1/CEP78/NDE1/PLK4/CENPJ/NEK2/HAUS5/CNTRL/HAUS8/PRKAR2B/CEP72	17	0.195402	0.0582192	0.0101993
R-HSA-8856688	R-HSA-8856688	Golgi-to-ER retrograde transport	17/292	119/8530	5.31739e-07	4.33621e-06	3.24508e-06	TUBA1B/TUBB4B/TUBB6/TUBA1C/RACGAP1/KIF23/KIF11/CENPE/KIF2C/KIF22/KIF20B/KIF20A/KIFC1/KIF4A/KIF18B/KIF18A/KIF15	17	0.142857	0.0582192	0.0139508
R-HSA-6811442	R-HSA-6811442	Intra-Golgi and retrograde Golgi-to-ER traffic	17/292	186/8530	0.000207478	0.00122519	0.000916893	TUBA1B/TUBB4B/TUBB6/TUBA1C/RACGAP1/KIF23/KIF11/CENPE/KIF2C/KIF22/KIF20B/KIF20A/KIFC1/KIF4A/KIF18B/KIF18A/KIF15	17	0.0913978	0.0582192	0.0218054
R-HSA-9012999	R-HSA-9012999	RHO GTPase cycle	17/292	413/8530	0.248985	0.61572	0.460785	ACTG1/TUBA1B/ANLN/TMPO/RACGAP1/ARHGAP11A/IQGAP3/DIAPH3/PLEKHG2/LMNB1/KIF14/CHN1/ARHGAP19/ARHGAP33/DEPDC1B/ARHGEF39/PKN3	17	0.0411622	0.0582192	0.0484174
R-HSA-69205	R-HSA-69205	G1/S-Specific Transcription	15/292	28/8530	1.82621e-15	3.47486e-14	2.60047e-14	RRM2/PCNA/CDK1/TK1/TYMS/CDC6/RBL1/POLA1/DHFR/FBXO5/CDC45/E2F1/CDT1/ORC1/LIN9	15	0.535714	0.0513699	0.00328253
R-HSA-5693568	R-HSA-5693568	Resolution of D-loop Structures through Holliday Junction Intermediates	15/292	33/8530	4.33306e-14	7.61063e-13	5.69555e-13	BRCA1/GEN1/BRIP1/BRCA2/EXO1/RMI1/RAD51AP1/RAD51/BARD1/RAD51D/DNA2/XRCC2/BLM/EME1/RMI2	15	0.454545	0.0513699	0.0038687
R-HSA-5693537	R-HSA-5693537	Resolution of D-Loop Structures	15/292	34/8530	7.5175e-14	1.28737e-12	9.63426e-13	BRCA1/GEN1/BRIP1/BRCA2/EXO1/RMI1/RAD51AP1/RAD51/BARD1/RAD51D/DNA2/XRCC2/BLM/EME1/RMI2	15	0.441176	0.0513699	0.00398593
R-HSA-174143	R-HSA-174143	APC/C-mediated degradation of cell cycle proteins	15/292	85/8530	1.50369e-07	1.3553e-06	1.01426e-06	CCNB1/CDC20/PLK1/CDK1/CCNA2/UBE2C/AURKA/UBE2S/BUB1B/PTTG1/CDK2/MAD2L1/AURKB/NEK2/FBXO5	15	0.176471	0.0513699	0.00996483
R-HSA-453276	R-HSA-453276	Regulation of mitotic cell cycle	15/292	85/8530	1.50369e-07	1.3553e-06	1.01426e-06	CCNB1/CDC20/PLK1/CDK1/CCNA2/UBE2C/AURKA/UBE2S/BUB1B/PTTG1/CDK2/MAD2L1/AURKB/NEK2/FBXO5	15	0.176471	0.0513699	0.00996483
R-HSA-69052	R-HSA-69052	Switching of origins to a post-replicative state	15/292	88/8530	2.41814e-07	2.12362e-06	1.58925e-06	MCM7/MCM4/MCM3/MCM5/CCNA2/MCM2/UBE2C/UBE2S/CDK2/CDC6/MCM8/ORC6/CDT1/ORC1/CCNE2	15	0.170455	0.0513699	0.0103165
R-HSA-5620912	R-HSA-5620912	Anchoring of the basal body to the plasma membrane	15/292	96/8530	7.78607e-07	6.20169e-06	4.64114e-06	TUBB/TUBB4B/PLK1/CDK1/CEP78/NDE1/PLK4/CENPJ/NEK2/HAUS5/CNTRL/HAUS8/KIF24/PRKAR2B/CEP72	15	0.15625	0.0513699	0.0112544
R-HSA-68875	R-HSA-68875	Mitotic Prophase	15/292	100/8530	1.33264e-06	1.01428e-05	7.59056e-06	H2AZ1/CCNB1/SMC4/TMPO/NCAPG2/PLK1/SMC2/CDK1/H2AX/NCAPH2/NDC1/LMNB1/CCNB2/MASTL/VRK1	15	0.15	0.0513699	0.0117233
R-HSA-2132295	R-HSA-2132295	MHC class II antigen presentation	15/292	112/8530	5.70111e-06	4.06798e-05	3.04434e-05	TUBA1B/TUBB4B/TUBB6/TUBA1C/RACGAP1/KIF23/KIF11/CENPE/KIF2C/KIF22/KIF20A/KIF4A/CTSC/KIF18A/KIF15	15	0.133929	0.0513699	0.0131301
R-HSA-174417	R-HSA-174417	Telomere C-strand (Lagging Strand) Synthesis	14/292	33/8530	1.01664e-12	1.51392e-11	1.13297e-11	PCNA/FEN1/LIG1/POLA2/RFC3/POLD1/RFC2/POLA1/CHTF18/RFC5/RFC4/DNA2/BLM/PRIM1	14	0.424242	0.0479452	0.0038687
R-HSA-5685938	R-HSA-5685938	HDR through Single Strand Annealing (SSA)	14/292	37/8530	6.70053e-12	9.56222e-11	7.15605e-11	BRCA1/BRIP1/RFC3/RFC2/RFC5/RFC4/EXO1/RMI1/ATRIP/RAD51/BARD1/DNA2/BLM/RMI2	14	0.378378	0.0479452	0.00433763
R-HSA-73884	R-HSA-73884	Base Excision Repair	14/292	61/8530	1.17666e-08	1.2594e-07	9.42492e-08	H2AZ1/PCNA/PARP1/FEN1/POLE/H2AX/LIG1/RFC3/POLD1/RFC2/RFC5/RFC4/NEIL3/POLE2	14	0.229508	0.0479452	0.00715123
R-HSA-380259	R-HSA-380259	Loss of Nlp from mitotic centrosomes	14/292	68/8530	5.18925e-08	5.00653e-07	3.74672e-07	TUBB/TUBB4B/PLK1/CDK1/CEP78/NDE1/PLK4/CENPJ/NEK2/HAUS5/CNTRL/HAUS8/PRKAR2B/CEP72	14	0.205882	0.0479452	0.00797186
R-HSA-380284	R-HSA-380284	Loss of proteins required for interphase microtubule organization from the centrosome	14/292	68/8530	5.18925e-08	5.00653e-07	3.74672e-07	TUBB/TUBB4B/PLK1/CDK1/CEP78/NDE1/PLK4/CENPJ/NEK2/HAUS5/CNTRL/HAUS8/PRKAR2B/CEP72	14	0.205882	0.0479452	0.00797186
R-HSA-380270	R-HSA-380270	Recruitment of mitotic centrosome proteins and complexes	14/292	79/8530	3.73147e-07	3.15562e-06	2.36156e-06	TUBB/TUBB4B/PLK1/CDK1/CEP78/NDE1/PLK4/CENPJ/NEK2/HAUS5/CNTRL/HAUS8/PRKAR2B/CEP72	14	0.177215	0.0479452	0.00926143
R-HSA-380287	R-HSA-380287	Centrosome maturation	14/292	79/8530	3.73147e-07	3.15562e-06	2.36156e-06	TUBB/TUBB4B/PLK1/CDK1/CEP78/NDE1/PLK4/CENPJ/NEK2/HAUS5/CNTRL/HAUS8/PRKAR2B/CEP72	14	0.177215	0.0479452	0.00926143
R-HSA-5693554	R-HSA-5693554	Resolution of D-loop Structures through Synthesis-Dependent Strand Annealing (SDSA)	13/292	26/8530	4.74925e-13	7.39372e-12	5.53322e-12	BRCA1/BRIP1/BRCA2/EXO1/RMI1/RAD51AP1/RAD51/BARD1/RAD51D/DNA2/XRCC2/BLM/RMI2	13	0.5	0.0445205	0.00304807
R-HSA-1538133	R-HSA-1538133	G0 and Early G1	13/292	27/8530	8.88086e-13	1.35186e-11	1.01169e-11	TOP2A/PCNA/MYC/CDK1/CCNA2/CDK2/CDC6/RBL1/MYBL2/E2F1/CDC25A/LIN9/CCNE2	13	0.481481	0.0445205	0.0031653
R-HSA-2559583	R-HSA-2559583	Cellular Senescence	13/292	149/8530	0.0017515	0.00839003	0.00627883	H2AZ1/CCNA2/H2AX/UBE2C/UBE2S/LMNB1/CDK2/CDKN2C/EZH2/E2F1/CCNE2/CBX2/E2F2	13	0.0872483	0.0445205	0.0174678
R-HSA-3108232	R-HSA-3108232	SUMO E3 ligases SUMOylate target proteins	13/292	163/8530	0.00385735	0.0172698	0.0129242	TOP2A/DNMT1/PCNA/PARP1/INCENP/AURKA/NDC1/CDCA8/BRCA1/BIRC5/AURKB/BLM/CBX2	13	0.0797546	0.0445205	0.019109
R-HSA-2990846	R-HSA-2990846	SUMOylation	13/292	169/8530	0.00523743	0.0221459	0.0165733	TOP2A/DNMT1/PCNA/PARP1/INCENP/AURKA/NDC1/CDCA8/BRCA1/BIRC5/AURKB/BLM/CBX2	13	0.0769231	0.0445205	0.0198124
R-HSA-69186	R-HSA-69186	Lagging Strand Synthesis	12/292	20/8530	2.0433e-13	3.25503e-12	2.43596e-12	PCNA/FEN1/LIG1/POLA2/RFC3/POLD1/RFC2/POLA1/RFC5/RFC4/DNA2/PRIM1	12	0.6	0.0410959	0.00234467
R-HSA-6791312	R-HSA-6791312	TP53 Regulates Transcription of Cell Cycle Genes	12/292	48/8530	4.77667e-08	4.74206e-07	3.5488e-07	CCNB1/PCNA/CDK1/CCNA2/AURKA/CDK2/RBL1/CENPJ/E2F1/CDC25C/CCNE2/E2F8	12	0.25	0.0410959	0.0056272
R-HSA-68867	R-HSA-68867	Assembly of the pre-replicative complex	12/292	65/8530	1.63925e-06	1.23394e-05	9.23444e-06	MCM7/MCM4/MCM3/MCM5/MCM2/CDC6/MCM8/ORC6/E2F1/CDT1/ORC1/E2F2	12	0.184615	0.0410959	0.00762016
R-HSA-68949	R-HSA-68949	Orc1 removal from chromatin	12/292	68/8530	2.70337e-06	2.01284e-05	1.50634e-05	MCM7/MCM4/MCM3/MCM5/CCNA2/MCM2/CDK2/CDC6/MCM8/ORC6/CDT1/ORC1	12	0.176471	0.0410959	0.00797186
R-HSA-1500620	R-HSA-1500620	Meiosis	12/292	70/8530	3.71487e-06	2.73622e-05	2.0477e-05	H2AZ1/H2AX/LMNB1/CDK2/BRCA1/BRCA2/RAD51/PSMC3IP/SYNE2/BLM/MND1/DMC1	12	0.171429	0.0410959	0.00820633
R-HSA-1474165	R-HSA-1474165	Reproduction	12/292	82/8530	2.00375e-05	0.000135934	0.000101728	H2AZ1/H2AX/LMNB1/CDK2/BRCA1/BRCA2/RAD51/PSMC3IP/SYNE2/BLM/MND1/DMC1	12	0.146341	0.0410959	0.00961313
R-HSA-176974	R-HSA-176974	Unwinding of DNA	11/292	8530-12-01	7.32184e-16	1.43299e-14	1.0724e-14	MCM7/MCM4/MCM3/MCM5/MCM2/MCM8/CDC45/GINS4/GINS1/GINS2/GINS3	11	0.916667	0.0376712	0.0014068
R-HSA-69273	R-HSA-69273	Cyclin A/B1/B2 associated events during G2/M transition	11/292	25/8530	1.82523e-10	2.27324e-09	1.70122e-09	CCNB1/CDC25B/FOXM1/PLK1/CDK1/CCNA2/CDK2/CCNB2/PKMYT1/CDC25A/CDC25C	11	0.44	0.0376712	0.00293083
R-HSA-110373	R-HSA-110373	Resolution of AP sites via the multiple-nucleotide patch replacement pathway	11/292	26/8530	3.06823e-10	3.68726e-09	2.75942e-09	PCNA/PARP1/FEN1/POLE/LIG1/RFC3/POLD1/RFC2/RFC5/RFC4/POLE2	11	0.423077	0.0376712	0.00304807
R-HSA-73933	R-HSA-73933	Resolution of Abasic Sites (AP sites)	11/292	39/8530	4.47008e-08	4.50295e-07	3.36986e-07	PCNA/PARP1/FEN1/POLE/LIG1/RFC3/POLD1/RFC2/RFC5/RFC4/POLE2	11	0.282051	0.0376712	0.0045721
R-HSA-73893	R-HSA-73893	DNA Damage Bypass	11/292	48/8530	4.57645e-07	3.82301e-06	2.86102e-06	PCNA/POLE/USP1/PCLAF/RFC3/POLD1/DTL/RFC2/RFC5/RFC4/POLE2	11	0.229167	0.0376712	0.0056272
R-HSA-9645723	R-HSA-9645723	Diseases of programmed cell death	11/292	61/8530	5.69439e-06	4.06798e-05	3.04434e-05	H2AZ1/DNMT1/CDC25B/H2AX/LMNB1/POLA2/POLA1/EZH2/CDC25A/PRIM1/CDC25C	11	0.180328	0.0376712	0.00715123
R-HSA-2995410	R-HSA-2995410	Nuclear Envelope (NE) Reassembly	11/292	68/8530	1.6869e-05	0.00011672	8.73491e-05	TUBA1B/TUBB4B/TUBB6/TUBA1C/CCNB1/TMPO/CDK1/NDC1/LMNB1/CCNB2/VRK1	11	0.161765	0.0376712	0.00797186
R-HSA-176814	R-HSA-176814	Activation of APC/C and APC/C:Cdc20 mediated degradation of mitotic proteins	11/292	74/8530	3.83151e-05	0.000249961	0.000187062	CCNB1/CDC20/PLK1/CDK1/CCNA2/UBE2C/UBE2S/BUB1B/PTTG1/MAD2L1/NEK2	11	0.148649	0.0376712	0.00867526
R-HSA-176408	R-HSA-176408	Regulation of APC/C activators between G1/S and early anaphase	11/292	78/8530	6.31379e-05	0.000408014	0.000305344	CCNB1/CDC20/PLK1/CDK1/CCNA2/UBE2C/UBE2S/BUB1B/CDK2/MAD2L1/FBXO5	11	0.141026	0.0376712	0.0091442
R-HSA-156711	R-HSA-156711	Polo-like kinase mediated events	10/292	16/8530	1.26738e-11	1.77175e-10	1.32592e-10	CENPF/CCNB1/FOXM1/PLK1/CCNB2/MYBL2/PKMYT1/CDC25A/LIN9/CDC25C	10	0.625	0.0342466	0.00187573
R-HSA-5651801	R-HSA-5651801	PCNA-Dependent Long Patch Base Excision Repair	10/292	21/8530	4.79238e-10	5.56403e-09	4.16394e-09	PCNA/FEN1/POLE/LIG1/RFC3/POLD1/RFC2/RFC5/RFC4/POLE2	10	0.47619	0.0342466	0.0024619
R-HSA-174411	R-HSA-174411	Polymerase switching on the C-strand of the telomere	10/292	25/8530	3.93135e-09	4.41472e-08	3.30383e-08	PCNA/POLA2/RFC3/POLD1/RFC2/POLA1/CHTF18/RFC5/RFC4/PRIM1	10	0.4	0.0342466	0.00293083
R-HSA-110314	R-HSA-110314	Recognition of DNA damage by PCNA-containing replication complex	10/292	30/8530	3.10295e-08	3.22048e-07	2.41011e-07	PCNA/POLE/USP1/RFC3/POLD1/DTL/RFC2/RFC5/RFC4/POLE2	10	0.333333	0.0342466	0.003517
R-HSA-6783310	R-HSA-6783310	Fanconi Anemia Pathway	10/292	39/8530	4.99291e-07	4.12066e-06	3.08376e-06	FANCI/USP1/FANCG/FANCA/UBE2T/DCLRE1B/FANCD2/ATRIP/EME1/FANCB	10	0.25641	0.0342466	0.0045721
R-HSA-912446	R-HSA-912446	Meiotic recombination	10/292	42/8530	1.05491e-06	8.11925e-06	6.07618e-06	H2AZ1/H2AX/CDK2/BRCA1/BRCA2/RAD51/PSMC3IP/BLM/MND1/DMC1	10	0.238095	0.0342466	0.0049238
R-HSA-176409	R-HSA-176409	APC/C:Cdc20 mediated degradation of mitotic proteins	10/292	73/8530	0.000174211	0.00106549	0.000797377	CCNB1/CDC20/CDK1/CCNA2/UBE2C/UBE2S/BUB1B/PTTG1/MAD2L1/NEK2	10	0.136986	0.0342466	0.00855803
R-HSA-5696399	R-HSA-5696399	Global Genome Nucleotide Excision Repair (GG-NER)	10/292	84/8530	0.000555746	0.00309501	0.0023162	PCNA/PARP1/POLE/LIG1/RFC3/POLD1/RFC2/RFC5/RFC4/POLE2	10	0.119048	0.0342466	0.0098476
R-HSA-5696398	R-HSA-5696398	Nucleotide Excision Repair	10/292	110/8530	0.00432983	0.0187718	0.0140482	PCNA/PARP1/POLE/LIG1/RFC3/POLD1/RFC2/RFC5/RFC4/POLE2	10	0.0909091	0.0342466	0.0128957
R-HSA-69091	R-HSA-69091	Polymerase switching	9/292	14/8530	9.84605e-11	1.27256e-09	9.52339e-10	PCNA/POLA2/RFC3/POLD1/RFC2/POLA1/RFC5/RFC4/PRIM1	9	0.642857	0.0308219	0.00164127
R-HSA-69109	R-HSA-69109	Leading Strand Synthesis	9/292	14/8530	9.84605e-11	1.27256e-09	9.52339e-10	PCNA/POLA2/RFC3/POLD1/RFC2/POLA1/RFC5/RFC4/PRIM1	9	0.642857	0.0308219	0.00164127
R-HSA-113510	R-HSA-113510	E2F mediated regulation of DNA replication	9/292	22/8530	1.9199e-08	2.02328e-07	1.51416e-07	CCNB1/CDK1/POLA2/MCM8/POLA1/ORC6/E2F1/ORC1/PRIM1	9	0.409091	0.0308219	0.00257913
R-HSA-5696397	R-HSA-5696397	Gap-filling DNA repair synthesis and ligation in GG-NER	9/292	25/8530	7.20114e-08	6.85108e-07	5.12713e-07	PCNA/POLE/LIG1/RFC3/POLD1/RFC2/RFC5/RFC4/POLE2	9	0.36	0.0308219	0.00293083
R-HSA-2299718	R-HSA-2299718	Condensation of Prophase Chromosomes	9/292	32/8530	8.0018e-07	6.22867e-06	4.66134e-06	H2AZ1/CCNB1/SMC4/NCAPG2/PLK1/SMC2/CDK1/H2AX/NCAPH2	9	0.28125	0.0308219	0.00375147
R-HSA-5656169	R-HSA-5656169	Termination of translesion DNA synthesis	9/292	32/8530	8.0018e-07	6.22867e-06	4.66134e-06	PCNA/POLE/PCLAF/RFC3/POLD1/RFC2/RFC5/RFC4/POLE2	9	0.28125	0.0308219	0.00375147
R-HSA-110313	R-HSA-110313	Translesion synthesis by Y family DNA polymerases bypasses lesions on DNA template	9/292	39/8530	4.89473e-06	3.56691e-05	2.66936e-05	PCNA/POLE/PCLAF/RFC3/POLD1/RFC2/RFC5/RFC4/POLE2	9	0.230769	0.0308219	0.0045721
R-HSA-5696400	R-HSA-5696400	Dual Incision in GG-NER	9/292	41/8530	7.61886e-06	5.38033e-05	4.02646e-05	PCNA/PARP1/POLE/RFC3/POLD1/RFC2/RFC5/RFC4/POLE2	9	0.219512	0.0308219	0.00480657
R-HSA-6782210	R-HSA-6782210	Gap-filling DNA repair synthesis and ligation in TC-NER	9/292	64/8530	0.000300222	0.00174281	0.00130426	PCNA/POLE/LIG1/RFC3/POLD1/RFC2/RFC5/RFC4/POLE2	9	0.140625	0.0308219	0.00750293
R-HSA-8852276	R-HSA-8852276	The role of GTSE1 in G2/M progression after G2 checkpoint	9/292	69/8530	0.000531998	0.00298704	0.0022354	TUBA1B/TUBB4B/TUBB6/TUBA1C/CCNB1/PLK1/CDK1/GTSE1/CCNB2	9	0.130435	0.0308219	0.0080891
R-HSA-6781827	R-HSA-6781827	Transcription-Coupled Nucleotide Excision Repair (TC-NER)	9/292	78/8530	0.00130882	0.00654409	0.00489738	PCNA/POLE/LIG1/RFC3/POLD1/RFC2/RFC5/RFC4/POLE2	9	0.115385	0.0308219	0.0091442
R-HSA-69656	R-HSA-69656	Cyclin A:Cdk2-associated events at S phase entry	9/292	84/8530	0.00221011	0.0104098	0.00779035	CDC25B/MYC/CCNA2/CDK2/CKS1B/E2F1/CDC25A/LIN9/CCNE2	9	0.107143	0.0308219	0.0098476
R-HSA-212165	R-HSA-212165	Epigenetic regulation of gene expression	9/292	105/8530	0.00968849	0.0382948	0.0286586	H2AZ1/DNMT1/H2AX/PHF19/POLR1E/EZH2/SUV39H1/POLR1G/TET1	9	0.0857143	0.0308219	0.0123095
R-HSA-8980692	R-HSA-8980692	RHOA GTPase cycle	9/292	140/8530	0.0507258	0.174609	0.130672	ANLN/TMPO/RACGAP1/ARHGAP11A/IQGAP3/DIAPH3/ARHGAP19/DEPDC1B/PKN3	9	0.0642857	0.0308219	0.0164127
R-HSA-9013149	R-HSA-9013149	RAC1 GTPase cycle	9/292	172/8530	0.135557	0.37442	0.280204	TMPO/RACGAP1/IQGAP3/DIAPH3/PLEKHG2/CHN1/ARHGAP33/DEPDC1B/ARHGEF39	9	0.0523256	0.0308219	0.0201641
R-HSA-157118	R-HSA-157118	Signaling by NOTCH	9/292	185/8530	0.18348	0.472495	0.3536	H2AZ1/ACTA2/TACC3/MYC/H2AX/DLGAP5/E2F1/WWC1/NEURL1B	9	0.0486486	0.0308219	0.0216882
R-HSA-112316	R-HSA-112316	Neuronal System	9/292	294/8530	0.682392	0.999681	0.748129	TUBA1B/TUBB4B/TUBB6/TUBA1C/KPNA2/HOMER2/PRKAR2B/TSPOAP1/NRGN	9	0.0306122	0.0308219	0.0344666
R-HSA-422475	R-HSA-422475	Axon guidance	9/292	494/8530	0.989645	0.999681	0.748129	ACTG1/TUBA1B/TUBB4B/TUBB6/TUBA1C/KIF4A/RPL39L/FLRT3/ST8SIA2	9	0.0182186	0.0308219	0.0579132
R-HSA-2514853	R-HSA-2514853	Condensation of Prometaphase Chromosomes	8/292	8530-11-01	2.58945e-10	3.16745e-09	2.37042e-09	CCNB1/SMC4/NCAPD2/SMC2/CDK1/NCAPG/CCNB2/NCAPH	8	0.727273	0.0273973	0.00128957
R-HSA-69183	R-HSA-69183	Processive synthesis on the lagging strand	8/292	15/8530	8.95574e-09	9.73759e-08	7.2873e-08	PCNA/FEN1/LIG1/POLA2/POLD1/POLA1/DNA2/PRIM1	8	0.533333	0.0273973	0.0017585
R-HSA-1362277	R-HSA-1362277	Transcription of E2F targets under negative control by DREAM complex	8/292	19/8530	9.32958e-08	8.75447e-07	6.55156e-07	TOP2A/PCNA/MYC/CDC6/RBL1/E2F1/CDC25A/LIN9	8	0.421053	0.0273973	0.00222743
R-HSA-4615885	R-HSA-4615885	SUMOylation of DNA replication proteins	8/292	45/8530	0.000122436	0.000762445	0.000570589	TOP2A/PCNA/INCENP/AURKA/NDC1/CDCA8/BIRC5/AURKB	8	0.177778	0.0273973	0.0052755
R-HSA-2980766	R-HSA-2980766	Nuclear Envelope Breakdown	8/292	52/8530	0.00034726	0.00199893	0.00149594	CCNB1/TMPO/PLK1/CDK1/NDC1/LMNB1/CCNB2/VRK1	8	0.153846	0.0273973	0.00609613
R-HSA-6782135	R-HSA-6782135	Dual incision in TC-NER	8/292	65/8530	0.00158591	0.00775965	0.00580707	PCNA/POLE/RFC3/POLD1/RFC2/RFC5/RFC4/POLE2	8	0.123077	0.0273973	0.00762016
R-HSA-179419	R-HSA-179419	APC:Cdc20 mediated degradation of cell cycle proteins prior to satisfation of the cell cycle checkpoint	8/292	71/8530	0.00280149	0.0127934	0.0095742	CDC20/CDK1/CCNA2/UBE2C/UBE2S/BUB1B/MAD2L1/NEK2	8	0.112676	0.0273973	0.00832356
R-HSA-69202	R-HSA-69202	Cyclin E associated events during G1/S transition	8/292	82/8530	0.00679674	0.0282168	0.0211165	MYC/CCNA2/CDK2/CKS1B/E2F1/CDC25A/LIN9/CCNE2	8	0.097561	0.0273973	0.00961313
R-HSA-9013148	R-HSA-9013148	CDC42 GTPase cycle	8/292	147/8530	0.131256	0.366982	0.274637	TMPO/RACGAP1/IQGAP3/DIAPH3/PLEKHG2/CHN1/ARHGAP33/DEPDC1B	8	0.0544218	0.0273973	0.0172333
R-HSA-112315	R-HSA-112315	Transmission across Chemical Synapses	8/292	206/8530	0.409153	0.810028	0.606199	TUBA1B/TUBB4B/TUBB6/TUBA1C/KPNA2/PRKAR2B/TSPOAP1/NRGN	8	0.038835	0.0273973	0.0241501
R-HSA-5688426	R-HSA-5688426	Deubiquitination	8/292	242/8530	0.591421	0.94655	0.708367	CDC20/MYC/CDK1/CCNA2/BRCA1/CLSPN/BARD1/CDC25A	8	0.0330579	0.0273973	0.0283705
R-HSA-69166	R-HSA-69166	Removal of the Flap Intermediate	7/292	14/8530	1.43223e-07	1.32578e-06	9.92172e-07	PCNA/FEN1/POLA2/POLD1/POLA1/DNA2/PRIM1	7	0.5	0.0239726	0.00164127
R-HSA-9710421	R-HSA-9710421	Defective pyroptosis	7/292	32/8530	8.25796e-05	0.000523769	0.000391971	H2AZ1/DNMT1/H2AX/POLA2/POLA1/EZH2/PRIM1	7	0.21875	0.0239726	0.00375147
R-HSA-8953750	R-HSA-8953750	Transcriptional Regulation by E2F6	7/292	33/8530	0.000101777	0.000639609	0.000478662	RRM2/BRCA1/CHEK1/EZH2/E2F1/CDC7/RAD51	7	0.212121	0.0239726	0.0038687
R-HSA-69231	R-HSA-69231	Cyclin D associated events in G1	7/292	47/8530	0.000994393	0.00523969	0.00392121	CDK2/CDKN2C/RBL1/CKS1B/E2F1/CCNE2/E2F2	7	0.148936	0.0239726	0.00550996
R-HSA-69236	R-HSA-69236	G1 Phase	7/292	47/8530	0.000994393	0.00523969	0.00392121	CDK2/CDKN2C/RBL1/CKS1B/E2F1/CCNE2/E2F2	7	0.148936	0.0239726	0.00550996
R-HSA-174184	R-HSA-174184	Cdc20:Phospho-APC/C mediated degradation of Cyclin A	7/292	70/8530	0.00972743	0.0382948	0.0286586	CDC20/CDK1/CCNA2/UBE2C/UBE2S/BUB1B/MAD2L1	7	0.1	0.0239726	0.00820633
R-HSA-2559582	R-HSA-2559582	Senescence-Associated Secretory Phenotype (SASP)	7/292	70/8530	0.00972743	0.0382948	0.0286586	H2AZ1/CCNA2/H2AX/UBE2C/UBE2S/CDK2/CDKN2C	7	0.1	0.0239726	0.00820633
R-HSA-438064	R-HSA-438064	Post NMDA receptor activation events	7/292	70/8530	0.00972743	0.0382948	0.0286586	TUBA1B/TUBB4B/TUBB6/TUBA1C/KPNA2/PRKAR2B/NRGN	7	0.1	0.0239726	0.00820633
R-HSA-174178	R-HSA-174178	APC/C:Cdh1 mediated degradation of Cdc20 and other APC/C:Cdh1 targeted proteins in late mitosis/early G1	7/292	71/8530	0.010485	0.0410411	0.0307138	CDC20/PLK1/UBE2C/AURKA/UBE2S/PTTG1/AURKB	7	0.0985915	0.0239726	0.00832356
R-HSA-9013106	R-HSA-9013106	RHOC GTPase cycle	7/292	73/8530	0.0121274	0.0472004	0.0353232	ANLN/TMPO/RACGAP1/IQGAP3/DIAPH3/DEPDC1B/PKN3	7	0.0958904	0.0239726	0.00855803
R-HSA-2559580	R-HSA-2559580	Oxidative Stress Induced Senescence	7/292	82/8530	0.0218593	0.0827272	0.0619103	H2AZ1/H2AX/CDKN2C/EZH2/E2F1/CBX2/E2F2	7	0.0853659	0.0239726	0.00961313
R-HSA-442755	R-HSA-442755	Activation of NMDA receptors and postsynaptic events	7/292	82/8530	0.0218593	0.0827272	0.0619103	TUBA1B/TUBB4B/TUBB6/TUBA1C/KPNA2/PRKAR2B/NRGN	7	0.0853659	0.0239726	0.00961313
R-HSA-112314	R-HSA-112314	Neurotransmitter receptors and postsynaptic signal transmission	7/292	151/8530	0.259525	0.634909	0.475145	TUBA1B/TUBB4B/TUBB6/TUBA1C/KPNA2/PRKAR2B/NRGN	7	0.0463576	0.0239726	0.0177022
R-HSA-446203	R-HSA-446203	Asparagine N-linked glycosylation	7/292	279/8530	0.847875	0.999681	0.748129	TUBA1B/TUBB4B/TUBB6/TUBA1C/CTSC/ALG10/ST8SIA2	7	0.0250896	0.0239726	0.0327081
R-HSA-68689	R-HSA-68689	CDC6 association with the ORC:origin complex	6/292	8530-11-01	6.11307e-07	4.92641e-06	3.68677e-06	CDC6/MCM8/ORC6/E2F1/ORC1/E2F2	6	0.545455	0.0205479	0.00128957
R-HSA-1362300	R-HSA-1362300	Transcription of E2F targets under negative control by p107 (RBL1) and p130 (RBL2) in complex with HDAC1	6/292	16/8530	9.16248e-06	6.40438e-05	4.79283e-05	CDK1/CCNA2/RBL1/MYBL2/E2F1/LIN9	6	0.375	0.0205479	0.00187573
R-HSA-6804114	R-HSA-6804114	TP53 Regulates Transcription of Genes Involved in G2 Cell Cycle Arrest	6/292	18/8530	2.00428e-05	0.000135934	0.000101728	CCNB1/PCNA/CDK1/AURKA/RBL1/CDC25C	6	0.333333	0.0205479	0.0021102
R-HSA-174414	R-HSA-174414	Processive synthesis on the C-strand of the telomere	6/292	19/8530	2.84563e-05	0.000189248	0.000141627	PCNA/FEN1/LIG1/POLD1/DNA2/BLM	6	0.315789	0.0205479	0.00222743
R-HSA-2995383	R-HSA-2995383	Initiation of Nuclear Envelope (NE) Reformation	6/292	19/8530	2.84563e-05	0.000189248	0.000141627	CCNB1/TMPO/CDK1/LMNB1/CCNB2/VRK1	6	0.315789	0.0205479	0.00222743
R-HSA-179409	R-HSA-179409	APC-Cdc20 mediated degradation of Nek2A	6/292	26/8530	0.00019721	0.00119285	0.000892692	CDC20/UBE2C/UBE2S/BUB1B/MAD2L1/NEK2	6	0.230769	0.0205479	0.00304807
R-HSA-5626467	R-HSA-5626467	RHO GTPases activate IQGAPs	6/292	27/8530	0.000246344	0.00144227	0.00107935	ACTG1/TUBA1B/TUBB4B/TUBB6/TUBA1C/IQGAP3	6	0.222222	0.0205479	0.0031653
R-HSA-9687139	R-HSA-9687139	Aberrant regulation of mitotic cell cycle due to RB1 defects	6/292	36/8530	0.00125125	0.00630227	0.00471641	UBE2C/UBE2S/CDK2/E2F1/CCNE2/E2F2	6	0.166667	0.0205479	0.0042204
R-HSA-9675126	R-HSA-9675126	Diseases of mitotic cell cycle	6/292	38/8530	0.00167464	0.00813567	0.00608847	UBE2C/UBE2S/CDK2/E2F1/CCNE2/E2F2	6	0.157895	0.0205479	0.00445487
R-HSA-437239	R-HSA-437239	Recycling pathway of L1	6/292	41/8530	0.00250314	0.0115077	0.008612	ACTG1/TUBA1B/TUBB4B/TUBB6/TUBA1C/KIF4A	6	0.146341	0.0205479	0.00480657
R-HSA-2559586	R-HSA-2559586	DNA Damage/Telomere Stress Induced Senescence	6/292	46/8530	0.00452106	0.0193558	0.0144853	H2AZ1/CCNA2/H2AX/LMNB1/CDK2/CCNE2	6	0.130435	0.0205479	0.00539273
R-HSA-9616222	R-HSA-9616222	Transcriptional regulation of granulopoiesis	6/292	46/8530	0.00452106	0.0193558	0.0144853	H2AZ1/MYC/H2AX/CDK2/E2F1/LEF1	6	0.130435	0.0205479	0.00539273
R-HSA-9013026	R-HSA-9013026	RHOB GTPase cycle	6/292	67/8530	0.0266028	0.0985024	0.073716	ANLN/RACGAP1/IQGAP3/DIAPH3/DEPDC1B/PKN3	6	0.0895522	0.0205479	0.00785463
R-HSA-5250941	R-HSA-5250941	Negative epigenetic regulation of rRNA expression	6/292	68/8530	0.0283708	0.103925	0.0777743	H2AZ1/DNMT1/H2AX/POLR1E/SUV39H1/POLR1G	6	0.0882353	0.0205479	0.00797186
R-HSA-69017	R-HSA-69017	CDK-mediated phosphorylation and removal of Cdc6	6/292	70/8530	0.0321353	0.114056	0.0853554	CCNA2/UBE2C/UBE2S/CDK2/CDC6/CCNE2	6	0.0857143	0.0205479	0.00820633
R-HSA-9609690	R-HSA-9609690	HCMV Early Events	6/292	85/8530	0.0706509	0.223296	0.167108	TUBA1B/TUBB4B/TUBB6/TUBA1C/NDC1/EZH2	6	0.0705882	0.0205479	0.00996483
R-HSA-15869	R-HSA-15869	Metabolism of nucleotides	6/292	89/8530	0.0840768	0.255967	0.191558	RRM1/RRM2/TK1/TYMS/PFAS/DTYMK	6	0.0674157	0.0205479	0.0104338
R-HSA-373760	R-HSA-373760	L1CAM interactions	6/292	100/8530	0.127655	0.359851	0.269301	ACTG1/TUBA1B/TUBB4B/TUBB6/TUBA1C/KIF4A	6	0.06	0.0205479	0.0117233
R-HSA-9609646	R-HSA-9609646	HCMV Infection	6/292	108/8530	0.164992	0.438061	0.327831	TUBA1B/TUBB4B/TUBB6/TUBA1C/NDC1/EZH2	6	0.0555556	0.0205479	0.0126612
R-HSA-196854	R-HSA-196854	Metabolism of vitamins and cofactors	6/292	158/8530	0.457204	0.862768	0.645667	SDC1/DHFR/SHMT1/PDSS1/COQ3/GPC2	6	0.0379747	0.0205479	0.0185229
R-HSA-948021	R-HSA-948021	Transport to the Golgi and subsequent modification	6/292	167/8530	0.511066	0.91196	0.682481	TUBA1B/TUBB4B/TUBB6/TUBA1C/CTSC/ST8SIA2	6	0.0359281	0.0205479	0.019578
R-HSA-109581	R-HSA-109581	Apoptosis	6/292	168/8530	0.516936	0.91196	0.682481	HMGB2/LMNB1/CLSPN/E2F1/BCL2/SEPTIN4	6	0.0357143	0.0205479	0.0196952
R-HSA-5357801	R-HSA-5357801	Programmed Cell Death	6/292	194/8530	0.657787	0.999508	0.747999	HMGB2/LMNB1/CLSPN/E2F1/BCL2/SEPTIN4	6	0.0309278	0.0205479	0.0227433
R-HSA-3247509	R-HSA-3247509	Chromatin modifying enzymes	6/292	217/8530	0.758852	0.999681	0.748129	H2AZ1/NSD2/H2AX/EZH2/SUV39H2/SUV39H1	6	0.0276498	0.0205479	0.0254396
R-HSA-4839726	R-HSA-4839726	Chromatin organization	6/292	217/8530	0.758852	0.999681	0.748129	H2AZ1/NSD2/H2AX/EZH2/SUV39H2/SUV39H1	6	0.0276498	0.0205479	0.0254396
R-HSA-71387	R-HSA-71387	Metabolism of carbohydrates	6/292	257/8530	0.879591	0.999681	0.748129	SDC1/NDC1/HMMR/PFKFB3/PFKFB4/GPC2	6	0.0233463	0.0205479	0.030129
R-HSA-9006925	R-HSA-9006925	Intracellular signaling by second messengers	6/292	280/8530	0.92258	0.999681	0.748129	KPNA2/SNAI2/EZH2/PRKAR2B/CBX2/FGFR2	6	0.0214286	0.0205479	0.0328253
R-HSA-449147	R-HSA-449147	Signaling by Interleukins	6/292	373/8530	0.98984	0.999681	0.748129	CNN2/MYC/SDC1/LMNB1/BIRC5/BCL2	6	0.0160858	0.0205479	0.043728
R-HSA-6804116	R-HSA-6804116	TP53 Regulates Transcription of Genes Involved in G1 Cell Cycle Arrest	5/292	14/8530	7.05182e-05	0.000451448	0.000337849	CCNA2/CDK2/E2F1/CCNE2/E2F8	5	0.357143	0.0171233	0.00164127
R-HSA-110312	R-HSA-110312	Translesion synthesis by REV1	5/292	16/8530	0.000145406	0.000897323	0.000671527	PCNA/RFC3/RFC2/RFC5/RFC4	5	0.3125	0.0171233	0.00187573
R-HSA-5655862	R-HSA-5655862	Translesion synthesis by POLK	5/292	17/8530	0.00020026	0.00119285	0.000892692	PCNA/RFC3/RFC2/RFC5/RFC4	5	0.294118	0.0171233	0.00199297
R-HSA-5656121	R-HSA-5656121	Translesion synthesis by POLI	5/292	17/8530	0.00020026	0.00119285	0.000892692	PCNA/RFC3/RFC2/RFC5/RFC4	5	0.294118	0.0171233	0.00199297
R-HSA-110320	R-HSA-110320	Translesion Synthesis by POLH	5/292	19/8530	0.000355688	0.00203038	0.00151947	PCNA/RFC3/RFC2/RFC5/RFC4	5	0.263158	0.0171233	0.00222743
R-HSA-176412	R-HSA-176412	Phosphorylation of the APC/C	5/292	20/8530	0.000461087	0.00261028	0.00195345	CCNB1/PLK1/CDK1/UBE2C/UBE2S	5	0.25	0.0171233	0.00234467
R-HSA-141405	R-HSA-141405	Inhibition of the proteolytic activity of APC/C required for the onset of anaphase by mitotic spindle checkpoint components	5/292	21/8530	0.000588392	0.00322439	0.00241303	CDC20/UBE2C/UBE2S/BUB1B/MAD2L1	5	0.238095	0.0171233	0.0024619
R-HSA-141430	R-HSA-141430	Inactivation of APC/C via direct inhibition of the APC/C complex	5/292	21/8530	0.000588392	0.00322439	0.00241303	CDC20/UBE2C/UBE2S/BUB1B/MAD2L1	5	0.238095	0.0171233	0.0024619
R-HSA-174048	R-HSA-174048	APC/C:Cdc20 mediated degradation of Cyclin B	5/292	24/8530	0.00112972	0.00573226	0.00428984	CCNB1/CDC20/CDK1/UBE2C/UBE2S	5	0.208333	0.0171233	0.0028136
R-HSA-190828	R-HSA-190828	Gap junction trafficking	5/292	30/8530	0.00320246	0.0145277	0.0108721	ACTG1/TUBA1B/TUBB4B/TUBB6/TUBA1C	5	0.166667	0.0171233	0.003517
R-HSA-157858	R-HSA-157858	Gap junction trafficking and regulation	5/292	32/8530	0.00428004	0.018674	0.013975	ACTG1/TUBA1B/TUBB4B/TUBB6/TUBA1C	5	0.15625	0.0171233	0.00375147
R-HSA-212300	R-HSA-212300	PRC2 methylates histones and DNA	5/292	32/8530	0.00428004	0.018674	0.013975	H2AZ1/DNMT1/H2AX/PHF19/EZH2	5	0.15625	0.0171233	0.00375147
R-HSA-1221632	R-HSA-1221632	Meiotic synapsis	5/292	44/8530	0.0165553	0.0633542	0.0474122	H2AZ1/H2AX/LMNB1/BRCA1/SYNE2	5	0.113636	0.0171233	0.00515826
R-HSA-9013405	R-HSA-9013405	RHOD GTPase cycle	5/292	48/8530	0.0233854	0.0870596	0.0651526	TMPO/RACGAP1/DIAPH3/LMNB1/DEPDC1B	5	0.104167	0.0171233	0.0056272
R-HSA-5620924	R-HSA-5620924	Intraflagellar transport	5/292	52/8530	0.0318137	0.113502	0.0849411	TUBA1B/TUBB4B/TUBB6/TUBA1C/DYNC2I2	5	0.0961538	0.0171233	0.00609613
R-HSA-5693606	R-HSA-5693606	DNA Double Strand Break Response	5/292	54/8530	0.0366561	0.12943	0.0968611	KPNA2/NSD2/H2AX/BRCA1/BARD1	5	0.0925926	0.0171233	0.0063306
R-HSA-68827	R-HSA-68827	CDT1 association with the CDC6:ORC:origin complex	5/292	56/8530	0.0419282	0.145791	0.109105	CDC6/MCM8/ORC6/CDT1/ORC1	5	0.0892857	0.0171233	0.00656506
R-HSA-6796648	R-HSA-6796648	TP53 Regulates Transcription of DNA Repair Genes	5/292	61/8530	0.0570184	0.190525	0.142583	FANCI/BRCA1/CHEK1/FANCD2/RAD51D	5	0.0819672	0.0171233	0.00715123
R-HSA-1445148	R-HSA-1445148	Translocation of SLC2A4 (GLUT4) to the plasma membrane	5/292	65/8530	0.0710636	0.223296	0.167108	ACTG1/TUBA1B/TUBB4B/TUBB6/TUBA1C	5	0.0769231	0.0171233	0.00762016
R-HSA-427413	R-HSA-427413	NoRC negatively regulates rRNA expression	5/292	65/8530	0.0710636	0.223296	0.167108	H2AZ1/DNMT1/H2AX/POLR1E/POLR1G	5	0.0769231	0.0171233	0.00762016
R-HSA-69615	R-HSA-69615	G1/S DNA Damage Checkpoints	5/292	65/8530	0.0710636	0.223296	0.167108	CCNA2/CDK2/CHEK1/CDC25A/CCNE2	5	0.0769231	0.0171233	0.00762016
R-HSA-159236	R-HSA-159236	Transport of Mature mRNA derived from an Intron-Containing Transcript	5/292	70/8530	0.0910458	0.271319	0.203046	SRSF3/SRSF7/DDX39A/NDC1/THOC6	5	0.0714286	0.0171233	0.00820633
R-HSA-3108214	R-HSA-3108214	SUMOylation of DNA damage response and repair proteins	5/292	75/8530	0.113613	0.324272	0.242674	PARP1/NDC1/BRCA1/BLM/CBX2	5	0.0666667	0.0171233	0.0087925
R-HSA-72202	R-HSA-72202	Transport of Mature Transcript to Cytoplasm	5/292	79/8530	0.133412	0.36999	0.276888	SRSF3/SRSF7/DDX39A/NDC1/THOC6	5	0.0632911	0.0171233	0.00926143
R-HSA-390466	R-HSA-390466	Chaperonin-mediated protein folding	5/292	81/8530	0.143855	0.392593	0.293804	TUBA1B/TUBB4B/TUBB6/TUBA1C/CCNE2	5	0.0617284	0.0171233	0.0094959
R-HSA-391251	R-HSA-391251	Protein folding	5/292	86/8530	0.171419	0.453367	0.339285	TUBA1B/TUBB4B/TUBB6/TUBA1C/CCNE2	5	0.0581395	0.0171233	0.0100821
R-HSA-9018519	R-HSA-9018519	Estrogen-dependent gene expression	5/292	104/8530	0.283899	0.679968	0.508866	KPNA2/H2AZ1/MYC/H2AX/BCL2	5	0.0480769	0.0171233	0.0121923
R-HSA-5610787	R-HSA-5610787	Hedgehog 'off' state	5/292	107/8530	0.303994	0.703499	0.526476	TUBA1B/TUBB4B/TUBB6/TUBA1C/PRKAR2B	5	0.046729	0.0171233	0.012544
R-HSA-199977	R-HSA-199977	ER to Golgi Anterograde Transport	5/292	141/8530	0.532427	0.917873	0.686906	TUBA1B/TUBB4B/TUBB6/TUBA1C/CTSC	5	0.035461	0.0171233	0.0165299
R-HSA-5358351	R-HSA-5358351	Signaling by Hedgehog	5/292	141/8530	0.532427	0.917873	0.686906	TUBA1B/TUBB4B/TUBB6/TUBA1C/PRKAR2B	5	0.035461	0.0171233	0.0165299
R-HSA-5689880	R-HSA-5689880	Ub-specific processing proteases	5/292	167/8530	0.682099	0.999681	0.748129	CDC20/MYC/CCNA2/CLSPN/CDC25A	5	0.0299401	0.0171233	0.019578
R-HSA-8939211	R-HSA-8939211	ESR-mediated signaling	5/292	170/8530	0.697134	0.999681	0.748129	KPNA2/H2AZ1/MYC/H2AX/BCL2	5	0.0294118	0.0171233	0.0199297
R-HSA-9006931	R-HSA-9006931	Signaling by Nuclear Receptors	5/292	233/8530	0.906067	0.999681	0.748129	KPNA2/H2AZ1/MYC/H2AX/BCL2	5	0.0214592	0.0171233	0.0273154
R-HSA-72203	R-HSA-72203	Processing of Capped Intron-Containing Pre-mRNA	5/292	237/8530	0.913533	0.999681	0.748129	SRSF3/SRSF7/DDX39A/NDC1/THOC6	5	0.021097	0.0171233	0.0277843
R-HSA-195721	R-HSA-195721	Signaling by WNT	5/292	260/8530	0.947161	0.999681	0.748129	H2AZ1/MYC/H2AX/LEF1/GNAO1	5	0.0192308	0.0171233	0.0304807
R-HSA-983168	R-HSA-983168	Antigen processing: Ubiquitination & Proteasome degradation	5/292	286/8530	0.970624	0.999681	0.748129	CDC20/UBE2C/UBE2S/CCNF/TRAIP	5	0.0174825	0.0171233	0.0335287
R-HSA-983169	R-HSA-983169	Class I MHC mediated antigen processing & presentation	5/292	345/8530	0.99298	0.999681	0.748129	CDC20/UBE2C/UBE2S/CCNF/TRAIP	5	0.0144928	0.0171233	0.0404455
R-HSA-5663202	R-HSA-5663202	Diseases of signal transduction by growth factor receptors and second messengers	5/292	360/8530	0.995212	0.999681	0.748129	ACTG1/MYC/CNTRL/NEURL1B/FGFR2	5	0.0138889	0.0171233	0.042204
R-HSA-388396	R-HSA-388396	GPCR downstream signalling	5/292	388/8530	0.997697	0.999681	0.748129	KPNA2/PLEKHG2/C5/PRKAR2B/ARHGEF39	5	0.0128866	0.0171233	0.0454865
R-HSA-6798695	R-HSA-6798695	Neutrophil degranulation	5/292	411/8530	0.998757	0.999681	0.748129	TUBB/TUBB4B/CNN2/CRISPLD2/CTSC	5	0.0121655	0.0171233	0.0481829
R-HSA-372790	R-HSA-372790	Signaling by GPCR	5/292	436/8530	0.999374	0.999681	0.748129	KPNA2/PLEKHG2/C5/PRKAR2B/ARHGEF39	5	0.0114679	0.0171233	0.0511137
R-HSA-9006934	R-HSA-9006934	Signaling by Receptor Tyrosine Kinases	5/292	454/8530	0.999621	0.999681	0.748129	ACTG1/STMN1/CHEK1/FLRT3/FGFR2	5	0.0110132	0.0171233	0.0532239
R-HSA-113501	R-HSA-113501	Inhibition of replication initiation of damaged DNA by RB1/E2F1	4/292	13/8530	0.000752969	0.00402956	0.00301559	POLA2/POLA1/E2F1/PRIM1	4	0.307692	0.0136986	0.00152403
R-HSA-190840	R-HSA-190840	Microtubule-dependent trafficking of connexons from Golgi to the plasma membrane	4/292	13/8530	0.000752969	0.00402956	0.00301559	TUBA1B/TUBB4B/TUBB6/TUBA1C	4	0.307692	0.0136986	0.00152403
R-HSA-75035	R-HSA-75035	Chk1/Chk2(Cds1) mediated inactivation of Cyclin B:Cdk1 complex	4/292	13/8530	0.000752969	0.00402956	0.00301559	CCNB1/CDK1/CHEK1/CDC25C	4	0.307692	0.0136986	0.00152403
R-HSA-162658	R-HSA-162658	Golgi Cisternae Pericentriolar Stack Reorganization	4/292	14/8530	0.00102595	0.00524459	0.00392488	CCNB1/PLK1/CDK1/CCNB2	4	0.285714	0.0136986	0.00164127
R-HSA-190872	R-HSA-190872	Transport of connexons to the plasma membrane	4/292	14/8530	0.00102595	0.00524459	0.00392488	TUBA1B/TUBB4B/TUBB6/TUBA1C	4	0.285714	0.0136986	0.00164127
R-HSA-5358565	R-HSA-5358565	Mismatch repair (MMR) directed by MSH2:MSH6 (MutSalpha)	4/292	14/8530	0.00102595	0.00524459	0.00392488	PCNA/LIG1/POLD1/EXO1	4	0.285714	0.0136986	0.00164127
R-HSA-5358606	R-HSA-5358606	Mismatch repair (MMR) directed by MSH2:MSH3 (MutSbeta)	4/292	14/8530	0.00102595	0.00524459	0.00392488	PCNA/LIG1/POLD1/EXO1	4	0.285714	0.0136986	0.00164127
R-HSA-4419969	R-HSA-4419969	Depolymerisation of the Nuclear Lamina	4/292	15/8530	0.00136163	0.00671019	0.00502169	CCNB1/TMPO/CDK1/LMNB1	4	0.266667	0.0136986	0.0017585
R-HSA-5358508	R-HSA-5358508	Mismatch Repair	4/292	15/8530	0.00136163	0.00671019	0.00502169	PCNA/LIG1/POLD1/EXO1	4	0.266667	0.0136986	0.0017585
R-HSA-174437	R-HSA-174437	Removal of the Flap Intermediate from the C-strand	4/292	17/8530	0.00224912	0.0104098	0.00779035	PCNA/FEN1/POLD1/DNA2	4	0.235294	0.0136986	0.00199297
R-HSA-389977	R-HSA-389977	Post-chaperonin tubulin folding pathway	4/292	17/8530	0.00224912	0.0104098	0.00779035	TUBA1B/TUBB4B/TUBB6/TUBA1C	4	0.235294	0.0136986	0.00199297
R-HSA-9659787	R-HSA-9659787	Aberrant regulation of mitotic G1/S transition in cancer due to RB1 defects	4/292	17/8530	0.00224912	0.0104098	0.00779035	CDK2/E2F1/CCNE2/E2F2	4	0.235294	0.0136986	0.00199297
R-HSA-9661069	R-HSA-9661069	Defective binding of RB1 mutants to E2F1,(E2F2, E2F3)	4/292	17/8530	0.00224912	0.0104098	0.00779035	CDK2/E2F1/CCNE2/E2F2	4	0.235294	0.0136986	0.00199297
R-HSA-190861	R-HSA-190861	Gap junction assembly	4/292	19/8530	0.00347045	0.0156398	0.0117043	TUBA1B/TUBB4B/TUBB6/TUBA1C	4	0.210526	0.0136986	0.00222743
R-HSA-389960	R-HSA-389960	Formation of tubulin folding intermediates by CCT/TriC	4/292	21/8530	0.00507794	0.0216049	0.0161684	TUBA1B/TUBB4B/TUBB6/TUBA1C	4	0.190476	0.0136986	0.0024619
R-HSA-8862803	R-HSA-8862803	Deregulated CDK5 triggers multiple neurodegenerative pathways in Alzheimer's disease models	4/292	22/8530	0.00604185	0.0252358	0.0188856	CDC25B/LMNB1/CDC25A/CDC25C	4	0.181818	0.0136986	0.00257913
R-HSA-8863678	R-HSA-8863678	Neurodegenerative Diseases	4/292	22/8530	0.00604185	0.0252358	0.0188856	CDC25B/LMNB1/CDC25A/CDC25C	4	0.181818	0.0136986	0.00257913
R-HSA-9619483	R-HSA-9619483	Activation of AMPK downstream of NMDARs	4/292	23/8530	0.00712017	0.0290317	0.0217263	TUBA1B/TUBB4B/TUBB6/TUBA1C	4	0.173913	0.0136986	0.00269637
R-HSA-9668328	R-HSA-9668328	Sealing of the nuclear envelope (NE) by ESCRT-III	4/292	24/8530	0.00831826	0.033716	0.025232	TUBA1B/TUBB4B/TUBB6/TUBA1C	4	0.166667	0.0136986	0.0028136
R-HSA-389958	R-HSA-389958	Cooperation of Prefoldin and TriC/CCT in actin and tubulin folding	4/292	28/8530	0.0144038	0.0557435	0.0417166	TUBA1B/TUBB4B/TUBB6/TUBA1C	4	0.142857	0.0136986	0.00328253
R-HSA-499943	R-HSA-499943	Interconversion of nucleotide di- and triphosphates	4/292	29/8530	0.0162693	0.0626094	0.0468549	RRM1/RRM2/TYMS/DTYMK	4	0.137931	0.0136986	0.00339977
R-HSA-8955332	R-HSA-8955332	Carboxyterminal post-translational modifications of tubulin	4/292	32/8530	0.0227458	0.0851413	0.063717	TUBA1B/TUBB4B/TUBB6/TUBA1C	4	0.125	0.0136986	0.00375147
R-HSA-8864260	R-HSA-8864260	Transcriptional regulation by the AP-2 (TFAP2) family of transcription factors	4/292	34/8530	0.0278215	0.102461	0.0766783	ATAD2/MYC/MYBL2/KCTD15	4	0.117647	0.0136986	0.00398593
R-HSA-3301854	R-HSA-3301854	Nuclear Pore Complex (NPC) Disassembly	4/292	35/8530	0.0305923	0.109716	0.0821078	CCNB1/CDK1/NDC1/CCNB2	4	0.114286	0.0136986	0.00410317
R-HSA-9609736	R-HSA-9609736	Assembly and cell surface presentation of NMDA receptors	4/292	35/8530	0.0305923	0.109716	0.0821078	TUBA1B/TUBB4B/TUBB6/TUBA1C	4	0.114286	0.0136986	0.00410317
R-HSA-9646399	R-HSA-9646399	Aggrephagy	4/292	35/8530	0.0305923	0.109716	0.0821078	TUBA1B/TUBB4B/TUBB6/TUBA1C	4	0.114286	0.0136986	0.00410317
R-HSA-9035034	R-HSA-9035034	RHOF GTPase cycle	4/292	39/8530	0.0432528	0.149637	0.111984	TMPO/DIAPH3/LMNB1/DEPDC1B	4	0.102564	0.0136986	0.0045721
R-HSA-9012852	R-HSA-9012852	Signaling by NOTCH3	4/292	44/8530	0.0626329	0.207263	0.155109	TACC3/DLGAP5/WWC1/NEURL1B	4	0.0909091	0.0136986	0.00515826
R-HSA-5693571	R-HSA-5693571	Nonhomologous End-Joining (NHEJ)	4/292	45/8530	0.0669757	0.218468	0.163494	NSD2/H2AX/BRCA1/BARD1	4	0.0888889	0.0136986	0.0052755
R-HSA-6811436	R-HSA-6811436	COPI-independent Golgi-to-ER retrograde traffic	4/292	45/8530	0.0669757	0.218468	0.163494	TUBA1B/TUBB4B/TUBB6/TUBA1C	4	0.0888889	0.0136986	0.0052755
R-HSA-3214841	R-HSA-3214841	PKMTs methylate histone lysines	4/292	47/8530	0.0761162	0.23808	0.178171	NSD2/EZH2/SUV39H2/SUV39H1	4	0.0851064	0.0136986	0.00550996
R-HSA-201722	R-HSA-201722	Formation of the beta-catenin:TCF transactivating complex	4/292	48/8530	0.0809099	0.249992	0.187086	H2AZ1/MYC/H2AX/LEF1	4	0.0833333	0.0136986	0.0056272
R-HSA-3371497	R-HSA-3371497	HSP90 chaperone cycle for steroid hormone receptors (SHR)	4/292	49/8530	0.0858496	0.260208	0.194731	TUBA1B/TUBB4B/TUBB6/TUBA1C	4	0.0816327	0.0136986	0.00574443
R-HSA-5250924	R-HSA-5250924	B-WICH complex positively regulates rRNA expression	4/292	50/8530	0.0909327	0.271319	0.203046	H2AZ1/H2AX/POLR1E/POLR1G	4	0.08	0.0136986	0.00586166
R-HSA-73772	R-HSA-73772	RNA Polymerase I Promoter Escape	4/292	50/8530	0.0909327	0.271319	0.203046	H2AZ1/H2AX/POLR1E/POLR1G	4	0.08	0.0136986	0.00586166
R-HSA-5625740	R-HSA-5625740	RHO GTPases activate PKNs	4/292	52/8530	0.101519	0.298456	0.223355	H2AZ1/H2AX/CDC25C/PKN3	4	0.0769231	0.0136986	0.00609613
R-HSA-5693565	R-HSA-5693565	Recruitment and ATM-mediated phosphorylation of repair and signaling proteins at DNA double strand breaks	4/292	53/8530	0.107015	0.311939	0.233445	NSD2/H2AX/BRCA1/BARD1	4	0.0754717	0.0136986	0.00621336
R-HSA-9013409	R-HSA-9013409	RHOJ GTPase cycle	4/292	54/8530	0.112644	0.324272	0.242674	TMPO/IQGAP3/DIAPH3/DEPDC1B	4	0.0740741	0.0136986	0.0063306
R-HSA-72187	R-HSA-72187	mRNA 3'-end processing	4/292	55/8530	0.118402	0.336536	0.251852	SRSF3/SRSF7/DDX39A/THOC6	4	0.0727273	0.0136986	0.00644783
R-HSA-9013406	R-HSA-9013406	RHOQ GTPase cycle	4/292	57/8530	0.130288	0.365769	0.273729	IQGAP3/DIAPH3/ARHGAP33/DEPDC1B	4	0.0701754	0.0136986	0.0066823
R-HSA-187577	R-HSA-187577	SCF(Skp2)-mediated degradation of p27/p21	4/292	59/8530	0.142648	0.390855	0.292503	CCNA2/CDK2/CKS1B/CCNE2	4	0.0677966	0.0136986	0.00691676
R-HSA-73856	R-HSA-73856	RNA Polymerase II Transcription Termination	4/292	64/8530	0.175416	0.458625	0.34322	SRSF3/SRSF7/DDX39A/THOC6	4	0.0625	0.0136986	0.00750293
R-HSA-174154	R-HSA-174154	APC/C:Cdc20 mediated degradation of Securin	4/292	65/8530	0.182259	0.471121	0.352572	CDC20/UBE2C/UBE2S/PTTG1	4	0.0615385	0.0136986	0.00762016
R-HSA-5250913	R-HSA-5250913	Positive epigenetic regulation of rRNA expression	4/292	65/8530	0.182259	0.471121	0.352572	H2AZ1/H2AX/POLR1E/POLR1G	4	0.0615385	0.0136986	0.00762016
R-HSA-73854	R-HSA-73854	RNA Polymerase I Promoter Clearance	4/292	69/8530	0.210459	0.528075	0.395194	H2AZ1/H2AX/POLR1E/POLR1G	4	0.057971	0.0136986	0.0080891
R-HSA-8852135	R-HSA-8852135	Protein ubiquitination	4/292	69/8530	0.210459	0.528075	0.395194	PCNA/UBE2C/UBE2S/UBE2T	4	0.057971	0.0136986	0.0080891
R-HSA-73864	R-HSA-73864	RNA Polymerase I Transcription	4/292	70/8530	0.217696	0.544241	0.407292	H2AZ1/H2AX/POLR1E/POLR1G	4	0.0571429	0.0136986	0.00820633
R-HSA-9663891	R-HSA-9663891	Selective autophagy	4/292	71/8530	0.225	0.560455	0.419426	TUBA1B/TUBB4B/TUBB6/TUBA1C	4	0.056338	0.0136986	0.00832356
R-HSA-5617472	R-HSA-5617472	Activation of anterior HOX genes in hindbrain development during early embryogenesis	4/292	76/8530	0.262378	0.637336	0.476961	H2AZ1/H2AX/EZH2/MAFB	4	0.0526316	0.0136986	0.00890973
R-HSA-5619507	R-HSA-5619507	Activation of HOX genes during differentiation	4/292	76/8530	0.262378	0.637336	0.476961	H2AZ1/H2AX/EZH2/MAFB	4	0.0526316	0.0136986	0.00890973
R-HSA-9013404	R-HSA-9013404	RAC2 GTPase cycle	4/292	83/8530	0.316394	0.729548	0.54597	TMPO/RACGAP1/DIAPH3/DEPDC1B	4	0.0481928	0.0136986	0.00973036
R-HSA-9013423	R-HSA-9013423	RAC3 GTPase cycle	4/292	86/8530	0.339866	0.743293	0.556256	TMPO/RACGAP1/DIAPH3/DEPDC1B	4	0.0465116	0.0136986	0.0100821
R-HSA-211000	R-HSA-211000	Gene Silencing by RNA	4/292	90/8530	0.371235	0.780049	0.583763	H2AZ1/H2AX/NDC1/MYBL1	4	0.0444444	0.0136986	0.010551
R-HSA-6807878	R-HSA-6807878	COPI-mediated anterograde transport	4/292	92/8530	0.386894	0.788318	0.589952	TUBA1B/TUBB4B/TUBB6/TUBA1C	4	0.0434783	0.0136986	0.0107855
R-HSA-1632852	R-HSA-1632852	Macroautophagy	4/292	122/8530	0.605582	0.960766	0.719005	TUBA1B/TUBB4B/TUBB6/TUBA1C	4	0.0327869	0.0136986	0.0143025
R-HSA-8957322	R-HSA-8957322	Metabolism of steroids	4/292	128/8530	0.643393	0.997114	0.746207	ABCC3/MVK/OSBPL7/TSPOAP1	4	0.03125	0.0136986	0.0150059
R-HSA-9612973	R-HSA-9612973	Autophagy	4/292	136/8530	0.689991	0.999681	0.748129	TUBA1B/TUBB4B/TUBB6/TUBA1C	4	0.0294118	0.0136986	0.0159437
R-HSA-9709957	R-HSA-9709957	Sensory Perception	4/292	139/8530	0.706316	0.999681	0.748129	ACTG1/SDC1/REEP4/GPC2	4	0.028777	0.0136986	0.0162954
R-HSA-162587	R-HSA-162587	HIV Life Cycle	4/292	142/8530	0.722012	0.999681	0.748129	RANBP1/FEN1/LIG1/NDC1	4	0.028169	0.0136986	0.0166471
R-HSA-168255	R-HSA-168255	Influenza Infection	4/292	151/8530	0.765361	0.999681	0.748129	KPNA2/PARP1/NDC1/RPL39L	4	0.0264901	0.0136986	0.0177022
R-HSA-201681	R-HSA-201681	TCF dependent signaling in response to WNT	4/292	171/8530	0.842727	0.999681	0.748129	H2AZ1/MYC/H2AX/LEF1	4	0.0233918	0.0136986	0.0200469
R-HSA-913531	R-HSA-913531	Interferon Signaling	4/292	177/8530	0.861306	0.999681	0.748129	KPNA2/NDC1/GBP1/TRIM14	4	0.0225989	0.0136986	0.0207503
R-HSA-162906	R-HSA-162906	HIV Infection	4/292	218/8530	0.944631	0.999681	0.748129	RANBP1/FEN1/LIG1/NDC1	4	0.0183486	0.0136986	0.0255569
R-HSA-1257604	R-HSA-1257604	PIP3 activates AKT signaling	4/292	239/8530	0.966564	0.999681	0.748129	SNAI2/EZH2/CBX2/FGFR2	4	0.0167364	0.0136986	0.0280188
R-HSA-1474244	R-HSA-1474244	Extracellular matrix organization	4/292	254/8530	0.976955	0.999681	0.748129	TNC/NID1/SDC1/EMILIN2	4	0.015748	0.0136986	0.0297773
R-HSA-5683057	R-HSA-5683057	MAPK family signaling cascades	4/292	283/8530	0.989051	0.999681	0.748129	ACTG1/MYC/CDK1/FGFR2	4	0.0141343	0.0136986	0.033177
R-HSA-71291	R-HSA-71291	Metabolism of amino acids and derivatives	4/292	325/8530	0.996454	0.999681	0.748129	PHGDH/SHMT1/PSAT1/RPL39L	4	0.0123077	0.0136986	0.0381008
R-HSA-2465910	R-HSA-2465910	MASTL Facilitates Mitotic Progression	3/292	8530-10-01	0.00398365	0.0176052	0.0131751	CCNB1/CDK1/MASTL	3	0.3	0.010274	0.00117233
R-HSA-5685939	R-HSA-5685939	HDR through MMEJ (alt-NHEJ)	3/292	8530-10-01	0.00398365	0.0176052	0.0131751	PARP1/FEN1/POLQ	3	0.3	0.010274	0.00117233
R-HSA-174430	R-HSA-174430	Telomere C-strand synthesis initiation	3/292	8530-12-01	0.00694135	0.028472	0.0213075	POLA2/POLA1/PRIM1	3	0.25	0.010274	0.0014068
R-HSA-9675135	R-HSA-9675135	Diseases of DNA repair	3/292	8530-12-01	0.00694135	0.028472	0.0213075	BRCA1/BARD1/NEIL3	3	0.25	0.010274	0.0014068
R-HSA-68884	R-HSA-68884	Mitotic Telophase/Cytokinesis	3/292	13/8530	0.00879786	0.0354502	0.0265298	KIF23/PLK1/KIF20A	3	0.230769	0.010274	0.00152403
R-HSA-8978934	R-HSA-8978934	Metabolism of cofactors	3/292	18/8530	0.0221284	0.0832854	0.062328	DHFR/PDSS1/COQ3	3	0.166667	0.010274	0.0021102
R-HSA-176407	R-HSA-176407	Conversion from APC/C:Cdc20 to APC/C:Cdh1 in late anaphase	3/292	20/8530	0.0294039	0.107137	0.0801775	CDC20/UBE2C/UBE2S	3	0.15	0.010274	0.00234467
R-HSA-171319	R-HSA-171319	Telomere Extension By Telomerase	3/292	22/8530	0.0377871	0.132062	0.098831	CCNA2/CDK2/PIF1	3	0.136364	0.010274	0.00257913
R-HSA-5334118	R-HSA-5334118	DNA methylation	3/292	22/8530	0.0377871	0.132062	0.098831	H2AZ1/DNMT1/H2AX	3	0.136364	0.010274	0.00257913
R-HSA-110330	R-HSA-110330	Recognition and association of DNA glycosylase with site containing an affected purine	3/292	25/8530	0.0523832	0.175895	0.131634	H2AZ1/H2AX/NEIL3	3	0.12	0.010274	0.00293083
R-HSA-110331	R-HSA-110331	Cleavage of the damaged purine	3/292	25/8530	0.0523832	0.175895	0.131634	H2AZ1/H2AX/NEIL3	3	0.12	0.010274	0.00293083
R-HSA-73927	R-HSA-73927	Depurination	3/292	25/8530	0.0523832	0.175895	0.131634	H2AZ1/H2AX/NEIL3	3	0.12	0.010274	0.00293083
R-HSA-389957	R-HSA-389957	Prefoldin mediated transfer of substrate to CCT/TriC	3/292	26/8530	0.0577688	0.192095	0.143758	TUBB4B/TUBB6/TUBA1C	3	0.115385	0.010274	0.00304807
R-HSA-427359	R-HSA-427359	SIRT1 negatively regulates rRNA expression	3/292	27/8530	0.063405	0.20881	0.156266	H2AZ1/H2AX/SUV39H1	3	0.111111	0.010274	0.0031653
R-HSA-110328	R-HSA-110328	Recognition and association of DNA glycosylase with site containing an affected pyrimidine	3/292	30/8530	0.0817493	0.249992	0.187086	H2AZ1/H2AX/NEIL3	3	0.1	0.010274	0.003517
R-HSA-110329	R-HSA-110329	Cleavage of the damaged pyrimidine	3/292	30/8530	0.0817493	0.249992	0.187086	H2AZ1/H2AX/NEIL3	3	0.1	0.010274	0.003517
R-HSA-73928	R-HSA-73928	Depyrimidination	3/292	30/8530	0.0817493	0.249992	0.187086	H2AZ1/H2AX/NEIL3	3	0.1	0.010274	0.003517
R-HSA-8866652	R-HSA-8866652	Synthesis of active ubiquitin: roles of E1 and E2 enzymes	3/292	30/8530	0.0817493	0.249992	0.187086	UBE2C/UBE2S/UBE2T	3	0.1	0.010274	0.003517
R-HSA-73929	R-HSA-73929	Base-Excision Repair, AP Site Formation	3/292	32/8530	0.0951017	0.280796	0.210139	H2AZ1/H2AX/NEIL3	3	0.09375	0.010274	0.00375147
R-HSA-2559585	R-HSA-2559585	Oncogene Induced Senescence	3/292	33/8530	0.102091	0.298857	0.223655	CDKN2C/E2F1/E2F2	3	0.0909091	0.010274	0.0038687
R-HSA-6804757	R-HSA-6804757	Regulation of TP53 Degradation	3/292	36/8530	0.124213	0.351595	0.263123	CDK1/CCNA2/CDK2	3	0.0833333	0.010274	0.0042204
R-HSA-6806003	R-HSA-6806003	Regulation of TP53 Expression and Degradation	3/292	37/8530	0.131943	0.367403	0.274953	CDK1/CCNA2/CDK2	3	0.0810811	0.010274	0.00433763
R-HSA-8853884	R-HSA-8853884	Transcriptional Regulation by VENTX	3/292	38/8530	0.139837	0.384692	0.287891	UBE2C/UBE2S/LEF1	3	0.0789474	0.010274	0.00445487
R-HSA-2173793	R-HSA-2173793	Transcriptional activity of SMAD2/SMAD3:SMAD4 heterotrimer	3/292	43/8530	0.181457	0.471121	0.352572	PARP1/MYC/RBL1	3	0.0697674	0.010274	0.00504103
R-HSA-75153	R-HSA-75153	Apoptotic execution phase	3/292	46/8530	0.207844	0.527308	0.39462	HMGB2/LMNB1/CLSPN	3	0.0652174	0.010274	0.00539273
R-HSA-1912408	R-HSA-1912408	Pre-NOTCH Transcription and Translation	3/292	51/8530	0.25347	0.624558	0.467399	H2AZ1/H2AX/E2F1	3	0.0588235	0.010274	0.0059789
R-HSA-109606	R-HSA-109606	Intrinsic Pathway for Apoptosis	3/292	54/8530	0.2815	0.676587	0.506336	E2F1/BCL2/SEPTIN4	3	0.0555556	0.010274	0.0063306
R-HSA-8943724	R-HSA-8943724	Regulation of PTEN gene transcription	3/292	59/8530	0.328706	0.743293	0.556256	SNAI2/EZH2/CBX2	3	0.0508475	0.010274	0.00691676
R-HSA-69563	R-HSA-69563	p53-Dependent G1 DNA Damage Response	3/292	63/8530	0.366472	0.772411	0.578047	CCNA2/CDK2/CCNE2	3	0.047619	0.010274	0.0073857
R-HSA-69580	R-HSA-69580	p53-Dependent G1/S DNA damage checkpoint	3/292	63/8530	0.366472	0.772411	0.578047	CCNA2/CDK2/CCNE2	3	0.047619	0.010274	0.0073857
R-HSA-5578749	R-HSA-5578749	Transcriptional regulation by small RNAs	3/292	65/8530	0.385237	0.788318	0.589952	H2AZ1/H2AX/NDC1	3	0.0461538	0.010274	0.00762016
R-HSA-70171	R-HSA-70171	Glycolysis	3/292	65/8530	0.385237	0.788318	0.589952	NDC1/PFKFB3/PFKFB4	3	0.0461538	0.010274	0.00762016
R-HSA-1912422	R-HSA-1912422	Pre-NOTCH Expression and Processing	3/292	67/8530	0.403871	0.808516	0.605067	H2AZ1/H2AX/E2F1	3	0.0447761	0.010274	0.00785463
R-HSA-204998	R-HSA-204998	Cell death signalling via NRAGE, NRIF and NADE	3/292	71/8530	0.440614	0.847811	0.634474	PLEKHG2/ITGB3BP/ARHGEF39	3	0.0422535	0.010274	0.00832356
R-HSA-9013408	R-HSA-9013408	RHOG GTPase cycle	3/292	71/8530	0.440614	0.847811	0.634474	TMPO/DIAPH3/DEPDC1B	3	0.0422535	0.010274	0.00832356
R-HSA-170834	R-HSA-170834	Signaling by TGF-beta Receptor Complex	3/292	72/8530	0.449669	0.850892	0.63678	PARP1/MYC/RBL1	3	0.0416667	0.010274	0.0084408
R-HSA-70326	R-HSA-70326	Glucose metabolism	3/292	81/8530	0.528135	0.917873	0.686906	NDC1/PFKFB3/PFKFB4	3	0.037037	0.010274	0.0094959
R-HSA-6785807	R-HSA-6785807	Interleukin-4 and Interleukin-13 signaling	3/292	85/8530	0.560973	0.93147	0.697081	MYC/BIRC5/BCL2	3	0.0352941	0.010274	0.00996483
R-HSA-193704	R-HSA-193704	p75 NTR receptor-mediated signalling	3/292	91/8530	0.607556	0.960766	0.719005	PLEKHG2/ITGB3BP/ARHGEF39	3	0.032967	0.010274	0.0106682
R-HSA-9006936	R-HSA-9006936	Signaling by TGFB family members	3/292	97/8530	0.650748	0.999467	0.747968	PARP1/MYC/RBL1	3	0.0309278	0.010274	0.0113716
R-HSA-72306	R-HSA-72306	tRNA processing	3/292	107/8530	0.714993	0.999681	0.748129	NDC1/POP1/WDR4	3	0.0280374	0.010274	0.012544
R-HSA-1630316	R-HSA-1630316	Glycosaminoglycan metabolism	3/292	108/8530	0.720888	0.999681	0.748129	SDC1/HMMR/GPC2	3	0.0277778	0.010274	0.0126612
R-HSA-168273	R-HSA-168273	Influenza Viral RNA Transcription and Replication	3/292	131/8530	0.831692	0.999681	0.748129	PARP1/NDC1/RPL39L	3	0.0229008	0.010274	0.0153576
R-HSA-73887	R-HSA-73887	Death Receptor Signalling	3/292	132/8530	0.835516	0.999681	0.748129	PLEKHG2/ITGB3BP/ARHGEF39	3	0.0227273	0.010274	0.0154748
R-HSA-6807070	R-HSA-6807070	PTEN Regulation	3/292	135/8530	0.846544	0.999681	0.748129	SNAI2/EZH2/CBX2	3	0.0222222	0.010274	0.0158265
R-HSA-6791226	R-HSA-6791226	Major pathway of rRNA processing in the nucleolus and cytosol	3/292	175/8530	0.94247	0.999681	0.748129	FBL/EXOSC2/RPL39L	3	0.0171429	0.010274	0.0205158
R-HSA-8878171	R-HSA-8878171	Transcriptional regulation by RUNX1	3/292	178/8530	0.946744	0.999681	0.748129	H2AZ1/H2AX/CBX2	3	0.0168539	0.010274	0.0208675
R-HSA-8868773	R-HSA-8868773	rRNA processing in the nucleus and cytosol	3/292	185/8530	0.955598	0.999681	0.748129	FBL/EXOSC2/RPL39L	3	0.0162162	0.010274	0.0216882
R-HSA-72312	R-HSA-72312	rRNA processing	3/292	194/8530	0.96497	0.999681	0.748129	FBL/EXOSC2/RPL39L	3	0.0154639	0.010274	0.0227433
R-HSA-418594	R-HSA-418594	G alpha (i) signalling events	3/292	195/8530	0.965888	0.999681	0.748129	KPNA2/C5/PRKAR2B	3	0.0153846	0.010274	0.0228605
R-HSA-8951664	R-HSA-8951664	Neddylation	3/292	216/8530	0.980654	0.999681	0.748129	CCNF/BIRC5/DTL	3	0.0138889	0.010274	0.0253224
R-HSA-5684996	R-HSA-5684996	MAPK1/MAPK3 signaling	3/292	247/8530	0.991864	0.999681	0.748129	ACTG1/CDK1/FGFR2	3	0.0121457	0.010274	0.0289566
R-HSA-72766	R-HSA-72766	Translation	3/292	285/8530	0.997294	0.999681	0.748129	DARS2/EIF4EBP1/RPL39L	3	0.0105263	0.010274	0.0334115
R-HSA-2468052	R-HSA-2468052	Establishment of Sister Chromatid Cohesion	2/292	8530-11-01	0.0523833	0.175895	0.131634	CDCA5/ESCO2	2	0.181818	0.00684932	0.00128957
R-HSA-9634600	R-HSA-9634600	Regulation of glycolysis by fructose 2,6-bisphosphate metabolism	2/292	8530-11-01	0.0523833	0.175895	0.131634	PFKFB3/PFKFB4	2	0.181818	0.00684932	0.00128957
R-HSA-162594	R-HSA-162594	Early Phase of HIV Life Cycle	2/292	13/8530	0.0710487	0.223296	0.167108	FEN1/LIG1	2	0.153846	0.00684932	0.00152403
R-HSA-2564830	R-HSA-2564830	Cytosolic iron-sulfur cluster assembly	2/292	13/8530	0.0710487	0.223296	0.167108	BRIP1/POLD1	2	0.153846	0.00684932	0.00152403
R-HSA-3656237	R-HSA-3656237	Defective EXT2 causes exostoses 2	2/292	13/8530	0.0710487	0.223296	0.167108	SDC1/GPC2	2	0.153846	0.00684932	0.00152403
R-HSA-3656253	R-HSA-3656253	Defective EXT1 causes exostoses 1, TRPS2 and CHDS	2/292	13/8530	0.0710487	0.223296	0.167108	SDC1/GPC2	2	0.153846	0.00684932	0.00152403
R-HSA-196757	R-HSA-196757	Metabolism of folate and pterines	2/292	15/8530	0.0914958	0.271319	0.203046	DHFR/SHMT1	2	0.133333	0.00684932	0.0017585
R-HSA-4655427	R-HSA-4655427	SUMOylation of DNA methylation proteins	2/292	15/8530	0.0914958	0.271319	0.203046	DNMT1/CBX2	2	0.133333	0.00684932	0.0017585
R-HSA-3560783	R-HSA-3560783	Defective B4GALT7 causes EDS, progeroid type	2/292	17/8530	0.113402	0.324272	0.242674	SDC1/GPC2	2	0.117647	0.00684932	0.00199297
R-HSA-3560801	R-HSA-3560801	Defective B3GAT3 causes JDSSDHD	2/292	17/8530	0.113402	0.324272	0.242674	SDC1/GPC2	2	0.117647	0.00684932	0.00199297
R-HSA-4420332	R-HSA-4420332	Defective B3GALT6 causes EDSP2 and SEMDJL1	2/292	17/8530	0.113402	0.324272	0.242674	SDC1/GPC2	2	0.117647	0.00684932	0.00199297
R-HSA-2024096	R-HSA-2024096	HS-GAG degradation	2/292	20/8530	0.148377	0.398583	0.298286	SDC1/GPC2	2	0.1	0.00684932	0.00234467
R-HSA-5625900	R-HSA-5625900	RHO GTPases activate CIT	2/292	20/8530	0.148377	0.398583	0.298286	PRC1/KIF14	2	0.1	0.00684932	0.00234467
R-HSA-6804115	R-HSA-6804115	TP53 regulates transcription of additional cell cycle genes whose exact role in the p53 pathway remain uncertain	2/292	20/8530	0.148377	0.398583	0.298286	CENPJ/CDC25C	2	0.1	0.00684932	0.00234467
R-HSA-9687136	R-HSA-9687136	Aberrant regulation of mitotic exit in cancer due to RB1 defects	2/292	20/8530	0.148377	0.398583	0.298286	UBE2C/UBE2S	2	0.1	0.00684932	0.00234467
R-HSA-171306	R-HSA-171306	Packaging Of Telomere Ends	2/292	21/8530	0.160474	0.427723	0.320094	H2AZ1/H2AX	2	0.0952381	0.00684932	0.0024619
R-HSA-9013508	R-HSA-9013508	NOTCH3 Intracellular Domain Regulates Transcription	2/292	21/8530	0.160474	0.427723	0.320094	DLGAP5/WWC1	2	0.0952381	0.00684932	0.0024619
R-HSA-1971475	R-HSA-1971475	A tetrasaccharide linker sequence is required for GAG synthesis	2/292	22/8530	0.172743	0.453367	0.339285	SDC1/GPC2	2	0.0909091	0.00684932	0.00257913
R-HSA-73728	R-HSA-73728	RNA Polymerase I Promoter Opening	2/292	22/8530	0.172743	0.453367	0.339285	H2AZ1/H2AX	2	0.0909091	0.00684932	0.00257913
R-HSA-2022928	R-HSA-2022928	HS-GAG biosynthesis	2/292	24/8530	0.197694	0.503423	0.376745	SDC1/GPC2	2	0.0833333	0.00684932	0.0028136
R-HSA-5625886	R-HSA-5625886	Activated PKN1 stimulates transcription of AR (androgen receptor) regulated genes KLK2 and KLK3	2/292	24/8530	0.197694	0.503423	0.376745	H2AZ1/H2AX	2	0.0833333	0.00684932	0.0028136
R-HSA-9013507	R-HSA-9013507	NOTCH3 Activation and Transmission of Signal to the Nucleus	2/292	24/8530	0.197694	0.503423	0.376745	TACC3/NEURL1B	2	0.0833333	0.00684932	0.0028136
R-HSA-5689901	R-HSA-5689901	Metalloprotease DUBs	2/292	25/8530	0.21033	0.528075	0.395194	BRCA1/BARD1	2	0.08	0.00684932	0.00293083
R-HSA-3000170	R-HSA-3000170	Syndecan interactions	2/292	27/8530	0.235815	0.585265	0.437993	TNC/SDC1	2	0.0740741	0.00684932	0.0031653
R-HSA-114452	R-HSA-114452	Activation of BH3-only proteins	2/292	30/8530	0.274292	0.661585	0.495109	E2F1/BCL2	2	0.0666667	0.00684932	0.003517
R-HSA-975634	R-HSA-975634	Retinoid metabolism and transport	2/292	30/8530	0.274292	0.661585	0.495109	SDC1/GPC2	2	0.0666667	0.00684932	0.003517
R-HSA-2173796	R-HSA-2173796	SMAD2/SMAD3:SMAD4 heterotrimer regulates transcription	2/292	31/8530	0.287118	0.682902	0.511062	MYC/RBL1	2	0.0645161	0.00684932	0.00363423
R-HSA-73863	R-HSA-73863	RNA Polymerase I Transcription Termination	2/292	31/8530	0.287118	0.682902	0.511062	POLR1E/POLR1G	2	0.0645161	0.00684932	0.00363423
R-HSA-194068	R-HSA-194068	Bile acid and bile salt metabolism	2/292	32/8530	0.299919	0.696422	0.52118	ABCC3/OSBPL7	2	0.0625	0.00684932	0.00375147
R-HSA-165054	R-HSA-165054	Rev-mediated nuclear export of HIV RNA	2/292	34/8530	0.325395	0.740516	0.554178	RANBP1/NDC1	2	0.0588235	0.00684932	0.00398593
R-HSA-6806667	R-HSA-6806667	Metabolism of fat-soluble vitamins	2/292	34/8530	0.325395	0.740516	0.554178	SDC1/GPC2	2	0.0588235	0.00684932	0.00398593
R-HSA-111465	R-HSA-111465	Apoptotic cleavage of cellular proteins	2/292	35/8530	0.338046	0.743293	0.556256	LMNB1/CLSPN	2	0.0571429	0.00684932	0.00410317
R-HSA-427389	R-HSA-427389	ERCC6 (CSB) and EHMT2 (G9a) positively regulate rRNA expression	2/292	35/8530	0.338046	0.743293	0.556256	H2AZ1/H2AX	2	0.0571429	0.00684932	0.00410317
R-HSA-445355	R-HSA-445355	Smooth Muscle Contraction	2/292	35/8530	0.338046	0.743293	0.556256	ACTA2/SORBS1	2	0.0571429	0.00684932	0.00410317
R-HSA-8950505	R-HSA-8950505	Gene and protein expression by JAK-STAT signaling after Interleukin-12 stimulation	2/292	35/8530	0.338046	0.743293	0.556256	CNN2/LMNB1	2	0.0571429	0.00684932	0.00410317
R-HSA-111933	R-HSA-111933	Calmodulin induced events	2/292	36/8530	0.350624	0.755275	0.565223	KPNA2/PRKAR2B	2	0.0555556	0.00684932	0.0042204
R-HSA-111997	R-HSA-111997	CaM pathway	2/292	36/8530	0.350624	0.755275	0.565223	KPNA2/PRKAR2B	2	0.0555556	0.00684932	0.0042204
R-HSA-177243	R-HSA-177243	Interactions of Rev with host cellular proteins	2/292	36/8530	0.350624	0.755275	0.565223	RANBP1/NDC1	2	0.0555556	0.00684932	0.0042204
R-HSA-3560782	R-HSA-3560782	Diseases associated with glycosaminoglycan metabolism	2/292	37/8530	0.36312	0.772411	0.578047	SDC1/GPC2	2	0.0540541	0.00684932	0.00433763
R-HSA-9670095	R-HSA-9670095	Inhibition of DNA recombination at telomere	2/292	37/8530	0.36312	0.772411	0.578047	H2AZ1/H2AX	2	0.0540541	0.00684932	0.00433763
R-HSA-111996	R-HSA-111996	Ca-dependent events	2/292	38/8530	0.375525	0.78665	0.588703	KPNA2/PRKAR2B	2	0.0526316	0.00684932	0.00445487
R-HSA-168276	R-HSA-168276	NS1 Mediated Effects on Host Pathways	2/292	39/8530	0.38783	0.788318	0.589952	KPNA2/NDC1	2	0.0512821	0.00684932	0.0045721
R-HSA-9696270	R-HSA-9696270	RND2 GTPase cycle	2/292	39/8530	0.38783	0.788318	0.589952	KIF14/DEPDC1B	2	0.0512821	0.00684932	0.0045721
R-HSA-9696273	R-HSA-9696273	RND1 GTPase cycle	2/292	40/8530	0.400027	0.808516	0.605067	KIF14/DEPDC1B	2	0.05	0.00684932	0.00468933
R-HSA-1489509	R-HSA-1489509	DAG and IP3 signaling	2/292	42/8530	0.424071	0.831997	0.622639	KPNA2/PRKAR2B	2	0.047619	0.00684932	0.0049238
R-HSA-3214858	R-HSA-3214858	RMTs methylate histone arginines	2/292	43/8530	0.435906	0.843491	0.631241	H2AZ1/H2AX	2	0.0465116	0.00684932	0.00504103
R-HSA-9020591	R-HSA-9020591	Interleukin-12 signaling	2/292	43/8530	0.435906	0.843491	0.631241	CNN2/LMNB1	2	0.0465116	0.00684932	0.00504103
R-HSA-1638091	R-HSA-1638091	Heparan sulfate/heparin (HS-GAG) metabolism	2/292	44/8530	0.447609	0.849341	0.635619	SDC1/GPC2	2	0.0454545	0.00684932	0.00515826
R-HSA-1793185	R-HSA-1793185	Chondroitin sulfate/dermatan sulfate metabolism	2/292	44/8530	0.447609	0.849341	0.635619	SDC1/GPC2	2	0.0454545	0.00684932	0.00515826
R-HSA-4570464	R-HSA-4570464	SUMOylation of RNA binding proteins	2/292	45/8530	0.459174	0.862976	0.645823	NDC1/CBX2	2	0.0444444	0.00684932	0.0052755
R-HSA-73762	R-HSA-73762	RNA Polymerase I Transcription Initiation	2/292	47/8530	0.481877	0.884923	0.662248	POLR1E/POLR1G	2	0.0425532	0.00684932	0.00550996
R-HSA-69601	R-HSA-69601	Ubiquitin Mediated Degradation of Phosphorylated Cdc25A	2/292	49/8530	0.503985	0.9085	0.679891	CHEK1/CDC25A	2	0.0408163	0.00684932	0.00574443
R-HSA-69610	R-HSA-69610	p53-Independent DNA Damage Response	2/292	49/8530	0.503985	0.9085	0.679891	CHEK1/CDC25A	2	0.0408163	0.00684932	0.00574443
R-HSA-69613	R-HSA-69613	p53-Independent G1/S DNA damage checkpoint	2/292	49/8530	0.503985	0.9085	0.679891	CHEK1/CDC25A	2	0.0408163	0.00684932	0.00574443
R-HSA-112043	R-HSA-112043	PLC beta mediated events	2/292	50/8530	0.514809	0.91196	0.682481	KPNA2/PRKAR2B	2	0.04	0.00684932	0.00586166
R-HSA-447115	R-HSA-447115	Interleukin-12 family signaling	2/292	51/8530	0.525476	0.917873	0.686906	CNN2/LMNB1	2	0.0392157	0.00684932	0.0059789
R-HSA-174113	R-HSA-174113	SCF-beta-TrCP mediated degradation of Emi1	2/292	52/8530	0.535984	0.917873	0.686906	CDC20/FBXO5	2	0.0384615	0.00684932	0.00609613
R-HSA-8936459	R-HSA-8936459	RUNX1 regulates genes involved in megakaryocyte differentiation and platelet function	2/292	53/8530	0.546332	0.930742	0.696537	H2AZ1/H2AX	2	0.0377358	0.00684932	0.00621336
R-HSA-112040	R-HSA-112040	G-protein mediated events	2/292	54/8530	0.556517	0.93147	0.697081	KPNA2/PRKAR2B	2	0.037037	0.00684932	0.0063306
R-HSA-193648	R-HSA-193648	NRAGE signals death through JNK	2/292	54/8530	0.556517	0.93147	0.697081	PLEKHG2/ARHGEF39	2	0.037037	0.00684932	0.0063306
R-HSA-3000171	R-HSA-3000171	Non-integrin membrane-ECM interactions	2/292	54/8530	0.556517	0.93147	0.697081	TNC/SDC1	2	0.037037	0.00684932	0.0063306
R-HSA-1226099	R-HSA-1226099	Signaling by FGFR in disease	2/292	55/8530	0.56654	0.93147	0.697081	CNTRL/FGFR2	2	0.0363636	0.00684932	0.00644783
R-HSA-2644602	R-HSA-2644602	Signaling by NOTCH1 PEST Domain Mutants in Cancer	2/292	56/8530	0.5764	0.935625	0.700191	MYC/NEURL1B	2	0.0357143	0.00684932	0.00656506
R-HSA-2644603	R-HSA-2644603	Signaling by NOTCH1 in Cancer	2/292	56/8530	0.5764	0.935625	0.700191	MYC/NEURL1B	2	0.0357143	0.00684932	0.00656506
R-HSA-2644606	R-HSA-2644606	Constitutive Signaling by NOTCH1 PEST Domain Mutants	2/292	56/8530	0.5764	0.935625	0.700191	MYC/NEURL1B	2	0.0357143	0.00684932	0.00656506
R-HSA-2894858	R-HSA-2894858	Signaling by NOTCH1 HD+PEST Domain Mutants in Cancer	2/292	56/8530	0.5764	0.935625	0.700191	MYC/NEURL1B	2	0.0357143	0.00684932	0.00656506
R-HSA-2894862	R-HSA-2894862	Constitutive Signaling by NOTCH1 HD+PEST Domain Mutants	2/292	56/8530	0.5764	0.935625	0.700191	MYC/NEURL1B	2	0.0357143	0.00684932	0.00656506
R-HSA-4086398	R-HSA-4086398	Ca2+ pathway	2/292	57/8530	0.586095	0.940222	0.703631	LEF1/GNAO1	2	0.0350877	0.00684932	0.0066823
R-HSA-6784531	R-HSA-6784531	tRNA processing in the nucleus	2/292	57/8530	0.586095	0.940222	0.703631	NDC1/POP1	2	0.0350877	0.00684932	0.0066823
R-HSA-977225	R-HSA-977225	Amyloid fiber formation	2/292	57/8530	0.586095	0.940222	0.703631	H2AZ1/H2AX	2	0.0350877	0.00684932	0.0066823
R-HSA-4551638	R-HSA-4551638	SUMOylation of chromatin organization proteins	2/292	58/8530	0.595625	0.949853	0.710839	NDC1/CBX2	2	0.0344828	0.00684932	0.00679953
R-HSA-174084	R-HSA-174084	Autodegradation of Cdh1 by Cdh1:APC/C	2/292	63/8530	0.640809	0.995362	0.744896	UBE2C/UBE2S	2	0.031746	0.00684932	0.0073857
R-HSA-2187338	R-HSA-2187338	Visual phototransduction	2/292	68/8530	0.681935	0.999681	0.748129	SDC1/GPC2	2	0.0294118	0.00684932	0.00797186
R-HSA-1169408	R-HSA-1169408	ISG15 antiviral mechanism	2/292	71/8530	0.704717	0.999681	0.748129	KPNA2/NDC1	2	0.028169	0.00684932	0.00832356
R-HSA-1980143	R-HSA-1980143	Signaling by NOTCH1	2/292	72/8530	0.712004	0.999681	0.748129	MYC/NEURL1B	2	0.0277778	0.00684932	0.0084408
R-HSA-416482	R-HSA-416482	G alpha (12/13) signalling events	2/292	72/8530	0.712004	0.999681	0.748129	PLEKHG2/ARHGEF39	2	0.0277778	0.00684932	0.0084408
R-HSA-446193	R-HSA-446193	Biosynthesis of the N-glycan precursor (dolichol lipid-linked oligosaccharide, LLO) and transfer to a nascent protein	2/292	73/8530	0.719141	0.999681	0.748129	ALG10/ST8SIA2	2	0.0273973	0.00684932	0.00855803
R-HSA-190236	R-HSA-190236	Signaling by FGFR	2/292	76/8530	0.739663	0.999681	0.748129	FLRT3/FGFR2	2	0.0263158	0.00684932	0.00890973
R-HSA-9013694	R-HSA-9013694	Signaling by NOTCH4	2/292	78/8530	0.752624	0.999681	0.748129	ACTA2/TACC3	2	0.025641	0.00684932	0.0091442
R-HSA-1169410	R-HSA-1169410	Antiviral mechanism by IFN-stimulated genes	2/292	79/8530	0.758895	0.999681	0.748129	KPNA2/NDC1	2	0.0253165	0.00684932	0.00926143
R-HSA-877300	R-HSA-877300	Interferon gamma signaling	2/292	82/8530	0.776889	0.999681	0.748129	GBP1/TRIM14	2	0.0243902	0.00684932	0.00961313
R-HSA-8939236	R-HSA-8939236	RUNX1 regulates transcription of genes involved in differentiation of HSCs	2/292	82/8530	0.776889	0.999681	0.748129	H2AZ1/H2AX	2	0.0243902	0.00684932	0.00961313
R-HSA-5687128	R-HSA-5687128	MAPK6/MAPK4 signaling	2/292	83/8530	0.782621	0.999681	0.748129	MYC/CDK1	2	0.0240964	0.00684932	0.00973036
R-HSA-111885	R-HSA-111885	Opioid Signalling	2/292	84/8530	0.788224	0.999681	0.748129	KPNA2/PRKAR2B	2	0.0238095	0.00684932	0.0098476
R-HSA-381119	R-HSA-381119	Unfolded Protein Response (UPR)	2/292	91/8530	0.824003	0.999681	0.748129	EXOSC2/DDX11	2	0.021978	0.00684932	0.0106682
R-HSA-8878159	R-HSA-8878159	Transcriptional regulation by RUNX3	2/292	94/8530	0.837608	0.999681	0.748129	MYC/LEF1	2	0.0212766	0.00684932	0.0110199
R-HSA-196849	R-HSA-196849	Metabolism of water-soluble vitamins and cofactors	2/292	107/8530	0.886212	0.999681	0.748129	DHFR/SHMT1	2	0.0186916	0.00684932	0.012544
R-HSA-72613	R-HSA-72613	Eukaryotic Translation Initiation	2/292	115/8530	0.909043	0.999681	0.748129	EIF4EBP1/RPL39L	2	0.0173913	0.00684932	0.0134818
R-HSA-72737	R-HSA-72737	Cap-dependent Translation Initiation	2/292	115/8530	0.909043	0.999681	0.748129	EIF4EBP1/RPL39L	2	0.0173913	0.00684932	0.0134818
R-HSA-8878166	R-HSA-8878166	Transcriptional regulation by RUNX2	2/292	115/8530	0.909043	0.999681	0.748129	CCNB1/CDK1	2	0.0173913	0.00684932	0.0134818
R-HSA-162909	R-HSA-162909	Host Interactions of HIV factors	2/292	124/8530	0.929585	0.999681	0.748129	RANBP1/NDC1	2	0.016129	0.00684932	0.0145369
R-HSA-3781865	R-HSA-3781865	Diseases of glycosylation	2/292	127/8530	0.935401	0.999681	0.748129	SDC1/GPC2	2	0.015748	0.00684932	0.0148886
R-HSA-162599	R-HSA-162599	Late Phase of HIV Life Cycle	2/292	130/8530	0.940761	0.999681	0.748129	RANBP1/NDC1	2	0.0153846	0.00684932	0.0152403
R-HSA-397014	R-HSA-397014	Muscle contraction	2/292	133/8530	0.945697	0.999681	0.748129	ACTA2/SORBS1	2	0.0150376	0.00684932	0.015592
R-HSA-3858494	R-HSA-3858494	Beta-catenin independent WNT signaling	2/292	136/8530	0.950242	0.999681	0.748129	LEF1/GNAO1	2	0.0147059	0.00684932	0.0159437
R-HSA-1428517	R-HSA-1428517	The citric acid (TCA) cycle and respiratory electron transport	2/292	162/8530	0.977004	0.999681	0.748129	IDH2/UCP2	2	0.0123457	0.00684932	0.0189918
R-HSA-9658195	R-HSA-9658195	Leishmania infection	2/292	177/8530	0.985417	0.999681	0.748129	ACTG1/PRKAR2B	2	0.0112994	0.00684932	0.0207503
R-HSA-72163	R-HSA-72163	mRNA Splicing - Major Pathway	2/292	179/8530	0.986284	0.999681	0.748129	SRSF3/SRSF7	2	0.0111732	0.00684932	0.0209848
R-HSA-72172	R-HSA-72172	mRNA Splicing	2/292	187/8530	0.989275	0.999681	0.748129	SRSF3/SRSF7	2	0.0106952	0.00684932	0.0219226
R-HSA-376176	R-HSA-376176	Signaling by ROBO receptors	2/292	201/8530	0.993054	0.999681	0.748129	RPL39L/FLRT3	2	0.00995025	0.00684932	0.0235639
R-HSA-5668914	R-HSA-5668914	Diseases of metabolism	2/292	206/8530	0.994059	0.999681	0.748129	SDC1/GPC2	2	0.00970874	0.00684932	0.0241501
R-HSA-5673001	R-HSA-5673001	RAF/MAP kinase cascade	2/292	241/8530	0.99804	0.999681	0.748129	ACTG1/FGFR2	2	0.00829876	0.00684932	0.0282532
R-HSA-110056	R-HSA-110056	MAPK3 (ERK1) activation	1/292	8530-10-01	0.294257	0.6856	0.513081	CDK1	1	0.1	0.00342466	0.00117233
R-HSA-140342	R-HSA-140342	Apoptosis induced DNA fragmentation	1/292	8530-10-01	0.294257	0.6856	0.513081	HMGB2	1	0.1	0.00342466	0.00117233
R-HSA-1474151	R-HSA-1474151	Tetrahydrobiopterin (BH4) synthesis, recycling, salvage and regulation	1/292	8530-10-01	0.294257	0.6856	0.513081	DHFR	1	0.1	0.00342466	0.00117233
R-HSA-442729	R-HSA-442729	CREB1 phosphorylation through the activation of CaMKII/CaMKK/CaMKIV cascasde	1/292	8530-10-01	0.294257	0.6856	0.513081	KPNA2	1	0.1	0.00342466	0.00117233
R-HSA-5654221	R-HSA-5654221	Phospholipase C-mediated cascade; FGFR2	1/292	8530-10-01	0.294257	0.6856	0.513081	FGFR2	1	0.1	0.00342466	0.00117233
R-HSA-73614	R-HSA-73614	Pyrimidine salvage	1/292	8530-10-01	0.294257	0.6856	0.513081	TK1	1	0.1	0.00342466	0.00117233
R-HSA-190241	R-HSA-190241	FGFR2 ligand binding and activation	1/292	8530-11-01	0.318445	0.729548	0.54597	FGFR2	1	0.0909091	0.00342466	0.00128957
R-HSA-196025	R-HSA-196025	Formation of annular gap junctions	1/292	8530-11-01	0.318445	0.729548	0.54597	ACTG1	1	0.0909091	0.00342466	0.00128957
R-HSA-111932	R-HSA-111932	CaMK IV-mediated phosphorylation of CREB	1/292	8530-12-01	0.341806	0.743293	0.556256	KPNA2	1	0.0833333	0.00342466	0.0014068
R-HSA-190873	R-HSA-190873	Gap junction degradation	1/292	8530-12-01	0.341806	0.743293	0.556256	ACTG1	1	0.0833333	0.00342466	0.0014068
R-HSA-196108	R-HSA-196108	Pregnenolone biosynthesis	1/292	8530-12-01	0.341806	0.743293	0.556256	TSPOAP1	1	0.0833333	0.00342466	0.0014068
R-HSA-2160916	R-HSA-2160916	Hyaluronan uptake and degradation	1/292	8530-12-01	0.341806	0.743293	0.556256	HMMR	1	0.0833333	0.00342466	0.0014068
R-HSA-4641265	R-HSA-4641265	Repression of WNT target genes	1/292	8530-12-01	0.341806	0.743293	0.556256	LEF1	1	0.0833333	0.00342466	0.0014068
R-HSA-73817	R-HSA-73817	Purine ribonucleoside monophosphate biosynthesis	1/292	8530-12-01	0.341806	0.743293	0.556256	PFAS	1	0.0833333	0.00342466	0.0014068
R-HSA-8866910	R-HSA-8866910	TFAP2 (AP-2) family regulates transcription of growth factors and their receptors	1/292	8530-12-01	0.341806	0.743293	0.556256	ATAD2	1	0.0833333	0.00342466	0.0014068
R-HSA-9637687	R-HSA-9637687	Suppression of phagosomal maturation	1/292	8530-12-01	0.341806	0.743293	0.556256	CORO1A	1	0.0833333	0.00342466	0.0014068
R-HSA-2559584	R-HSA-2559584	Formation of Senescence-Associated Heterochromatin Foci (SAHF)	1/292	13/8530	0.364369	0.772411	0.578047	LMNB1	1	0.0769231	0.00342466	0.00152403
R-HSA-442720	R-HSA-442720	CREB1 phosphorylation through the activation of Adenylate Cyclase	1/292	13/8530	0.364369	0.772411	0.578047	PRKAR2B	1	0.0769231	0.00342466	0.00152403
R-HSA-975577	R-HSA-975577	N-Glycan antennae elongation	1/292	13/8530	0.364369	0.772411	0.578047	ST8SIA2	1	0.0769231	0.00342466	0.00152403
R-HSA-1482801	R-HSA-1482801	Acyl chain remodelling of PS	1/292	14/8530	0.386161	0.788318	0.589952	MBOAT1	1	0.0714286	0.00342466	0.00164127
R-HSA-264642	R-HSA-264642	Acetylcholine Neurotransmitter Release Cycle	1/292	14/8530	0.386161	0.788318	0.589952	TSPOAP1	1	0.0714286	0.00342466	0.00164127
R-HSA-2691230	R-HSA-2691230	Signaling by NOTCH1 HD Domain Mutants in Cancer	1/292	14/8530	0.386161	0.788318	0.589952	NEURL1B	1	0.0714286	0.00342466	0.00164127
R-HSA-2691232	R-HSA-2691232	Constitutive Signaling by NOTCH1 HD Domain Mutants	1/292	14/8530	0.386161	0.788318	0.589952	NEURL1B	1	0.0714286	0.00342466	0.00164127
R-HSA-6803205	R-HSA-6803205	TP53 regulates transcription of several additional cell death genes whose specific roles in p53-dependent apoptosis remain uncertain	1/292	14/8530	0.386161	0.788318	0.589952	BIRC5	1	0.0714286	0.00342466	0.00164127
R-HSA-111447	R-HSA-111447	Activation of BAD and translocation to mitochondria	1/292	15/8530	0.407209	0.808516	0.605067	BCL2	1	0.0666667	0.00342466	0.0017585
R-HSA-381753	R-HSA-381753	Olfactory Signaling Pathway	1/292	15/8530	0.407209	0.808516	0.605067	REEP4	1	0.0666667	0.00342466	0.0017585
R-HSA-389948	R-HSA-389948	PD-1 signaling	1/292	15/8530	0.407209	0.808516	0.605067	CD274	1	0.0666667	0.00342466	0.0017585
R-HSA-5654695	R-HSA-5654695	PI-3K cascade:FGFR2	1/292	15/8530	0.407209	0.808516	0.605067	FGFR2	1	0.0666667	0.00342466	0.0017585
R-HSA-5654699	R-HSA-5654699	SHC-mediated cascade:FGFR2	1/292	15/8530	0.407209	0.808516	0.605067	FGFR2	1	0.0666667	0.00342466	0.0017585
R-HSA-8956320	R-HSA-8956320	Nucleobase biosynthesis	1/292	15/8530	0.407209	0.808516	0.605067	PFAS	1	0.0666667	0.00342466	0.0017585
R-HSA-164378	R-HSA-164378	PKA activation in glucagon signalling	1/292	16/8530	0.427537	0.831997	0.622639	PRKAR2B	1	0.0625	0.00342466	0.00187573
R-HSA-205043	R-HSA-205043	NRIF signals cell death from the nucleus	1/292	16/8530	0.427537	0.831997	0.622639	ITGB3BP	1	0.0625	0.00342466	0.00187573
R-HSA-429958	R-HSA-429958	mRNA decay by 3' to 5' exoribonuclease	1/292	16/8530	0.427537	0.831997	0.622639	EXOSC2	1	0.0625	0.00342466	0.00187573
R-HSA-450385	R-HSA-450385	Butyrate Response Factor 1 (BRF1) binds and destabilizes mRNA	1/292	16/8530	0.427537	0.831997	0.622639	EXOSC2	1	0.0625	0.00342466	0.00187573
R-HSA-450513	R-HSA-450513	Tristetraprolin (TTP, ZFP36) binds and destabilizes mRNA	1/292	16/8530	0.427537	0.831997	0.622639	EXOSC2	1	0.0625	0.00342466	0.00187573
R-HSA-2142845	R-HSA-2142845	Hyaluronan metabolism	1/292	17/8530	0.447171	0.849341	0.635619	HMMR	1	0.0588235	0.00342466	0.00199297
R-HSA-450604	R-HSA-450604	KSRP (KHSRP) binds and destabilizes mRNA	1/292	17/8530	0.447171	0.849341	0.635619	EXOSC2	1	0.0588235	0.00342466	0.00199297
R-HSA-5654700	R-HSA-5654700	FRS-mediated FGFR2 signaling	1/292	17/8530	0.447171	0.849341	0.635619	FGFR2	1	0.0588235	0.00342466	0.00199297
R-HSA-1482839	R-HSA-1482839	Acyl chain remodelling of PE	1/292	18/8530	0.466133	0.862976	0.645823	MBOAT1	1	0.0555556	0.00342466	0.0021102
R-HSA-181429	R-HSA-181429	Serotonin Neurotransmitter Release Cycle	1/292	18/8530	0.466133	0.862976	0.645823	TSPOAP1	1	0.0555556	0.00342466	0.0021102
R-HSA-181430	R-HSA-181430	Norepinephrine Neurotransmitter Release Cycle	1/292	18/8530	0.466133	0.862976	0.645823	TSPOAP1	1	0.0555556	0.00342466	0.0021102
R-HSA-1839117	R-HSA-1839117	Signaling by cytosolic FGFR1 fusion mutants	1/292	18/8530	0.466133	0.862976	0.645823	CNTRL	1	0.0555556	0.00342466	0.0021102
R-HSA-446353	R-HSA-446353	Cell-extracellular matrix interactions	1/292	18/8530	0.466133	0.862976	0.645823	ACTG1	1	0.0555556	0.00342466	0.0021102
R-HSA-9013695	R-HSA-9013695	NOTCH4 Intracellular Domain Regulates Transcription	1/292	18/8530	0.466133	0.862976	0.645823	ACTA2	1	0.0555556	0.00342466	0.0021102
R-HSA-163615	R-HSA-163615	PKA activation	1/292	19/8530	0.484447	0.884923	0.662248	PRKAR2B	1	0.0526316	0.00342466	0.00222743
R-HSA-449836	R-HSA-449836	Other interleukin signaling	1/292	19/8530	0.484447	0.884923	0.662248	SDC1	1	0.0526316	0.00342466	0.00222743
R-HSA-622312	R-HSA-622312	Inflammasomes	1/292	19/8530	0.484447	0.884923	0.662248	BCL2	1	0.0526316	0.00342466	0.00222743
R-HSA-8851708	R-HSA-8851708	Signaling by FGFR2 IIIa TM	1/292	19/8530	0.484447	0.884923	0.662248	FGFR2	1	0.0526316	0.00342466	0.00222743
R-HSA-111471	R-HSA-111471	Apoptotic factor-mediated response	1/292	20/8530	0.502135	0.9085	0.679891	SEPTIN4	1	0.05	0.00342466	0.00234467
R-HSA-2028269	R-HSA-2028269	Signaling by Hippo	1/292	20/8530	0.502135	0.9085	0.679891	WWC1	1	0.05	0.00342466	0.00234467
R-HSA-111931	R-HSA-111931	PKA-mediated phosphorylation of CREB	1/292	21/8530	0.519218	0.91196	0.682481	PRKAR2B	1	0.047619	0.00342466	0.0024619
R-HSA-2979096	R-HSA-2979096	NOTCH2 Activation and Transmission of Signal to the Nucleus	1/292	21/8530	0.519218	0.91196	0.682481	NEURL1B	1	0.047619	0.00342466	0.0024619
R-HSA-379726	R-HSA-379726	Mitochondrial tRNA aminoacylation	1/292	21/8530	0.519218	0.91196	0.682481	DARS2	1	0.047619	0.00342466	0.0024619
R-HSA-8956321	R-HSA-8956321	Nucleotide salvage	1/292	21/8530	0.519218	0.91196	0.682481	TK1	1	0.047619	0.00342466	0.0024619
R-HSA-9620244	R-HSA-9620244	Long-term potentiation	1/292	21/8530	0.519218	0.91196	0.682481	NRGN	1	0.047619	0.00342466	0.0024619
R-HSA-9637690	R-HSA-9637690	Response of Mtb to phagocytosis	1/292	21/8530	0.519218	0.91196	0.682481	CORO1A	1	0.047619	0.00342466	0.0024619
R-HSA-975576	R-HSA-975576	N-glycan antennae elongation in the medial/trans-Golgi	1/292	21/8530	0.519218	0.91196	0.682481	ST8SIA2	1	0.047619	0.00342466	0.0024619
R-HSA-112409	R-HSA-112409	RAF-independent MAPK1/3 activation	1/292	22/8530	0.535717	0.917873	0.686906	CDK1	1	0.0454545	0.00342466	0.00257913
R-HSA-445095	R-HSA-445095	Interaction between L1 and Ankyrins	1/292	22/8530	0.535717	0.917873	0.686906	ACTG1	1	0.0454545	0.00342466	0.00257913
R-HSA-5601884	R-HSA-5601884	PIWI-interacting RNA (piRNA) biogenesis	1/292	22/8530	0.535717	0.917873	0.686906	MYBL1	1	0.0454545	0.00342466	0.00257913
R-HSA-5654696	R-HSA-5654696	Downstream signaling of activated FGFR2	1/292	22/8530	0.535717	0.917873	0.686906	FGFR2	1	0.0454545	0.00342466	0.00257913
R-HSA-71403	R-HSA-71403	Citric acid cycle (TCA cycle)	1/292	22/8530	0.535717	0.917873	0.686906	IDH2	1	0.0454545	0.00342466	0.00257913
R-HSA-210500	R-HSA-210500	Glutamate Neurotransmitter Release Cycle	1/292	23/8530	0.551651	0.930742	0.696537	TSPOAP1	1	0.0434783	0.00342466	0.00269637
R-HSA-212676	R-HSA-212676	Dopamine Neurotransmitter Release Cycle	1/292	23/8530	0.551651	0.930742	0.696537	TSPOAP1	1	0.0434783	0.00342466	0.00269637
R-HSA-2173795	R-HSA-2173795	Downregulation of SMAD2/3:SMAD4 transcriptional activity	1/292	23/8530	0.551651	0.930742	0.696537	PARP1	1	0.0434783	0.00342466	0.00269637
R-HSA-5654687	R-HSA-5654687	Downstream signaling of activated FGFR1	1/292	23/8530	0.551651	0.930742	0.696537	FLRT3	1	0.0434783	0.00342466	0.00269637
R-HSA-9013418	R-HSA-9013418	RHOBTB2 GTPase cycle	1/292	23/8530	0.551651	0.930742	0.696537	ACTG1	1	0.0434783	0.00342466	0.00269637
R-HSA-166208	R-HSA-166208	mTORC1-mediated signalling	1/292	24/8530	0.567041	0.93147	0.697081	EIF4EBP1	1	0.0416667	0.00342466	0.0028136
R-HSA-180024	R-HSA-180024	DARPP-32 events	1/292	24/8530	0.567041	0.93147	0.697081	PRKAR2B	1	0.0416667	0.00342466	0.0028136
R-HSA-1839124	R-HSA-1839124	FGFR1 mutant receptor activation	1/292	24/8530	0.567041	0.93147	0.697081	CNTRL	1	0.0416667	0.00342466	0.0028136
R-HSA-191273	R-HSA-191273	Cholesterol biosynthesis	1/292	24/8530	0.567041	0.93147	0.697081	MVK	1	0.0416667	0.00342466	0.0028136
R-HSA-9634638	R-HSA-9634638	Estrogen-dependent nuclear events downstream of ESR-membrane signaling	1/292	24/8530	0.567041	0.93147	0.697081	BCL2	1	0.0416667	0.00342466	0.0028136
R-HSA-9635486	R-HSA-9635486	Infection with Mycobacterium tuberculosis	1/292	24/8530	0.567041	0.93147	0.697081	CORO1A	1	0.0416667	0.00342466	0.0028136
R-HSA-1839126	R-HSA-1839126	FGFR2 mutant receptor activation	1/292	25/8530	0.581904	0.940104	0.703543	FGFR2	1	0.04	0.00342466	0.00293083
R-HSA-418990	R-HSA-418990	Adherens junctions interactions	1/292	25/8530	0.581904	0.940104	0.703543	ACTG1	1	0.04	0.00342466	0.00293083
R-HSA-5654727	R-HSA-5654727	Negative regulation of FGFR2 signaling	1/292	26/8530	0.596258	0.949853	0.710839	FGFR2	1	0.0384615	0.00342466	0.00304807
R-HSA-196071	R-HSA-196071	Metabolism of steroid hormones	1/292	27/8530	0.610121	0.960766	0.719005	TSPOAP1	1	0.037037	0.00342466	0.0031653
R-HSA-380994	R-HSA-380994	ATF4 activates genes in response to endoplasmic reticulum stress	1/292	27/8530	0.610121	0.960766	0.719005	EXOSC2	1	0.037037	0.00342466	0.0031653
R-HSA-9615933	R-HSA-9615933	Postmitotic nuclear pore complex (NPC) reformation	1/292	27/8530	0.610121	0.960766	0.719005	NDC1	1	0.037037	0.00342466	0.0031653
R-HSA-163359	R-HSA-163359	Glucagon signaling in metabolic regulation	1/292	28/8530	0.62351	0.977355	0.731421	PRKAR2B	1	0.0357143	0.00342466	0.00328253
R-HSA-4085001	R-HSA-4085001	Sialic acid metabolism	1/292	28/8530	0.62351	0.977355	0.731421	ST8SIA2	1	0.0357143	0.00342466	0.00328253
R-HSA-1251985	R-HSA-1251985	Nuclear signaling by ERBB4	1/292	29/8530	0.63644	0.990822	0.741499	STMN1	1	0.0344828	0.00342466	0.00339977
R-HSA-1980145	R-HSA-1980145	Signaling by NOTCH2	1/292	29/8530	0.63644	0.990822	0.741499	NEURL1B	1	0.0344828	0.00342466	0.00339977
R-HSA-3000157	R-HSA-3000157	Laminin interactions	1/292	29/8530	0.63644	0.990822	0.741499	NID1	1	0.0344828	0.00342466	0.00339977
R-HSA-192105	R-HSA-192105	Synthesis of bile acids and bile salts	1/292	30/8530	0.648928	0.998912	0.747553	OSBPL7	1	0.0333333	0.00342466	0.003517
R-HSA-2122948	R-HSA-2122948	Activated NOTCH1 Transmits Signal to the Nucleus	1/292	30/8530	0.648928	0.998912	0.747553	NEURL1B	1	0.0333333	0.00342466	0.003517
R-HSA-5694530	R-HSA-5694530	Cargo concentration in the ER	1/292	30/8530	0.648928	0.998912	0.747553	CTSC	1	0.0333333	0.00342466	0.003517
R-HSA-168271	R-HSA-168271	Transport of Ribonucleoproteins into the Host Nucleus	1/292	31/8530	0.660989	0.999508	0.747999	NDC1	1	0.0322581	0.00342466	0.00363423
R-HSA-168333	R-HSA-168333	NEP/NS2 Interacts with the Cellular Export Machinery	1/292	31/8530	0.660989	0.999508	0.747999	NDC1	1	0.0322581	0.00342466	0.00363423
R-HSA-170822	R-HSA-170822	Regulation of Glucokinase by Glucokinase Regulatory Protein	1/292	31/8530	0.660989	0.999508	0.747999	NDC1	1	0.0322581	0.00342466	0.00363423
R-HSA-5619107	R-HSA-5619107	Defective TPR may confer susceptibility towards thyroid papillary carcinoma (TPC)	1/292	31/8530	0.660989	0.999508	0.747999	NDC1	1	0.0322581	0.00342466	0.00363423
R-HSA-5655302	R-HSA-5655302	Signaling by FGFR1 in disease	1/292	31/8530	0.660989	0.999508	0.747999	CNTRL	1	0.0322581	0.00342466	0.00363423
R-HSA-977606	R-HSA-977606	Regulation of Complement cascade	1/292	31/8530	0.660989	0.999508	0.747999	C5	1	0.0322581	0.00342466	0.00363423
R-HSA-109704	R-HSA-109704	PI3K Cascade	1/292	32/8530	0.672636	0.999681	0.748129	FGFR2	1	0.03125	0.00342466	0.00375147
R-HSA-381042	R-HSA-381042	PERK regulates gene expression	1/292	32/8530	0.672636	0.999681	0.748129	EXOSC2	1	0.03125	0.00342466	0.00375147
R-HSA-6802948	R-HSA-6802948	Signaling by high-kinase activity BRAF mutants	1/292	32/8530	0.672636	0.999681	0.748129	ACTG1	1	0.03125	0.00342466	0.00375147
R-HSA-9013407	R-HSA-9013407	RHOH GTPase cycle	1/292	32/8530	0.672636	0.999681	0.748129	TUBA1B	1	0.03125	0.00342466	0.00375147
R-HSA-9013420	R-HSA-9013420	RHOU GTPase cycle	1/292	32/8530	0.672636	0.999681	0.748129	DEPDC1B	1	0.03125	0.00342466	0.00375147
R-HSA-9013424	R-HSA-9013424	RHOV GTPase cycle	1/292	32/8530	0.672636	0.999681	0.748129	DEPDC1B	1	0.03125	0.00342466	0.00375147
R-HSA-168274	R-HSA-168274	Export of Viral Ribonucleoproteins from Nucleus	1/292	33/8530	0.683885	0.999681	0.748129	NDC1	1	0.030303	0.00342466	0.0038687
R-HSA-180746	R-HSA-180746	Nuclear import of Rev protein	1/292	33/8530	0.683885	0.999681	0.748129	NDC1	1	0.030303	0.00342466	0.0038687
R-HSA-180910	R-HSA-180910	Vpr-mediated nuclear import of PICs	1/292	33/8530	0.683885	0.999681	0.748129	NDC1	1	0.030303	0.00342466	0.0038687
R-HSA-419037	R-HSA-419037	NCAM1 interactions	1/292	33/8530	0.683885	0.999681	0.748129	ST8SIA2	1	0.030303	0.00342466	0.0038687
R-HSA-9022692	R-HSA-9022692	Regulation of MECP2 expression and activity	1/292	33/8530	0.683885	0.999681	0.748129	AURKB	1	0.030303	0.00342466	0.0038687
R-HSA-159227	R-HSA-159227	Transport of the SLBP independent Mature mRNA	1/292	34/8530	0.694748	0.999681	0.748129	NDC1	1	0.0294118	0.00342466	0.00398593
R-HSA-2129379	R-HSA-2129379	Molecules associated with elastic fibres	1/292	34/8530	0.694748	0.999681	0.748129	EMILIN2	1	0.0294118	0.00342466	0.00398593
R-HSA-381676	R-HSA-381676	Glucagon-like Peptide-1 (GLP1) regulates insulin secretion	1/292	34/8530	0.694748	0.999681	0.748129	PRKAR2B	1	0.0294118	0.00342466	0.00398593
R-HSA-4085377	R-HSA-4085377	SUMOylation of SUMOylation proteins	1/292	34/8530	0.694748	0.999681	0.748129	NDC1	1	0.0294118	0.00342466	0.00398593
R-HSA-5663213	R-HSA-5663213	RHO GTPases Activate WASPs and WAVEs	1/292	34/8530	0.694748	0.999681	0.748129	ACTG1	1	0.0294118	0.00342466	0.00398593
R-HSA-159230	R-HSA-159230	Transport of the SLBP Dependant Mature mRNA	1/292	35/8530	0.705239	0.999681	0.748129	NDC1	1	0.0285714	0.00342466	0.00410317
R-HSA-432040	R-HSA-432040	Vasopressin regulates renal water homeostasis via Aquaporins	1/292	35/8530	0.705239	0.999681	0.748129	PRKAR2B	1	0.0285714	0.00342466	0.00410317
R-HSA-5655253	R-HSA-5655253	Signaling by FGFR2 in disease	1/292	35/8530	0.705239	0.999681	0.748129	FGFR2	1	0.0285714	0.00342466	0.00410317
R-HSA-9706574	R-HSA-9706574	RHOBTB GTPase Cycle	1/292	35/8530	0.705239	0.999681	0.748129	ACTG1	1	0.0285714	0.00342466	0.00410317
R-HSA-112399	R-HSA-112399	IRS-mediated signalling	1/292	36/8530	0.715371	0.999681	0.748129	FGFR2	1	0.0277778	0.00342466	0.0042204
R-HSA-166658	R-HSA-166658	Complement cascade	1/292	36/8530	0.715371	0.999681	0.748129	C5	1	0.0277778	0.00342466	0.0042204
R-HSA-176033	R-HSA-176033	Interactions of Vpr with host cellular proteins	1/292	36/8530	0.715371	0.999681	0.748129	NDC1	1	0.0277778	0.00342466	0.0042204
R-HSA-5674135	R-HSA-5674135	MAP2K and MAPK activation	1/292	36/8530	0.715371	0.999681	0.748129	ACTG1	1	0.0277778	0.00342466	0.0042204
R-HSA-5689896	R-HSA-5689896	Ovarian tumor domain proteases	1/292	36/8530	0.715371	0.999681	0.748129	CDK1	1	0.0277778	0.00342466	0.0042204
R-HSA-8939243	R-HSA-8939243	RUNX1 interacts with co-factors whose precise effect on RUNX1 targets is not known	1/292	36/8530	0.715371	0.999681	0.748129	CBX2	1	0.0277778	0.00342466	0.0042204
R-HSA-9664323	R-HSA-9664323	FCGR3A-mediated IL10 synthesis	1/292	36/8530	0.715371	0.999681	0.748129	PRKAR2B	1	0.0277778	0.00342466	0.0042204
R-HSA-1433557	R-HSA-1433557	Signaling by SCF-KIT	1/292	37/8530	0.725156	0.999681	0.748129	CHEK1	1	0.027027	0.00342466	0.00433763
R-HSA-390471	R-HSA-390471	Association of TriC/CCT with target proteins during biosynthesis	1/292	37/8530	0.725156	0.999681	0.748129	CCNE2	1	0.027027	0.00342466	0.00433763
R-HSA-3232142	R-HSA-3232142	SUMOylation of ubiquitinylation proteins	1/292	38/8530	0.734605	0.999681	0.748129	NDC1	1	0.0263158	0.00342466	0.00445487
R-HSA-3769402	R-HSA-3769402	Deactivation of the beta-catenin transactivating complex	1/292	38/8530	0.734605	0.999681	0.748129	LEF1	1	0.0263158	0.00342466	0.00445487
R-HSA-445717	R-HSA-445717	Aquaporin-mediated transport	1/292	38/8530	0.734605	0.999681	0.748129	PRKAR2B	1	0.0263158	0.00342466	0.00445487
R-HSA-5696394	R-HSA-5696394	DNA Damage Recognition in GG-NER	1/292	38/8530	0.734605	0.999681	0.748129	PARP1	1	0.0263158	0.00342466	0.00445487
R-HSA-9696264	R-HSA-9696264	RND3 GTPase cycle	1/292	38/8530	0.734605	0.999681	0.748129	DEPDC1B	1	0.0263158	0.00342466	0.00445487
R-HSA-1660661	R-HSA-1660661	Sphingolipid de novo biosynthesis	1/292	39/8530	0.743731	0.999681	0.748129	SGPP2	1	0.025641	0.00342466	0.0045721
R-HSA-2428928	R-HSA-2428928	IRS-related events triggered by IGF1R	1/292	39/8530	0.743731	0.999681	0.748129	FGFR2	1	0.025641	0.00342466	0.0045721
R-HSA-9656223	R-HSA-9656223	Signaling by RAF1 mutants	1/292	39/8530	0.743731	0.999681	0.748129	ACTG1	1	0.025641	0.00342466	0.0045721
R-HSA-9662361	R-HSA-9662361	Sensory processing of sound by outer hair cells of the cochlea	1/292	39/8530	0.743731	0.999681	0.748129	ACTG1	1	0.025641	0.00342466	0.0045721
R-HSA-165159	R-HSA-165159	MTOR signalling	1/292	40/8530	0.752544	0.999681	0.748129	EIF4EBP1	1	0.025	0.00342466	0.00468933
R-HSA-2428924	R-HSA-2428924	IGF1R signaling cascade	1/292	40/8530	0.752544	0.999681	0.748129	FGFR2	1	0.025	0.00342466	0.00468933
R-HSA-1566948	R-HSA-1566948	Elastic fibre formation	1/292	41/8530	0.761055	0.999681	0.748129	EMILIN2	1	0.0243902	0.00342466	0.00480657
R-HSA-159231	R-HSA-159231	Transport of Mature mRNA Derived from an Intronless Transcript	1/292	41/8530	0.761055	0.999681	0.748129	NDC1	1	0.0243902	0.00342466	0.00480657
R-HSA-2404192	R-HSA-2404192	Signaling by Type 1 Insulin-like Growth Factor 1 Receptor (IGF1R)	1/292	41/8530	0.761055	0.999681	0.748129	FGFR2	1	0.0243902	0.00342466	0.00480657
R-HSA-2426168	R-HSA-2426168	Activation of gene expression by SREBF (SREBP)	1/292	41/8530	0.761055	0.999681	0.748129	MVK	1	0.0243902	0.00342466	0.00480657
R-HSA-383280	R-HSA-383280	Nuclear Receptor transcription pathway	1/292	41/8530	0.761055	0.999681	0.748129	NR2C2AP	1	0.0243902	0.00342466	0.00480657
R-HSA-74751	R-HSA-74751	Insulin receptor signalling cascade	1/292	41/8530	0.761055	0.999681	0.748129	FGFR2	1	0.0243902	0.00342466	0.00480657
R-HSA-159234	R-HSA-159234	Transport of Mature mRNAs Derived from Intronless Transcripts	1/292	42/8530	0.769274	0.999681	0.748129	NDC1	1	0.0238095	0.00342466	0.0049238
R-HSA-379724	R-HSA-379724	tRNA Aminoacylation	1/292	42/8530	0.769274	0.999681	0.748129	DARS2	1	0.0238095	0.00342466	0.0049238
R-HSA-3928662	R-HSA-3928662	EPHB-mediated forward signaling	1/292	42/8530	0.769274	0.999681	0.748129	ACTG1	1	0.0238095	0.00342466	0.0049238
R-HSA-5654736	R-HSA-5654736	Signaling by FGFR1	1/292	42/8530	0.769274	0.999681	0.748129	FLRT3	1	0.0238095	0.00342466	0.0049238
R-HSA-168325	R-HSA-168325	Viral Messenger RNA Synthesis	1/292	43/8530	0.777211	0.999681	0.748129	NDC1	1	0.0232558	0.00342466	0.00504103
R-HSA-3899300	R-HSA-3899300	SUMOylation of transcription cofactors	1/292	43/8530	0.777211	0.999681	0.748129	CBX2	1	0.0232558	0.00342466	0.00504103
R-HSA-5696395	R-HSA-5696395	Formation of Incision Complex in GG-NER	1/292	43/8530	0.777211	0.999681	0.748129	PARP1	1	0.0232558	0.00342466	0.00504103
R-HSA-6782315	R-HSA-6782315	tRNA modification in the nucleus and cytosol	1/292	43/8530	0.777211	0.999681	0.748129	WDR4	1	0.0232558	0.00342466	0.00504103
R-HSA-6802946	R-HSA-6802946	Signaling by moderate kinase activity BRAF mutants	1/292	43/8530	0.777211	0.999681	0.748129	ACTG1	1	0.0232558	0.00342466	0.00504103
R-HSA-6802949	R-HSA-6802949	Signaling by RAS mutants	1/292	43/8530	0.777211	0.999681	0.748129	ACTG1	1	0.0232558	0.00342466	0.00504103
R-HSA-6802955	R-HSA-6802955	Paradoxical activation of RAF signaling by kinase inactive BRAF	1/292	43/8530	0.777211	0.999681	0.748129	ACTG1	1	0.0232558	0.00342466	0.00504103
R-HSA-9649948	R-HSA-9649948	Signaling downstream of RAS mutants	1/292	43/8530	0.777211	0.999681	0.748129	ACTG1	1	0.0232558	0.00342466	0.00504103
R-HSA-112310	R-HSA-112310	Neurotransmitter release cycle	1/292	44/8530	0.784876	0.999681	0.748129	TSPOAP1	1	0.0227273	0.00342466	0.00515826
R-HSA-5633008	R-HSA-5633008	TP53 Regulates Transcription of Cell Death Genes	1/292	44/8530	0.784876	0.999681	0.748129	BIRC5	1	0.0227273	0.00342466	0.00515826
R-HSA-6794361	R-HSA-6794361	Neurexins and neuroligins	1/292	44/8530	0.784876	0.999681	0.748129	HOMER2	1	0.0227273	0.00342466	0.00515826
R-HSA-2122947	R-HSA-2122947	NOTCH1 Intracellular Domain Regulates Transcription	1/292	47/8530	0.80633	0.999681	0.748129	MYC	1	0.0212766	0.00342466	0.00550996
R-HSA-3928665	R-HSA-3928665	EPH-ephrin mediated repulsion of cells	1/292	47/8530	0.80633	0.999681	0.748129	ACTG1	1	0.0212766	0.00342466	0.00550996
R-HSA-381038	R-HSA-381038	XBP1(S) activates chaperone genes	1/292	48/8530	0.812997	0.999681	0.748129	DDX11	1	0.0208333	0.00342466	0.0056272
R-HSA-421270	R-HSA-421270	Cell-cell junction organization	1/292	48/8530	0.812997	0.999681	0.748129	ACTG1	1	0.0208333	0.00342466	0.0056272
R-HSA-8866654	R-HSA-8866654	E3 ubiquitin ligases ubiquitinate target proteins	1/292	49/8530	0.819435	0.999681	0.748129	PCNA	1	0.0204082	0.00342466	0.00574443
R-HSA-1236394	R-HSA-1236394	Signaling by ERBB4	1/292	50/8530	0.825651	0.999681	0.748129	STMN1	1	0.02	0.00342466	0.00586166
R-HSA-381070	R-HSA-381070	IRE1alpha activates chaperones	1/292	50/8530	0.825651	0.999681	0.748129	DDX11	1	0.02	0.00342466	0.00586166
R-HSA-8848021	R-HSA-8848021	Signaling by PTK6	1/292	50/8530	0.825651	0.999681	0.748129	CDK2	1	0.02	0.00342466	0.00586166
R-HSA-9006927	R-HSA-9006927	Signaling by Non-Receptor Tyrosine Kinases	1/292	50/8530	0.825651	0.999681	0.748129	CDK2	1	0.02	0.00342466	0.00586166
R-HSA-8854050	R-HSA-8854050	FBXL7 down-regulates AURKA during mitotic entry and in early mitosis	1/292	51/8530	0.831655	0.999681	0.748129	AURKA	1	0.0196078	0.00342466	0.0059789
R-HSA-72165	R-HSA-72165	mRNA Splicing - Minor Pathway	1/292	52/8530	0.837452	0.999681	0.748129	SRSF7	1	0.0192308	0.00342466	0.00609613
R-HSA-8986944	R-HSA-8986944	Transcriptional Regulation by MECP2	1/292	52/8530	0.837452	0.999681	0.748129	AURKB	1	0.0192308	0.00342466	0.00609613
R-HSA-168643	R-HSA-168643	Nucleotide-binding domain, leucine rich repeat containing receptor (NLR) signaling pathways	1/292	53/8530	0.843051	0.999681	0.748129	BCL2	1	0.0188679	0.00342466	0.00621336
R-HSA-191859	R-HSA-191859	snRNP Assembly	1/292	53/8530	0.843051	0.999681	0.748129	NDC1	1	0.0188679	0.00342466	0.00621336
R-HSA-194441	R-HSA-194441	Metabolism of non-coding RNA	1/292	53/8530	0.843051	0.999681	0.748129	NDC1	1	0.0188679	0.00342466	0.00621336
R-HSA-375165	R-HSA-375165	NCAM signaling for neurite out-growth	1/292	53/8530	0.843051	0.999681	0.748129	ST8SIA2	1	0.0188679	0.00342466	0.00621336
R-HSA-71406	R-HSA-71406	Pyruvate metabolism and Citric Acid (TCA) cycle	1/292	53/8530	0.843051	0.999681	0.748129	IDH2	1	0.0188679	0.00342466	0.00621336
R-HSA-9604323	R-HSA-9604323	Negative regulation of NOTCH4 signaling	1/292	53/8530	0.843051	0.999681	0.748129	TACC3	1	0.0188679	0.00342466	0.00621336
R-HSA-9662360	R-HSA-9662360	Sensory processing of sound by inner hair cells of the cochlea	1/292	53/8530	0.843051	0.999681	0.748129	ACTG1	1	0.0188679	0.00342466	0.00621336
R-HSA-9664407	R-HSA-9664407	Parasite infection	1/292	53/8530	0.843051	0.999681	0.748129	ACTG1	1	0.0188679	0.00342466	0.00621336
R-HSA-9664417	R-HSA-9664417	Leishmania phagocytosis	1/292	53/8530	0.843051	0.999681	0.748129	ACTG1	1	0.0188679	0.00342466	0.00621336
R-HSA-9664422	R-HSA-9664422	FCGR3A-mediated phagocytosis	1/292	53/8530	0.843051	0.999681	0.748129	ACTG1	1	0.0188679	0.00342466	0.00621336
R-HSA-1655829	R-HSA-1655829	Regulation of cholesterol biosynthesis by SREBP (SREBF)	1/292	54/8530	0.848457	0.999681	0.748129	MVK	1	0.0185185	0.00342466	0.0063306
R-HSA-2029482	R-HSA-2029482	Regulation of actin dynamics for phagocytic cup formation	1/292	54/8530	0.848457	0.999681	0.748129	ACTG1	1	0.0185185	0.00342466	0.0063306
R-HSA-429914	R-HSA-429914	Deadenylation-dependent mRNA decay	1/292	54/8530	0.848457	0.999681	0.748129	EXOSC2	1	0.0185185	0.00342466	0.0063306
R-HSA-2151201	R-HSA-2151201	Transcriptional activation of mitochondrial biogenesis	1/292	56/8530	0.858719	0.999681	0.748129	IDH2	1	0.0178571	0.00342466	0.00656506
R-HSA-388841	R-HSA-388841	Costimulation by the CD28 family	1/292	57/8530	0.863588	0.999681	0.748129	CD274	1	0.0175439	0.00342466	0.0066823
R-HSA-72662	R-HSA-72662	Activation of the mRNA upon binding of the cap-binding complex and eIFs, and subsequent binding to 43S	1/292	57/8530	0.863588	0.999681	0.748129	EIF4EBP1	1	0.0175439	0.00342466	0.0066823
R-HSA-2219530	R-HSA-2219530	Constitutive Signaling by Aberrant PI3K in Cancer	1/292	58/8530	0.868289	0.999681	0.748129	FGFR2	1	0.0172414	0.00342466	0.00679953
R-HSA-446219	R-HSA-446219	Synthesis of substrates in N-glycan biosythesis	1/292	58/8530	0.868289	0.999681	0.748129	ST8SIA2	1	0.0172414	0.00342466	0.00679953
R-HSA-9659379	R-HSA-9659379	Sensory processing of sound	1/292	58/8530	0.868289	0.999681	0.748129	ACTG1	1	0.0172414	0.00342466	0.00679953
R-HSA-6790901	R-HSA-6790901	rRNA modification in the nucleus and cytosol	1/292	59/8530	0.872828	0.999681	0.748129	FBL	1	0.0169492	0.00342466	0.00691676
R-HSA-6802952	R-HSA-6802952	Signaling by BRAF and RAF fusions	1/292	62/8530	0.885533	0.999681	0.748129	ACTG1	1	0.016129	0.00342466	0.00726846
R-HSA-5654738	R-HSA-5654738	Signaling by FGFR2	1/292	63/8530	0.88948	0.999681	0.748129	FGFR2	1	0.015873	0.00342466	0.0073857
R-HSA-204005	R-HSA-204005	COPII-mediated vesicle transport	1/292	64/8530	0.893291	0.999681	0.748129	CTSC	1	0.015625	0.00342466	0.00750293
R-HSA-422356	R-HSA-422356	Regulation of insulin secretion	1/292	64/8530	0.893291	0.999681	0.748129	PRKAR2B	1	0.015625	0.00342466	0.00750293
R-HSA-74752	R-HSA-74752	Signaling by Insulin receptor	1/292	64/8530	0.893291	0.999681	0.748129	FGFR2	1	0.015625	0.00342466	0.00750293
R-HSA-3000178	R-HSA-3000178	ECM proteoglycans	1/292	67/8530	0.903958	0.999681	0.748129	TNC	1	0.0149254	0.00342466	0.00785463
R-HSA-6794362	R-HSA-6794362	Protein-protein interactions at synapses	1/292	68/8530	0.907271	0.999681	0.748129	HOMER2	1	0.0147059	0.00342466	0.00797186
R-HSA-3371453	R-HSA-3371453	Regulation of HSF1-mediated heat shock response	1/292	69/8530	0.910471	0.999681	0.748129	NDC1	1	0.0144928	0.00342466	0.0080891
R-HSA-9610379	R-HSA-9610379	HCMV Late Events	1/292	69/8530	0.910471	0.999681	0.748129	NDC1	1	0.0144928	0.00342466	0.0080891
R-HSA-9679191	R-HSA-9679191	Potential therapeutics for SARS	1/292	69/8530	0.910471	0.999681	0.748129	TUBB	1	0.0144928	0.00342466	0.0080891
R-HSA-5619102	R-HSA-5619102	SLC transporter disorders	1/292	70/8530	0.913561	0.999681	0.748129	NDC1	1	0.0142857	0.00342466	0.00820633
R-HSA-9009391	R-HSA-9009391	Extra-nuclear estrogen signaling	1/292	70/8530	0.913561	0.999681	0.748129	BCL2	1	0.0142857	0.00342466	0.00820633
R-HSA-9660821	R-HSA-9660821	ADORA2B mediated anti-inflammatory cytokines production	1/292	70/8530	0.913561	0.999681	0.748129	PRKAR2B	1	0.0142857	0.00342466	0.00820633
R-HSA-211945	R-HSA-211945	Phase I - Functionalization of compounds	1/292	74/8530	0.924893	0.999681	0.748129	ALDH1B1	1	0.0135135	0.00342466	0.00867526
R-HSA-446728	R-HSA-446728	Cell junction organization	1/292	74/8530	0.924893	0.999681	0.748129	ACTG1	1	0.0135135	0.00342466	0.00867526
R-HSA-216083	R-HSA-216083	Integrin cell surface interactions	1/292	75/8530	0.927486	0.999681	0.748129	TNC	1	0.0133333	0.00342466	0.0087925
R-HSA-2029480	R-HSA-2029480	Fcgamma receptor (FCGR) dependent phagocytosis	1/292	77/8530	0.932409	0.999681	0.748129	ACTG1	1	0.012987	0.00342466	0.00902696
R-HSA-428157	R-HSA-428157	Sphingolipid metabolism	1/292	78/8530	0.934744	0.999681	0.748129	SGPP2	1	0.0128205	0.00342466	0.0091442
R-HSA-6802957	R-HSA-6802957	Oncogenic MAPK signaling	1/292	78/8530	0.934744	0.999681	0.748129	ACTG1	1	0.0128205	0.00342466	0.0091442
R-HSA-195253	R-HSA-195253	Degradation of beta-catenin by the destruction complex	1/292	80/8530	0.939175	0.999681	0.748129	LEF1	1	0.0125	0.00342466	0.00937866
R-HSA-6811558	R-HSA-6811558	PI5P, PP2A and IER3 Regulate PI3K/AKT Signaling	1/292	83/8530	0.945266	0.999681	0.748129	FGFR2	1	0.0120482	0.00342466	0.00973036
R-HSA-2219528	R-HSA-2219528	PI3K/AKT Signaling in Cancer	1/292	84/8530	0.947158	0.999681	0.748129	FGFR2	1	0.0119048	0.00342466	0.0098476
R-HSA-450531	R-HSA-450531	Regulation of mRNA stability by proteins that bind AU-rich elements	1/292	84/8530	0.947158	0.999681	0.748129	EXOSC2	1	0.0119048	0.00342466	0.0098476
R-HSA-156902	R-HSA-156902	Peptide chain elongation	1/292	85/8530	0.948985	0.999681	0.748129	RPL39L	1	0.0117647	0.00342466	0.00996483
R-HSA-192823	R-HSA-192823	Viral mRNA Translation	1/292	85/8530	0.948985	0.999681	0.748129	RPL39L	1	0.0117647	0.00342466	0.00996483
R-HSA-5689603	R-HSA-5689603	UCH proteinases	1/292	87/8530	0.952452	0.999681	0.748129	BARD1	1	0.0114943	0.00342466	0.0101993
R-HSA-156842	R-HSA-156842	Eukaryotic Translation Elongation	1/292	88/8530	0.954096	0.999681	0.748129	RPL39L	1	0.0113636	0.00342466	0.0103165
R-HSA-2682334	R-HSA-2682334	EPH-Ephrin signaling	1/292	88/8530	0.954096	0.999681	0.748129	ACTG1	1	0.0113636	0.00342466	0.0103165
R-HSA-8957275	R-HSA-8957275	Post-translational protein phosphorylation	1/292	88/8530	0.954096	0.999681	0.748129	TNC	1	0.0113636	0.00342466	0.0103165
R-HSA-163685	R-HSA-163685	Integration of energy metabolism	1/292	89/8530	0.955684	0.999681	0.748129	PRKAR2B	1	0.011236	0.00342466	0.0104338
R-HSA-2408557	R-HSA-2408557	Selenocysteine synthesis	1/292	89/8530	0.955684	0.999681	0.748129	RPL39L	1	0.011236	0.00342466	0.0104338
R-HSA-3371556	R-HSA-3371556	Cellular response to heat stress	1/292	89/8530	0.955684	0.999681	0.748129	NDC1	1	0.011236	0.00342466	0.0104338
R-HSA-72764	R-HSA-72764	Eukaryotic Translation Termination	1/292	89/8530	0.955684	0.999681	0.748129	RPL39L	1	0.011236	0.00342466	0.0104338
R-HSA-199418	R-HSA-199418	Negative regulation of the PI3K/AKT network	1/292	90/8530	0.957217	0.999681	0.748129	FGFR2	1	0.0111111	0.00342466	0.010551
R-HSA-975956	R-HSA-975956	Nonsense Mediated Decay (NMD) independent of the Exon Junction Complex (EJC)	1/292	91/8530	0.958697	0.999681	0.748129	RPL39L	1	0.010989	0.00342466	0.0106682
R-HSA-1592230	R-HSA-1592230	Mitochondrial biogenesis	1/292	92/8530	0.960127	0.999681	0.748129	IDH2	1	0.0108696	0.00342466	0.0107855
R-HSA-375276	R-HSA-375276	Peptide ligand-binding receptors	1/292	92/8530	0.960127	0.999681	0.748129	C5	1	0.0108696	0.00342466	0.0107855
R-HSA-4420097	R-HSA-4420097	VEGFA-VEGFR2 Pathway	1/292	92/8530	0.960127	0.999681	0.748129	ACTG1	1	0.0108696	0.00342466	0.0107855
R-HSA-382556	R-HSA-382556	ABC-family proteins mediated transport	1/292	95/8530	0.964125	0.999681	0.748129	ABCC3	1	0.0105263	0.00342466	0.0111372
R-HSA-381426	R-HSA-381426	Regulation of Insulin-like Growth Factor (IGF) transport and uptake by Insulin-like Growth Factor Binding Proteins (IGFBPs)	1/292	97/8530	0.966566	0.999681	0.748129	TNC	1	0.0103093	0.00342466	0.0113716
R-HSA-72689	R-HSA-72689	Formation of a pool of free 40S subunits	1/292	97/8530	0.966566	0.999681	0.748129	RPL39L	1	0.0103093	0.00342466	0.0113716
R-HSA-9633012	R-HSA-9633012	Response of EIF2AK4 (GCN2) to amino acid deficiency	1/292	97/8530	0.966566	0.999681	0.748129	RPL39L	1	0.0103093	0.00342466	0.0113716
R-HSA-9662851	R-HSA-9662851	Anti-inflammatory response favouring Leishmania parasite infection	1/292	99/8530	0.968841	0.999681	0.748129	PRKAR2B	1	0.010101	0.00342466	0.0116061
R-HSA-9664433	R-HSA-9664433	Leishmania parasite growth and survival	1/292	99/8530	0.968841	0.999681	0.748129	PRKAR2B	1	0.010101	0.00342466	0.0116061
R-HSA-194138	R-HSA-194138	Signaling by VEGF	1/292	100/8530	0.96992	0.999681	0.748129	ACTG1	1	0.01	0.00342466	0.0117233
R-HSA-1500931	R-HSA-1500931	Cell-Cell communication	1/292	104/8530	0.973877	0.999681	0.748129	ACTG1	1	0.00961538	0.00342466	0.0121923
R-HSA-1483206	R-HSA-1483206	Glycerophospholipid biosynthesis	1/292	106/8530	0.975656	0.999681	0.748129	MBOAT1	1	0.00943396	0.00342466	0.0124267
R-HSA-156827	R-HSA-156827	L13a-mediated translational silencing of Ceruloplasmin expression	1/292	107/8530	0.9765	0.999681	0.748129	RPL39L	1	0.00934579	0.00342466	0.012544
R-HSA-1799339	R-HSA-1799339	SRP-dependent cotranslational protein targeting to membrane	1/292	108/8530	0.977315	0.999681	0.748129	RPL39L	1	0.00925926	0.00342466	0.0126612
R-HSA-202733	R-HSA-202733	Cell surface interactions at the vascular wall	1/292	108/8530	0.977315	0.999681	0.748129	SDC1	1	0.00925926	0.00342466	0.0126612
R-HSA-72706	R-HSA-72706	GTP hydrolysis and joining of the 60S ribosomal subunit	1/292	108/8530	0.977315	0.999681	0.748129	RPL39L	1	0.00925926	0.00342466	0.0126612
R-HSA-927802	R-HSA-927802	Nonsense-Mediated Decay (NMD)	1/292	109/8530	0.978101	0.999681	0.748129	RPL39L	1	0.00917431	0.00342466	0.0127784
R-HSA-975957	R-HSA-975957	Nonsense Mediated Decay (NMD) enhanced by the Exon Junction Complex (EJC)	1/292	109/8530	0.978101	0.999681	0.748129	RPL39L	1	0.00917431	0.00342466	0.0127784
R-HSA-2408522	R-HSA-2408522	Selenoamino acid metabolism	1/292	112/8530	0.980302	0.999681	0.748129	RPL39L	1	0.00892857	0.00342466	0.0131301
R-HSA-163200	R-HSA-163200	Respiratory electron transport, ATP synthesis by chemiosmotic coupling, and heat production by uncoupling proteins.	1/292	113/8530	0.980985	0.999681	0.748129	UCP2	1	0.00884956	0.00342466	0.0132474
R-HSA-1474228	R-HSA-1474228	Degradation of the extracellular matrix	1/292	114/8530	0.981645	0.999681	0.748129	NID1	1	0.00877193	0.00342466	0.0133646
R-HSA-9679506	R-HSA-9679506	SARS-CoV Infections	1/292	130/8530	0.989573	0.999681	0.748129	TUBB	1	0.00769231	0.00342466	0.0152403
R-HSA-8856828	R-HSA-8856828	Clathrin-mediated endocytosis	1/292	133/8530	0.990623	0.999681	0.748129	ACTG1	1	0.0075188	0.00342466	0.015592
R-HSA-5619115	R-HSA-5619115	Disorders of transmembrane transporters	1/292	140/8530	0.992681	0.999681	0.748129	NDC1	1	0.00714286	0.00342466	0.0164127
R-HSA-211859	R-HSA-211859	Biological oxidations	1/292	143/8530	0.993419	0.999681	0.748129	ALDH1B1	1	0.00699301	0.00342466	0.0167644
R-HSA-9711097	R-HSA-9711097	Cellular response to starvation	1/292	150/8530	0.994865	0.999681	0.748129	RPL39L	1	0.00666667	0.00342466	0.017585
R-HSA-373076	R-HSA-373076	Class A/1 (Rhodopsin-like receptors)	1/292	158/8530	0.996134	0.999681	0.748129	C5	1	0.00632911	0.00342466	0.0185229
R-HSA-9010553	R-HSA-9010553	Regulation of expression of SLITs and ROBOs	1/292	160/8530	0.996399	0.999681	0.748129	RPL39L	1	0.00625	0.00342466	0.0187573
R-HSA-1483257	R-HSA-1483257	Phospholipid metabolism	1/292	180/8530	0.998232	0.999681	0.748129	MBOAT1	1	0.00555556	0.00342466	0.021102
R-HSA-500792	R-HSA-500792	GPCR ligand binding	1/292	228/8530	0.999681	0.999681	0.748129	C5	1	0.00438596	0.00342466	0.0267292

## Sheet: all_time_down
	ID	Description	GeneRatio	BgRatio	pvalue	p.adjust	qvalue	geneID	Count	richFactor	geneRatio	bgRatio
R-HSA-69620	R-HSA-69620	Cell Cycle Checkpoints	81/428	264/8530	3.00344e-43	2.76617e-40	2.33004e-40	UBE2C/SPC25/CDC20/CDK1/SKA1/NDC80/KIF2C/NUF2/KNL1/GTSE1/PLK1/CDCA8/BUB1B/CENPA/BIRC5/BUB1/CDC25C/SGO1/CCNB2/CENPM/AURKB/CCNA2/CENPF/PKMYT1/CLSPN/MCM10/CDC45/ERCC6L/CCNB1/EXO1/BLM/SPC24/MAD2L1/CENPE/CENPI/ORC1/BRIP1/CENPU/CDC6/SGO2/ZWINT/ORC6/KIF18A/CCNE2/MCM7/BRCA1/BARD1/CENPH/MCM5/MCM2/RMI1/CENPK/RFC3/KNTC1/MCM8/CENPQ/CDC25A/CENPO/RFC4/CDC7/RMI2/ITGB3BP/H2AX/NSD2/MCM3/INCENP/UBE2S/DBF4/RFC2/CDK2…	81	0.306818	0.189252	0.0309496
R-HSA-68886	R-HSA-68886	M Phase	77/428	361/8530	4.42368e-29	1.01855e-26	8.57961e-27	UBE2C/KIF20A/SPC25/CDC20/NEK2/CDK1/SKA1/NDC80/KIF2C/NUF2/KNL1/PLK1/CDCA8/BUB1B/CENPA/BIRC5/BUB1/LMNB1/SGO1/CCNB2/CENPM/AURKB/CENPF/NCAPG/NCAPH/ERCC6L/CDCA5/PLK4/CCNB1/SPC24/MAD2L1/KIF23/CENPE/CENPI/CENPU/SGO2/ZWINT/PTTG1/KIF18A/NCAPG2/TMPO/FBXO5/HAUS8/CENPH/H2AZ1/SMC4/CENPK/NCAPD2/KNTC1/HAUS5/CENPQ/CENPO/CENPJ/ESPL1/TUBA1B/ITGB3BP/H2AX/TUBA1C/VRK1/PRKAR2B/TUBB4B/INCENP/TUBB/UBE2S/CNTRL/MASTL/CEP7…	77	0.213296	0.179907	0.0423212
R-HSA-68877	R-HSA-68877	Mitotic Prometaphase	61/428	194/8530	3.83361e-33	1.76538e-30	1.48704e-30	SPC25/CDC20/NEK2/CDK1/SKA1/NDC80/KIF2C/NUF2/KNL1/PLK1/CDCA8/BUB1B/CENPA/BIRC5/BUB1/SGO1/CCNB2/CENPM/AURKB/CENPF/NCAPG/NCAPH/ERCC6L/CDCA5/PLK4/CCNB1/SPC24/MAD2L1/CENPE/CENPI/CENPU/SGO2/ZWINT/KIF18A/HAUS8/CENPH/SMC4/CENPK/NCAPD2/KNTC1/HAUS5/CENPQ/CENPO/CENPJ/TUBA1B/ITGB3BP/TUBA1C/PRKAR2B/TUBB4B/INCENP/TUBB/CNTRL/CEP72/CEP78/ZWILCH/NDE1/CENPN/SKA2/CENPP/SMC2/TUBB6	61	0.314433	0.142523	0.0227433
R-HSA-2555396	R-HSA-2555396	Mitotic Metaphase and Anaphase	55/428	224/8530	5.89379e-24	5.42818e-22	4.57234e-22	UBE2C/SPC25/CDC20/CDK1/SKA1/NDC80/KIF2C/NUF2/KNL1/PLK1/CDCA8/BUB1B/CENPA/BIRC5/BUB1/LMNB1/SGO1/CCNB2/CENPM/AURKB/CENPF/ERCC6L/CDCA5/CCNB1/SPC24/MAD2L1/CENPE/CENPI/CENPU/SGO2/ZWINT/PTTG1/KIF18A/TMPO/FBXO5/CENPH/CENPK/KNTC1/CENPQ/CENPO/ESPL1/TUBA1B/ITGB3BP/TUBA1C/VRK1/TUBB4B/INCENP/UBE2S/NDC1/ZWILCH/NDE1/CENPN/SKA2/CENPP/TUBB6	55	0.245536	0.128505	0.0262603
R-HSA-68882	R-HSA-68882	Mitotic Anaphase	54/428	223/8530	3.22528e-23	2.28499e-21	1.92472e-21	UBE2C/SPC25/CDC20/CDK1/SKA1/NDC80/KIF2C/NUF2/KNL1/PLK1/CDCA8/BUB1B/CENPA/BIRC5/BUB1/LMNB1/SGO1/CCNB2/CENPM/AURKB/CENPF/ERCC6L/CDCA5/CCNB1/SPC24/MAD2L1/CENPE/CENPI/CENPU/SGO2/ZWINT/PTTG1/KIF18A/TMPO/CENPH/CENPK/KNTC1/CENPQ/CENPO/ESPL1/TUBA1B/ITGB3BP/TUBA1C/VRK1/TUBB4B/INCENP/UBE2S/NDC1/ZWILCH/NDE1/CENPN/SKA2/CENPP/TUBB6	54	0.242152	0.126168	0.026143
R-HSA-73894	R-HSA-73894	DNA Repair	54/428	302/8530	8.28868e-17	2.72638e-15	2.29653e-15	NEIL3/CCNA2/PCLAF/POLQ/CLSPN/EME1/FANCD2/DTL/EXO1/BLM/RAD51AP1/BRIP1/XRCC2/FANCA/BRCA2/RAD51/BRCA1/FANCI/BARD1/FANCB/LIG1/H2AZ1/RMI1/UBE2T/FANCG/POLE2/RFC3/KPNA2/TIMELESS/FEN1/POLD1/RFC4/GEN1/RMI2/RAD51D/H2AX/NSD2/POLE/RFC2/PCNA/CDK2/DCLRE1A/USP1/CHEK1/RFC5/DNA2/TIPIN/DCLRE1B/EYA1/FAAP24/MSH2/POLE3/PARP1/ATRIP	54	0.178808	0.126168	0.0354045
R-HSA-195258	R-HSA-195258	RHO GTPase Effectors	52/428	269/8530	1.0011e-17	3.5462e-16	2.98709e-16	CYBB/SPC25/CDC20/SKA1/IQGAP3/NDC80/KIF2C/NUF2/KNL1/PLK1/CDCA8/BUB1B/CENPA/BIRC5/BUB1/CDC25C/SGO1/CENPM/AURKB/CENPF/PRC1/KIF14/ERCC6L/SPC24/MAD2L1/CENPE/CENPI/CENPU/SGO2/ZWINT/KIF18A/CENPH/H2AZ1/CENPK/KNTC1/CENPQ/CENPO/DIAPH3/TUBA1B/ITGB3BP/H2AX/TUBA1C/TUBB4B/INCENP/ZWILCH/PKN3/NDE1/CENPN/ACTG1/SKA2/CENPP/TUBB6	52	0.193309	0.121495	0.0315358
R-HSA-2467813	R-HSA-2467813	Separation of Sister Chromatids	47/428	180/8530	8.77217e-22	5.38611e-20	4.5369e-20	UBE2C/SPC25/CDC20/SKA1/NDC80/KIF2C/NUF2/KNL1/PLK1/CDCA8/BUB1B/CENPA/BIRC5/BUB1/SGO1/CENPM/AURKB/CENPF/ERCC6L/CDCA5/SPC24/MAD2L1/CENPE/CENPI/CENPU/SGO2/ZWINT/PTTG1/KIF18A/CENPH/CENPK/KNTC1/CENPQ/CENPO/ESPL1/TUBA1B/ITGB3BP/TUBA1C/TUBB4B/INCENP/UBE2S/ZWILCH/NDE1/CENPN/SKA2/CENPP/TUBB6	47	0.261111	0.109813	0.021102
R-HSA-2500257	R-HSA-2500257	Resolution of Sister Chromatid Cohesion	46/428	118/8530	8.22328e-30	2.52455e-27	2.12651e-27	SPC25/CDC20/CDK1/SKA1/NDC80/KIF2C/NUF2/KNL1/PLK1/CDCA8/BUB1B/CENPA/BIRC5/BUB1/SGO1/CCNB2/CENPM/AURKB/CENPF/ERCC6L/CDCA5/CCNB1/SPC24/MAD2L1/CENPE/CENPI/CENPU/SGO2/ZWINT/KIF18A/CENPH/CENPK/KNTC1/CENPQ/CENPO/TUBA1B/ITGB3BP/TUBA1C/TUBB4B/INCENP/ZWILCH/NDE1/CENPN/SKA2/CENPP/TUBB6	46	0.389831	0.107477	0.0138335
R-HSA-5663220	R-HSA-5663220	RHO GTPases Activate Formins	44/428	131/8530	2.18091e-25	2.51078e-23	2.11491e-23	SPC25/CDC20/SKA1/NDC80/KIF2C/NUF2/KNL1/PLK1/CDCA8/BUB1B/CENPA/BIRC5/BUB1/SGO1/CENPM/AURKB/CENPF/ERCC6L/SPC24/MAD2L1/CENPE/CENPI/CENPU/SGO2/ZWINT/KIF18A/CENPH/CENPK/KNTC1/CENPQ/CENPO/DIAPH3/TUBA1B/ITGB3BP/TUBA1C/TUBB4B/INCENP/ZWILCH/NDE1/CENPN/ACTG1/SKA2/CENPP/TUBB6	44	0.335878	0.102804	0.0153576
R-HSA-69242	R-HSA-69242	S Phase	44/428	159/8530	1.52153e-21	8.75832e-20	7.37743e-20	UBE2C/CCNA2/ESCO2/GINS2/CDC45/CDCA5/CDT1/ORC1/PRIM1/CDC6/GINS4/ORC6/CCNE2/MCM7/GINS3/GINS1/E2F1/MCM5/CKS1B/LIG1/MCM2/POLE2/RFC3/FEN1/MCM8/POLD1/POLA1/CDC25A/RFC4/LIN9/MCM3/POLE/UBE2S/RFC2/POLA2/PCNA/CDK2/MCM4/RFC5/DNA2/MYC/POLE3/CCNE1/CDC25B	44	0.27673	0.102804	0.0186401
R-HSA-9648025	R-HSA-9648025	EML4 and NUDC in mitotic spindle formation	42/428	109/8530	4.84401e-27	8.92266e-25	7.51586e-25	SPC25/CDC20/SKA1/NDC80/KIF2C/NUF2/KNL1/PLK1/CDCA8/BUB1B/CENPA/BIRC5/BUB1/SGO1/CENPM/AURKB/CENPF/ERCC6L/SPC24/MAD2L1/CENPE/CENPI/CENPU/SGO2/ZWINT/KIF18A/CENPH/CENPK/KNTC1/CENPQ/CENPO/TUBA1B/ITGB3BP/TUBA1C/TUBB4B/INCENP/ZWILCH/NDE1/CENPN/SKA2/CENPP/TUBB6	42	0.385321	0.0981308	0.0127784
R-HSA-453279	R-HSA-453279	Mitotic G1 phase and G1/S transition	42/428	148/8530	4.57566e-21	2.34121e-19	1.97208e-19	CDK1/TOP2A/RRM2/MYBL2/CCNA2/TK1/MCM10/CDC45/CCNB1/CDT1/ORC1/PRIM1/CDC6/CDKN2C/TYMS/ORC6/E2F2/CCNE2/MCM7/FBXO5/E2F1/RBL1/MCM5/CKS1B/DHFR/MCM2/POLE2/MCM8/POLA1/CDC25A/CDC7/LIN9/MCM3/POLE/DBF4/POLA2/PCNA/CDK2/MCM4/MYC/POLE3/CCNE1	42	0.283784	0.0981308	0.0173505
R-HSA-69306	R-HSA-69306	DNA Replication	41/428	125/8530	2.92121e-23	2.24203e-21	1.88854e-21	UBE2C/CCNA2/GINS2/MCM10/CDC45/CDT1/ORC1/PRIM1/CDC6/GINS4/ORC6/E2F2/CCNE2/MCM7/GINS3/GINS1/E2F1/MCM5/LIG1/MCM2/POLE2/RFC3/FEN1/MCM8/POLD1/POLA1/RFC4/CDC7/MCM3/POLE/UBE2S/DBF4/RFC2/POLA2/PCNA/CDK2/MCM4/RFC5/DNA2/POLE3/CCNE1	41	0.328	0.0957944	0.0146542
R-HSA-69618	R-HSA-69618	Mitotic Spindle Checkpoint	40/428	110/8530	1.15512e-24	1.18208e-22	9.95703e-23	UBE2C/SPC25/CDC20/SKA1/NDC80/KIF2C/NUF2/KNL1/PLK1/CDCA8/BUB1B/CENPA/BIRC5/BUB1/SGO1/CENPM/AURKB/CENPF/ERCC6L/SPC24/MAD2L1/CENPE/CENPI/CENPU/SGO2/ZWINT/KIF18A/CENPH/CENPK/KNTC1/CENPQ/CENPO/ITGB3BP/INCENP/UBE2S/ZWILCH/NDE1/CENPN/SKA2/CENPP	40	0.363636	0.0934579	0.0128957
R-HSA-141424	R-HSA-141424	Amplification of signal from the kinetochores	38/428	93/8530	1.16023e-25	1.52654e-23	1.28585e-23	SPC25/CDC20/SKA1/NDC80/KIF2C/NUF2/KNL1/PLK1/CDCA8/BUB1B/CENPA/BIRC5/BUB1/SGO1/CENPM/AURKB/CENPF/ERCC6L/SPC24/MAD2L1/CENPE/CENPI/CENPU/SGO2/ZWINT/KIF18A/CENPH/CENPK/KNTC1/CENPQ/CENPO/ITGB3BP/INCENP/ZWILCH/NDE1/CENPN/SKA2/CENPP	38	0.408602	0.088785	0.0109027
R-HSA-141444	R-HSA-141444	Amplification of signal from unattached kinetochores via a MAD2 inhibitory signal	38/428	93/8530	1.16023e-25	1.52654e-23	1.28585e-23	SPC25/CDC20/SKA1/NDC80/KIF2C/NUF2/KNL1/PLK1/CDCA8/BUB1B/CENPA/BIRC5/BUB1/SGO1/CENPM/AURKB/CENPF/ERCC6L/SPC24/MAD2L1/CENPE/CENPI/CENPU/SGO2/ZWINT/KIF18A/CENPH/CENPK/KNTC1/CENPQ/CENPO/ITGB3BP/INCENP/ZWILCH/NDE1/CENPN/SKA2/CENPP	38	0.408602	0.088785	0.0109027
R-HSA-69206	R-HSA-69206	G1/S Transition	38/428	130/8530	1.2045e-19	5.2826e-18	4.44972e-18	CDK1/RRM2/CCNA2/TK1/MCM10/CDC45/CCNB1/CDT1/ORC1/PRIM1/CDC6/TYMS/ORC6/CCNE2/MCM7/FBXO5/E2F1/RBL1/MCM5/CKS1B/DHFR/MCM2/POLE2/MCM8/POLA1/CDC25A/CDC7/LIN9/MCM3/POLE/DBF4/POLA2/PCNA/CDK2/MCM4/MYC/POLE3/CCNE1	38	0.292308	0.088785	0.0152403
R-HSA-69481	R-HSA-69481	G2/M Checkpoints	38/428	141/8530	2.67301e-18	1.07037e-16	9.01606e-17	CDK1/GTSE1/CDC25C/CCNB2/PKMYT1/CLSPN/MCM10/CDC45/CCNB1/EXO1/BLM/ORC1/BRIP1/CDC6/ORC6/MCM7/BRCA1/BARD1/MCM5/MCM2/RMI1/RFC3/MCM8/CDC25A/RFC4/CDC7/RMI2/H2AX/NSD2/MCM3/DBF4/RFC2/CDK2/MCM4/CHEK1/RFC5/DNA2/ATRIP	38	0.269504	0.088785	0.0165299
R-HSA-5693532	R-HSA-5693532	DNA Double-Strand Break Repair	38/428	143/8530	4.53212e-18	1.7392e-16	1.46499e-16	CCNA2/POLQ/CLSPN/EME1/EXO1/BLM/RAD51AP1/BRIP1/XRCC2/BRCA2/RAD51/BRCA1/BARD1/RMI1/POLE2/RFC3/KPNA2/TIMELESS/FEN1/POLD1/RFC4/GEN1/RMI2/RAD51D/H2AX/NSD2/POLE/RFC2/PCNA/CDK2/CHEK1/RFC5/DNA2/TIPIN/EYA1/POLE3/PARP1/ATRIP	38	0.265734	0.088785	0.0167644
R-HSA-73886	R-HSA-73886	Chromosome Maintenance	37/428	107/8530	5.36703e-22	3.53074e-20	2.97406e-20	KNL1/CENPA/CENPM/CCNA2/OIP5/HJURP/BLM/CENPW/CENPI/PRIM1/CENPU/CENPH/CHTF18/LIG1/H2AZ1/CENPK/RFC3/FEN1/CENPQ/POLD1/POLA1/MIS18A/CENPO/RFC4/ITGB3BP/H2AX/RFC2/POLA2/PCNA/CDK2/DSCC1/PIF1/RFC5/DNA2/CENPN/CENPP/MIS18BP1	37	0.345794	0.0864486	0.012544
R-HSA-3700989	R-HSA-3700989	Transcriptional Regulation by TP53	37/428	350/8530	1.22082e-05	0.000138811	0.000116926	CDK1/BIRC5/CDC25C/AURKB/MAP2K6/CCNA2/E2F8/FANCD2/CCNB1/EXO1/BLM/BRIP1/CCNE2/BRCA1/E2F1/FANCI/BARD1/RBL1/RMI1/AURKA/RFC3/CENPJ/TP63/RFC4/TPX2/PPP1R13B/RMI2/RAD51D/RFC2/PCNA/CDK2/CHEK1/RFC5/DNA2/MSH2/CCNE1/ATRIP	37	0.105714	0.0864486	0.0410317
R-HSA-5693538	R-HSA-5693538	Homology Directed Repair	36/428	114/8530	6.48697e-20	2.98725e-18	2.51626e-18	CCNA2/POLQ/CLSPN/EME1/EXO1/BLM/RAD51AP1/BRIP1/XRCC2/BRCA2/RAD51/BRCA1/BARD1/RMI1/POLE2/RFC3/TIMELESS/FEN1/POLD1/RFC4/GEN1/RMI2/RAD51D/H2AX/NSD2/POLE/RFC2/PCNA/CDK2/CHEK1/RFC5/DNA2/TIPIN/POLE3/PARP1/ATRIP	36	0.315789	0.0841121	0.0133646
R-HSA-69239	R-HSA-69239	Synthesis of DNA	36/428	117/8530	1.72168e-19	7.20759e-18	6.07119e-18	UBE2C/CCNA2/GINS2/CDC45/CDT1/ORC1/PRIM1/CDC6/GINS4/ORC6/CCNE2/MCM7/GINS3/GINS1/MCM5/LIG1/MCM2/POLE2/RFC3/FEN1/MCM8/POLD1/POLA1/RFC4/MCM3/POLE/UBE2S/RFC2/POLA2/PCNA/CDK2/MCM4/RFC5/DNA2/POLE3/CCNE1	36	0.307692	0.0841121	0.0137163
R-HSA-453274	R-HSA-453274	Mitotic G2-G2/M phases	35/428	188/8530	9.2429e-12	2.24019e-10	1.88699e-10	NEK2/HMMR/CDK1/GTSE1/PLK1/MYBL2/CDC25C/CCNB2/CCNA2/CENPF/PKMYT1/PLK4/CCNB1/FOXM1/E2F1/HAUS8/AURKA/HAUS5/BORA/CDC25A/CENPJ/TPX2/LIN9/TUBA1B/TUBA1C/PRKAR2B/TUBB4B/TUBB/CNTRL/CDK2/CEP72/CEP78/NDE1/TUBB6/CDC25B	35	0.18617	0.0817757	0.0220399
R-HSA-69275	R-HSA-69275	G2/M Transition	34/428	186/8530	3.1487e-11	6.74407e-10	5.68076e-10	NEK2/HMMR/CDK1/GTSE1/PLK1/MYBL2/CDC25C/CCNB2/CCNA2/CENPF/PKMYT1/PLK4/CCNB1/FOXM1/HAUS8/AURKA/HAUS5/BORA/CDC25A/CENPJ/TPX2/LIN9/TUBA1B/TUBA1C/PRKAR2B/TUBB4B/TUBB/CNTRL/CDK2/CEP72/CEP78/NDE1/TUBB6/CDC25B	34	0.182796	0.0794393	0.0218054
R-HSA-5693567	R-HSA-5693567	HDR through Homologous Recombination (HRR) or Single Strand Annealing (SSA)	33/428	108/8530	7.48748e-18	2.75839e-16	2.32348e-16	CCNA2/CLSPN/EME1/EXO1/BLM/RAD51AP1/BRIP1/XRCC2/BRCA2/RAD51/BRCA1/BARD1/RMI1/POLE2/RFC3/TIMELESS/POLD1/RFC4/GEN1/RMI2/RAD51D/H2AX/NSD2/POLE/RFC2/PCNA/CDK2/CHEK1/RFC5/DNA2/TIPIN/POLE3/ATRIP	33	0.305556	0.0771028	0.0126612
R-HSA-109582	R-HSA-109582	Hemostasis	28/428	497/8530	0.286964	0.80089	0.674616	CD84/KCNMB1/KIF20A/KIF18B/KIF2C/KIFC1/KIF4A/KIF15/KIF11/KIF23/CENPE/PTPN6/KIF20B/A2M/PDPN/KIF18A/P2RX7/PLCG2/RACGAP1/TSPAN7/KIF22/TUBA1B/TUBA1C/PRKAR2B/TUBB4B/CDK2/SDC1/TUBB6	28	0.056338	0.0654206	0.0582649
R-HSA-5685942	R-HSA-5685942	HDR through Homologous Recombination (HRR)	26/428	67/8530	3.12219e-17	1.06501e-15	8.97097e-16	EME1/EXO1/BLM/RAD51AP1/BRIP1/XRCC2/BRCA2/RAD51/BRCA1/BARD1/RMI1/POLE2/RFC3/POLD1/RFC4/GEN1/RMI2/RAD51D/POLE/RFC2/PCNA/CHEK1/RFC5/DNA2/POLE3/ATRIP	26	0.38806	0.0607477	0.00785463
R-HSA-9012999	R-HSA-9012999	RHO GTPase cycle	26/428	413/8530	0.135843	0.511628	0.430961	CYBB/IQGAP3/ANLN/LMNB1/DEPDC1B/KIF14/ARHGAP30/ARHGAP11A/TMPO/RACGAP1/ARHGAP33/ARHGDIB/KALRN/EPSTI1/ARHGAP19/ARHGEF39/DIAPH3/TUBA1B/ARHGEF26/ARHGAP44/CHN1/PKN3/TIAM1/ACTG1/PLEKHG2/SH3BP1	26	0.062954	0.0607477	0.0484174
R-HSA-69190	R-HSA-69190	DNA strand elongation	23/428	32/8530	1.34369e-23	1.12503e-21	9.47652e-22	GINS2/CDC45/PRIM1/GINS4/MCM7/GINS3/GINS1/MCM5/LIG1/MCM2/RFC3/FEN1/MCM8/POLD1/POLA1/RFC4/MCM3/RFC2/POLA2/PCNA/MCM4/RFC5/DNA2	23	0.71875	0.0537383	0.00375147
R-HSA-176187	R-HSA-176187	Activation of ATR in response to replication stress	23/428	37/8530	2.31624e-21	1.25485e-19	1.05701e-19	CDC25C/CLSPN/MCM10/CDC45/ORC1/CDC6/ORC6/MCM7/MCM5/MCM2/RFC3/MCM8/CDC25A/RFC4/CDC7/MCM3/DBF4/RFC2/CDK2/MCM4/CHEK1/RFC5/ATRIP	23	0.621622	0.0537383	0.00433763
R-HSA-69002	R-HSA-69002	DNA Replication Pre-Initiation	23/428	82/8530	6.13865e-12	1.57047e-10	1.32286e-10	MCM10/CDC45/CDT1/ORC1/PRIM1/CDC6/ORC6/E2F2/MCM7/E2F1/MCM5/MCM2/POLE2/MCM8/POLA1/CDC7/MCM3/POLE/DBF4/POLA2/CDK2/MCM4/POLE3	23	0.280488	0.0537383	0.00961313
R-HSA-5633007	R-HSA-5633007	Regulation of TP53 Activity	23/428	153/8530	2.01112e-06	2.53732e-05	2.13727e-05	CDK1/AURKB/MAP2K6/CCNA2/EXO1/BLM/BRIP1/BRCA1/BARD1/RMI1/AURKA/RFC3/TP63/RFC4/TPX2/PPP1R13B/RMI2/RFC2/CDK2/CHEK1/RFC5/DNA2/ATRIP	23	0.150327	0.0537383	0.0179367
R-HSA-1852241	R-HSA-1852241	Organelle biogenesis and maintenance	22/428	284/8530	0.0280019	0.148217	0.124848	NEK2/CDK1/PLK1/PLK4/HAUS8/KIF24/HAUS5/CENPJ/TUBA1B/TUBA1C/PRKAR2B/TUBB4B/TUBB/CNTRL/IDH2/CEP72/CEP78/DYNC2I2/NDE1/TBL1X/TUBB6/PPARGC1B	22	0.0774648	0.0514019	0.0332943
R-HSA-372790	R-HSA-372790	Signaling by GPCR	22/428	436/8530	0.521709	0.999955	0.842296	CXCL1/CXCL5/CXCL6/ACKR3/HCAR1/CAMK2A/ADCY1/KALRN/KPNA2/GNAL/ADORA1/ARHGEF39/C5/PRKAR2B/GPSM3/ARHGEF26/AGTR1/BDKRB2/PTGFR/TIAM1/PLEKHG2/FZD8	22	0.0504587	0.0514019	0.0511137
R-HSA-422475	R-HSA-422475	Axon guidance	22/428	494/8530	0.7528	0.999955	0.842296	MMP9/NCAM1/TYROBP/ST8SIA2/KIF4A/SEMA6D/CNTN1/FLRT3/EPHA3/RPL39L/UNC5B/KALRN/PLXNC1/TUBA1B/TUBA1C/TUBB4B/COL5A3/EFNB1/FES/TIAM1/ACTG1/TUBB6	22	0.0445344	0.0514019	0.0579132
R-HSA-68962	R-HSA-68962	Activation of the pre-replicative complex	21/428	33/8530	6.47076e-20	2.98725e-18	2.51626e-18	MCM10/CDC45/CDT1/ORC1/PRIM1/CDC6/ORC6/MCM7/MCM5/MCM2/POLE2/MCM8/POLA1/CDC7/MCM3/POLE/DBF4/POLA2/CDK2/MCM4/POLE3	21	0.636364	0.0490654	0.0038687
R-HSA-5693607	R-HSA-5693607	Processing of DNA double-strand break ends	21/428	74/8530	4.06411e-11	8.50693e-10	7.16567e-10	CCNA2/CLSPN/EXO1/BLM/BRIP1/BRCA1/BARD1/RMI1/RFC3/TIMELESS/RFC4/RMI2/H2AX/NSD2/RFC2/CDK2/CHEK1/RFC5/DNA2/TIPIN/ATRIP	21	0.283784	0.0490654	0.00867526
R-HSA-388396	R-HSA-388396	GPCR downstream signalling	21/428	388/8530	0.391283	0.980785	0.826148	CXCL1/CXCL5/CXCL6/ACKR3/HCAR1/CAMK2A/ADCY1/KALRN/KPNA2/GNAL/ADORA1/ARHGEF39/C5/PRKAR2B/GPSM3/ARHGEF26/AGTR1/BDKRB2/PTGFR/TIAM1/PLEKHG2	21	0.0541237	0.0490654	0.0454865
R-HSA-9006934	R-HSA-9006934	Signaling by Receptor Tyrosine Kinases	21/428	454/8530	0.68479	0.999955	0.842296	MMP9/CYBB/FGFR2/APOE/PGR/PDGFD/PGF/PTPN6/MST1R/FLRT3/TNS4/STMN1/ID4/COL27A1/COL5A3/PTK2B/CHEK1/FES/TIAM1/ACTG1/ID2	21	0.0462555	0.0490654	0.0532239
R-HSA-157579	R-HSA-157579	Telomere Maintenance	20/428	80/8530	1.4277e-09	2.52868e-08	2.13e-08	CCNA2/BLM/PRIM1/CHTF18/LIG1/H2AZ1/RFC3/FEN1/POLD1/POLA1/RFC4/H2AX/RFC2/POLA2/PCNA/CDK2/DSCC1/PIF1/RFC5/DNA2	20	0.25	0.046729	0.00937866
R-HSA-5693579	R-HSA-5693579	Homologous DNA Pairing and Strand Exchange	19/428	42/8530	2.11565e-14	6.58019e-13	5.54271e-13	EXO1/BLM/RAD51AP1/BRIP1/XRCC2/BRCA2/RAD51/BRCA1/BARD1/RMI1/RFC3/RFC4/RMI2/RAD51D/RFC2/CHEK1/RFC5/DNA2/ATRIP	19	0.452381	0.0443925	0.0049238
R-HSA-606279	R-HSA-606279	Deposition of new CENPA-containing nucleosomes at the centromere	19/428	43/8530	3.61755e-14	1.04118e-12	8.77018e-13	KNL1/CENPA/CENPM/OIP5/HJURP/CENPW/CENPI/CENPU/CENPH/H2AZ1/CENPK/CENPQ/MIS18A/CENPO/ITGB3BP/H2AX/CENPN/CENPP/MIS18BP1	19	0.44186	0.0443925	0.00504103
R-HSA-774815	R-HSA-774815	Nucleosome assembly	19/428	43/8530	3.61755e-14	1.04118e-12	8.77018e-13	KNL1/CENPA/CENPM/OIP5/HJURP/CENPW/CENPI/CENPU/CENPH/H2AZ1/CENPK/CENPQ/MIS18A/CENPO/ITGB3BP/H2AX/CENPN/CENPP/MIS18BP1	19	0.44186	0.0443925	0.00504103
R-HSA-69473	R-HSA-69473	G2/M DNA damage checkpoint	19/428	71/8530	1.05974e-09	1.99187e-08	1.67782e-08	CDK1/CDC25C/CCNB1/EXO1/BLM/BRIP1/BRCA1/BARD1/RMI1/RFC3/RFC4/RMI2/H2AX/NSD2/RFC2/CHEK1/RFC5/DNA2/ATRIP	19	0.267606	0.0443925	0.00832356
R-HSA-6804756	R-HSA-6804756	Regulation of TP53 Activity through Phosphorylation	19/428	88/8530	4.92894e-08	7.78471e-07	6.55733e-07	AURKB/CCNA2/EXO1/BLM/BRIP1/BRCA1/BARD1/RMI1/AURKA/RFC3/RFC4/TPX2/RMI2/RFC2/CDK2/CHEK1/RFC5/DNA2/ATRIP	19	0.215909	0.0443925	0.0103165
R-HSA-983231	R-HSA-983231	Factors involved in megakaryocyte development and platelet production	19/428	124/8530	1.1843e-05	0.000136343	0.000114846	KIF20A/KIF18B/KIF2C/KIFC1/KIF4A/KIF15/KIF11/KIF23/CENPE/KIF20B/KIF18A/RACGAP1/KIF22/TUBA1B/TUBA1C/PRKAR2B/TUBB4B/CDK2/TUBB6	19	0.153226	0.0443925	0.0145369
R-HSA-5617833	R-HSA-5617833	Cilium Assembly	19/428	192/8530	0.00350343	0.0239012	0.0201328	NEK2/CDK1/PLK1/PLK4/HAUS8/KIF24/HAUS5/CENPJ/TUBA1B/TUBA1C/PRKAR2B/TUBB4B/TUBB/CNTRL/CEP72/CEP78/DYNC2I2/NDE1/TUBB6	19	0.0989583	0.0443925	0.0225088
R-HSA-112316	R-HSA-112316	Neuronal System	19/428	294/8530	0.153893	0.558013	0.470033	NLGN4X/KCNMB1/KCNJ5/NRGN/TSPOAP1/GRIK4/EPB41L3/CAMK2A/HOMER2/ADCY1/SLC1A3/TSPAN7/KPNA2/GNAL/TUBA1B/TUBA1C/PRKAR2B/TUBB4B/TUBB6	19	0.0646259	0.0443925	0.0344666
R-HSA-5693616	R-HSA-5693616	Presynaptic phase of homologous DNA pairing and strand exchange	18/428	39/8530	6.73494e-14	1.82438e-12	1.53673e-12	EXO1/BLM/BRIP1/XRCC2/BRCA2/RAD51/BRCA1/BARD1/RMI1/RFC3/RFC4/RMI2/RAD51D/RFC2/CHEK1/RFC5/DNA2/ATRIP	18	0.461538	0.0420561	0.0045721
R-HSA-180786	R-HSA-180786	Extension of Telomeres	18/428	49/8530	7.82512e-12	1.94782e-10	1.64071e-10	CCNA2/BLM/PRIM1/CHTF18/LIG1/RFC3/FEN1/POLD1/POLA1/RFC4/RFC2/POLA2/PCNA/CDK2/DSCC1/PIF1/RFC5/DNA2	18	0.367347	0.0420561	0.00574443
R-HSA-2565942	R-HSA-2565942	Regulation of PLK1 Activity at G2/M Transition	18/428	86/8530	1.84168e-07	2.69237e-06	2.26787e-06	NEK2/CDK1/PLK1/CCNB2/PLK4/CCNB1/HAUS8/AURKA/HAUS5/BORA/CENPJ/PRKAR2B/TUBB4B/TUBB/CNTRL/CEP72/CEP78/NDE1	18	0.209302	0.0420561	0.0100821
R-HSA-983189	R-HSA-983189	Kinesins	17/428	48/8530	5.96299e-11	1.22043e-09	1.02801e-09	KIF20A/KIF18B/KIF2C/KIFC1/KIF4A/KIF15/KIF11/KIF23/CENPE/KIF20B/KIF18A/RACGAP1/KIF22/TUBA1B/TUBA1C/TUBB4B/TUBB6	17	0.354167	0.0397196	0.0056272
R-HSA-8854518	R-HSA-8854518	AURKA Activation by TPX2	17/428	71/8530	4.98695e-08	7.78471e-07	6.55733e-07	NEK2/HMMR/CDK1/PLK1/PLK4/HAUS8/AURKA/HAUS5/CENPJ/TPX2/PRKAR2B/TUBB4B/TUBB/CNTRL/CEP72/CEP78/NDE1	17	0.239437	0.0397196	0.00832356
R-HSA-6811434	R-HSA-6811434	COPI-dependent Golgi-to-ER retrograde traffic	17/428	86/8530	9.54211e-07	1.27366e-05	1.07285e-05	KIF20A/KIF18B/KIF2C/KIFC1/KIF4A/KIF15/KIF11/KIF23/CENPE/KIF20B/KIF18A/RACGAP1/KIF22/TUBA1B/TUBA1C/TUBB4B/TUBB6	17	0.197674	0.0397196	0.0100821
R-HSA-380320	R-HSA-380320	Recruitment of NuMA to mitotic centrosomes	17/428	87/8530	1.13212e-06	1.48954e-05	1.25469e-05	NEK2/CDK1/PLK1/PLK4/HAUS8/HAUS5/CENPJ/TUBA1B/TUBA1C/PRKAR2B/TUBB4B/TUBB/CNTRL/CEP72/CEP78/NDE1/TUBB6	17	0.195402	0.0397196	0.0101993
R-HSA-8856688	R-HSA-8856688	Golgi-to-ER retrograde transport	17/428	119/8530	8.46162e-05	0.000829059	0.000698344	KIF20A/KIF18B/KIF2C/KIFC1/KIF4A/KIF15/KIF11/KIF23/CENPE/KIF20B/KIF18A/RACGAP1/KIF22/TUBA1B/TUBA1C/TUBB4B/TUBB6	17	0.142857	0.0397196	0.0139508
R-HSA-6811442	R-HSA-6811442	Intra-Golgi and retrograde Golgi-to-ER traffic	17/428	186/8530	0.0120406	0.07248	0.0610523	KIF20A/KIF18B/KIF2C/KIFC1/KIF4A/KIF15/KIF11/KIF23/CENPE/KIF20B/KIF18A/RACGAP1/KIF22/TUBA1B/TUBA1C/TUBB4B/TUBB6	17	0.0913978	0.0397196	0.0218054
R-HSA-449147	R-HSA-449147	Signaling by Interleukins	17/428	373/8530	0.696091	0.999955	0.842296	MMP9/CXCL1/LBP/BIRC5/LCP1/LMNB1/MAP2K6/VCAM1/PTPN6/IRAK3/BCL2/AGER/PTK2B/SDC1/MYC/CNN2/SOCS3	17	0.0455764	0.0397196	0.043728
R-HSA-69205	R-HSA-69205	G1/S-Specific Transcription	16/428	28/8530	2.14338e-14	6.58019e-13	5.54271e-13	CDK1/RRM2/TK1/CDC45/CDT1/ORC1/CDC6/TYMS/FBXO5/E2F1/RBL1/DHFR/POLA1/LIN9/PCNA/CCNE1	16	0.571429	0.0373832	0.00328253
R-HSA-69052	R-HSA-69052	Switching of origins to a post-replicative state	16/428	88/8530	6.2804e-06	7.32183e-05	6.16743e-05	UBE2C/CCNA2/CDT1/ORC1/CDC6/ORC6/CCNE2/MCM7/MCM5/MCM2/MCM8/MCM3/UBE2S/CDK2/MCM4/CCNE1	16	0.181818	0.0373832	0.0103165
R-HSA-9013149	R-HSA-9013149	RAC1 GTPase cycle	16/428	172/8530	0.0124873	0.0746806	0.062906	CYBB/IQGAP3/DEPDC1B/ARHGAP30/TMPO/RACGAP1/ARHGAP33/ARHGDIB/KALRN/ARHGEF39/DIAPH3/ARHGAP44/CHN1/TIAM1/PLEKHG2/SH3BP1	16	0.0930233	0.0373832	0.0201641
R-HSA-174417	R-HSA-174417	Telomere C-strand (Lagging Strand) Synthesis	15/428	33/8530	1.14106e-11	2.6273e-10	2.21306e-10	BLM/PRIM1/CHTF18/LIG1/RFC3/FEN1/POLD1/POLA1/RFC4/RFC2/POLA2/PCNA/DSCC1/RFC5/DNA2	15	0.454545	0.0350467	0.0038687
R-HSA-5693568	R-HSA-5693568	Resolution of D-loop Structures through Holliday Junction Intermediates	15/428	33/8530	1.14106e-11	2.6273e-10	2.21306e-10	EME1/EXO1/BLM/RAD51AP1/BRIP1/XRCC2/BRCA2/RAD51/BRCA1/BARD1/RMI1/GEN1/RMI2/RAD51D/DNA2	15	0.454545	0.0350467	0.0038687
R-HSA-5693537	R-HSA-5693537	Resolution of D-Loop Structures	15/428	34/8530	1.9492e-11	4.27431e-10	3.6004e-10	EME1/EXO1/BLM/RAD51AP1/BRIP1/XRCC2/BRCA2/RAD51/BRCA1/BARD1/RMI1/GEN1/RMI2/RAD51D/DNA2	15	0.441176	0.0350467	0.00398593
R-HSA-73884	R-HSA-73884	Base Excision Repair	15/428	61/8530	2.11698e-07	3.04647e-06	2.56615e-06	NEIL3/LIG1/H2AZ1/POLE2/RFC3/FEN1/POLD1/RFC4/H2AX/POLE/RFC2/PCNA/RFC5/POLE3/PARP1	15	0.245902	0.0350467	0.00715123
R-HSA-174143	R-HSA-174143	APC/C-mediated degradation of cell cycle proteins	15/428	85/8530	1.77934e-05	0.000195092	0.000164332	UBE2C/CDC20/NEK2/CDK1/PLK1/BUB1B/AURKB/CCNA2/CCNB1/MAD2L1/PTTG1/FBXO5/AURKA/UBE2S/CDK2	15	0.176471	0.0350467	0.00996483
R-HSA-453276	R-HSA-453276	Regulation of mitotic cell cycle	15/428	85/8530	1.77934e-05	0.000195092	0.000164332	UBE2C/CDC20/NEK2/CDK1/PLK1/BUB1B/AURKB/CCNA2/CCNB1/MAD2L1/PTTG1/FBXO5/AURKA/UBE2S/CDK2	15	0.176471	0.0350467	0.00996483
R-HSA-5620912	R-HSA-5620912	Anchoring of the basal body to the plasma membrane	15/428	96/8530	7.79424e-05	0.000780272	0.000657249	NEK2/CDK1/PLK1/PLK4/HAUS8/KIF24/HAUS5/CENPJ/PRKAR2B/TUBB4B/TUBB/CNTRL/CEP72/CEP78/NDE1	15	0.15625	0.0350467	0.0112544
R-HSA-68875	R-HSA-68875	Mitotic Prophase	15/428	100/8530	0.000125557	0.00120456	0.00101464	CDK1/PLK1/LMNB1/CCNB2/CCNB1/NCAPG2/TMPO/H2AZ1/SMC4/H2AX/VRK1/MASTL/NDC1/NCAPH2/SMC2	15	0.15	0.0350467	0.0117233
R-HSA-2132295	R-HSA-2132295	MHC class II antigen presentation	15/428	112/8530	0.000448145	0.00396867	0.00334294	KIF20A/KIF2C/KIF4A/KIF15/KIF11/KIF23/CENPE/KIF18A/RACGAP1/KIF22/TUBA1B/CTSC/TUBA1C/TUBB4B/TUBB6	15	0.133929	0.0350467	0.0131301
R-HSA-2559583	R-HSA-2559583	Cellular Senescence	15/428	149/8530	0.00769503	0.0488767	0.0411705	UBE2C/LMNB1/MAP2K6/CCNA2/CDKN2C/E2F2/CBX2/CCNE2/E2F1/H2AZ1/EZH2/H2AX/UBE2S/CDK2/CCNE1	15	0.100671	0.0350467	0.0174678
R-HSA-112315	R-HSA-112315	Transmission across Chemical Synapses	15/428	206/8530	0.0939392	0.41999	0.353772	KCNJ5/NRGN/TSPOAP1/GRIK4/CAMK2A/ADCY1/SLC1A3/TSPAN7/KPNA2/GNAL/TUBA1B/TUBA1C/PRKAR2B/TUBB4B/TUBB6	15	0.0728155	0.0350467	0.0241501
R-HSA-1474244	R-HSA-1474244	Extracellular matrix organization	15/428	254/8530	0.293762	0.812476	0.684376	MMP9/NCAM1/VCAM1/A2M/COL10A1/EMILIN2/TNC/NID1/ELN/COL27A1/ADAMTS5/COL5A3/COL12A1/SDC1/P4HA3	15	0.0590551	0.0350467	0.0297773
R-HSA-1538133	R-HSA-1538133	G0 and Early G1	14/428	27/8530	5.73508e-12	1.50914e-10	1.2712e-10	CDK1/TOP2A/MYBL2/CCNA2/CDC6/CCNE2/E2F1/RBL1/CDC25A/LIN9/PCNA/CDK2/MYC/CCNE1	14	0.518519	0.0327103	0.0031653
R-HSA-5685938	R-HSA-5685938	HDR through Single Strand Annealing (SSA)	14/428	37/8530	1.09856e-09	2.00979e-08	1.69291e-08	EXO1/BLM/BRIP1/RAD51/BRCA1/BARD1/RMI1/RFC3/RFC4/RMI2/RFC2/RFC5/DNA2/ATRIP	14	0.378378	0.0327103	0.00433763
R-HSA-380259	R-HSA-380259	Loss of Nlp from mitotic centrosomes	14/428	68/8530	5.2928e-06	6.33074e-05	5.3326e-05	NEK2/CDK1/PLK1/PLK4/HAUS8/HAUS5/CENPJ/PRKAR2B/TUBB4B/TUBB/CNTRL/CEP72/CEP78/NDE1	14	0.205882	0.0327103	0.00797186
R-HSA-380284	R-HSA-380284	Loss of proteins required for interphase microtubule organization from the centrosome	14/428	68/8530	5.2928e-06	6.33074e-05	5.3326e-05	NEK2/CDK1/PLK1/PLK4/HAUS8/HAUS5/CENPJ/PRKAR2B/TUBB4B/TUBB/CNTRL/CEP72/CEP78/NDE1	14	0.205882	0.0327103	0.00797186
R-HSA-380270	R-HSA-380270	Recruitment of mitotic centrosome proteins and complexes	14/428	79/8530	3.22061e-05	0.000333279	0.000280732	NEK2/CDK1/PLK1/PLK4/HAUS8/HAUS5/CENPJ/PRKAR2B/TUBB4B/TUBB/CNTRL/CEP72/CEP78/NDE1	14	0.177215	0.0327103	0.00926143
R-HSA-380287	R-HSA-380287	Centrosome maturation	14/428	79/8530	3.22061e-05	0.000333279	0.000280732	NEK2/CDK1/PLK1/PLK4/HAUS8/HAUS5/CENPJ/PRKAR2B/TUBB4B/TUBB/CNTRL/CEP72/CEP78/NDE1	14	0.177215	0.0327103	0.00926143
R-HSA-8980692	R-HSA-8980692	RHOA GTPase cycle	14/428	140/8530	0.0104178	0.0639651	0.0538799	IQGAP3/ANLN/DEPDC1B/ARHGAP30/ARHGAP11A/TMPO/RACGAP1/ARHGDIB/KALRN/ARHGAP19/DIAPH3/ARHGAP44/PKN3/TIAM1	14	0.1	0.0327103	0.0164127
R-HSA-3108232	R-HSA-3108232	SUMO E3 ligases SUMOylate target proteins	14/428	163/8530	0.0343136	0.175571	0.14789	TOP2A/CDCA8/BIRC5/AURKB/PGR/BLM/CBX2/BRCA1/AURKA/INCENP/PCNA/NDC1/DNMT1/PARP1	14	0.0858896	0.0327103	0.019109
R-HSA-2990846	R-HSA-2990846	SUMOylation	14/428	169/8530	0.0444438	0.223676	0.18841	TOP2A/CDCA8/BIRC5/AURKB/PGR/BLM/CBX2/BRCA1/AURKA/INCENP/PCNA/NDC1/DNMT1/PARP1	14	0.0828402	0.0327103	0.0198124
R-HSA-418594	R-HSA-418594	G alpha (i) signalling events	14/428	195/8530	0.112114	0.477619	0.402314	CXCL1/CXCL5/CXCL6/ACKR3/HCAR1/CAMK2A/ADCY1/KPNA2/GNAL/ADORA1/C5/PRKAR2B/GPSM3/BDKRB2	14	0.0717949	0.0327103	0.0228605
R-HSA-5693554	R-HSA-5693554	Resolution of D-loop Structures through Synthesis-Dependent Strand Annealing (SDSA)	13/428	26/8530	6.11433e-11	1.2242e-09	1.03118e-09	EXO1/BLM/RAD51AP1/BRIP1/XRCC2/BRCA2/RAD51/BRCA1/BARD1/RMI1/RMI2/RAD51D/DNA2	13	0.5	0.0303738	0.00304807
R-HSA-6791312	R-HSA-6791312	TP53 Regulates Transcription of Cell Cycle Genes	13/428	48/8530	4.1108e-07	5.65081e-06	4.75987e-06	CDK1/CDC25C/CCNA2/E2F8/CCNB1/CCNE2/E2F1/RBL1/AURKA/CENPJ/PCNA/CDK2/CCNE1	13	0.270833	0.0303738	0.0056272
R-HSA-9013148	R-HSA-9013148	CDC42 GTPase cycle	13/428	147/8530	0.0330604	0.17106	0.144089	IQGAP3/DEPDC1B/ARHGAP30/TMPO/RACGAP1/ARHGAP33/ARHGDIB/DIAPH3/ARHGEF26/ARHGAP44/CHN1/TIAM1/PLEKHG2	13	0.0884354	0.0303738	0.0172333
R-HSA-112314	R-HSA-112314	Neurotransmitter receptors and postsynaptic signal transmission	13/428	151/8530	0.0398079	0.201445	0.169684	KCNJ5/NRGN/GRIK4/CAMK2A/ADCY1/TSPAN7/KPNA2/GNAL/TUBA1B/TUBA1C/PRKAR2B/TUBB4B/TUBB6	13	0.0860927	0.0303738	0.0177022
R-HSA-6798695	R-HSA-6798695	Neutrophil degranulation	13/428	411/8530	0.976236	0.999955	0.842296	LYZ/MMP9/CYBB/TYROBP/CXCL1/PTPN6/PTPRN2/CRISPLD2/CTSC/TUBB4B/TUBB/RAB27A/CNN2	13	0.0316302	0.0303738	0.0481829
R-HSA-69186	R-HSA-69186	Lagging Strand Synthesis	12/428	20/8530	1.91346e-11	4.27431e-10	3.6004e-10	PRIM1/LIG1/RFC3/FEN1/POLD1/POLA1/RFC4/RFC2/POLA2/PCNA/RFC5/DNA2	12	0.6	0.0280374	0.00234467
R-HSA-110373	R-HSA-110373	Resolution of AP sites via the multiple-nucleotide patch replacement pathway	12/428	26/8530	1.11291e-09	2.00979e-08	1.69291e-08	LIG1/POLE2/RFC3/FEN1/POLD1/RFC4/POLE/RFC2/PCNA/RFC5/POLE3/PARP1	12	0.461538	0.0280374	0.00304807
R-HSA-6783310	R-HSA-6783310	Fanconi Anemia Pathway	12/428	39/8530	2.4799e-07	3.46058e-06	2.91497e-06	EME1/FANCD2/FANCA/FANCI/FANCB/UBE2T/FANCG/DCLRE1A/USP1/DCLRE1B/FAAP24/ATRIP	12	0.307692	0.0280374	0.0045721
R-HSA-73933	R-HSA-73933	Resolution of Abasic Sites (AP sites)	12/428	39/8530	2.4799e-07	3.46058e-06	2.91497e-06	LIG1/POLE2/RFC3/FEN1/POLD1/RFC4/POLE/RFC2/PCNA/RFC5/POLE3/PARP1	12	0.307692	0.0280374	0.0045721
R-HSA-73893	R-HSA-73893	DNA Damage Bypass	12/428	48/8530	2.92452e-06	3.59131e-05	3.02508e-05	PCLAF/DTL/POLE2/RFC3/POLD1/RFC4/POLE/RFC2/PCNA/USP1/RFC5/POLE3	12	0.25	0.0280374	0.0056272
R-HSA-68867	R-HSA-68867	Assembly of the pre-replicative complex	12/428	65/8530	7.77718e-05	0.000780272	0.000657249	CDT1/ORC1/CDC6/ORC6/E2F2/MCM7/E2F1/MCM5/MCM2/MCM8/MCM3/MCM4	12	0.184615	0.0280374	0.00762016
R-HSA-68949	R-HSA-68949	Orc1 removal from chromatin	12/428	68/8530	0.000122647	0.00118903	0.00100156	CCNA2/CDT1/ORC1/CDC6/ORC6/MCM7/MCM5/MCM2/MCM8/MCM3/CDK2/MCM4	12	0.176471	0.0280374	0.00797186
R-HSA-1500620	R-HSA-1500620	Meiosis	12/428	70/8530	0.000163593	0.00155329	0.00130839	LMNB1/MND1/BLM/SYNE2/DMC1/BRCA2/RAD51/PSMC3IP/BRCA1/H2AZ1/H2AX/CDK2	12	0.171429	0.0280374	0.00820633
R-HSA-1474165	R-HSA-1474165	Reproduction	12/428	82/8530	0.00073869	0.00635826	0.00535578	LMNB1/MND1/BLM/SYNE2/DMC1/BRCA2/RAD51/PSMC3IP/BRCA1/H2AZ1/H2AX/CDK2	12	0.146341	0.0280374	0.00961313
R-HSA-157118	R-HSA-157118	Signaling by NOTCH	12/428	185/8530	0.218589	0.706389	0.595015	NEURL1B/DLGAP5/TACC3/CNTN1/WWC1/E2F1/H2AZ1/H2AX/ACTA2/TBL1X/MYC/LFNG	12	0.0648649	0.0280374	0.0216882
R-HSA-9006931	R-HSA-9006931	Signaling by Nuclear Receptors	12/428	233/8530	0.505791	0.999955	0.842296	MMP9/APOC1/APOE/PGR/GREB1/H2AZ1/KPNA2/BCL2/H2AX/FKBP5/TBL1X/MYC	12	0.0515021	0.0280374	0.0273154
R-HSA-176974	R-HSA-176974	Unwinding of DNA	11/428	8530-12-01	5.143e-14	1.43536e-12	1.20906e-12	GINS2/CDC45/GINS4/MCM7/GINS3/GINS1/MCM5/MCM2/MCM8/MCM3/MCM4	11	0.916667	0.0257009	0.0014068
R-HSA-5651801	R-HSA-5651801	PCNA-Dependent Long Patch Base Excision Repair	11/428	21/8530	1.00053e-09	1.91976e-08	1.61708e-08	LIG1/POLE2/RFC3/FEN1/POLD1/RFC4/POLE/RFC2/PCNA/RFC5/POLE3	11	0.52381	0.0257009	0.0024619
R-HSA-174411	R-HSA-174411	Polymerase switching on the C-strand of the telomere	11/428	25/8530	1.05282e-08	1.70113e-07	1.43292e-07	PRIM1/CHTF18/RFC3/POLD1/POLA1/RFC4/RFC2/POLA2/PCNA/DSCC1/RFC5	11	0.44	0.0257009	0.00293083
R-HSA-69273	R-HSA-69273	Cyclin A/B1/B2 associated events during G2/M transition	11/428	25/8530	1.05282e-08	1.70113e-07	1.43292e-07	CDK1/PLK1/CDC25C/CCNB2/CCNA2/PKMYT1/CCNB1/FOXM1/CDC25A/CDK2/CDC25B	11	0.44	0.0257009	0.00293083
R-HSA-110314	R-HSA-110314	Recognition of DNA damage by PCNA-containing replication complex	11/428	30/8530	1.02655e-07	1.57576e-06	1.32731e-06	DTL/POLE2/RFC3/POLD1/RFC4/POLE/RFC2/PCNA/USP1/RFC5/POLE3	11	0.366667	0.0257009	0.003517
R-HSA-9645723	R-HSA-9645723	Diseases of programmed cell death	11/428	61/8530	0.000191793	0.00178426	0.00150294	CDC25C/LMNB1/PRIM1/H2AZ1/EZH2/POLA1/CDC25A/H2AX/POLA2/DNMT1/CDC25B	11	0.180328	0.0257009	0.00715123
R-HSA-2995410	R-HSA-2995410	Nuclear Envelope (NE) Reassembly	11/428	68/8530	0.000512527	0.00449559	0.00378679	CDK1/LMNB1/CCNB2/CCNB1/TMPO/TUBA1B/TUBA1C/VRK1/TUBB4B/NDC1/TUBB6	11	0.161765	0.0257009	0.00797186
R-HSA-176814	R-HSA-176814	Activation of APC/C and APC/C:Cdc20 mediated degradation of mitotic proteins	11/428	74/8530	0.0010662	0.00884657	0.00745177	UBE2C/CDC20/NEK2/CDK1/PLK1/BUB1B/CCNA2/CCNB1/MAD2L1/PTTG1/UBE2S	11	0.148649	0.0257009	0.00867526
R-HSA-176408	R-HSA-176408	Regulation of APC/C activators between G1/S and early anaphase	11/428	78/8530	0.0016574	0.0128275	0.010805	UBE2C/CDC20/CDK1/PLK1/BUB1B/CCNA2/CCNB1/MAD2L1/FBXO5/UBE2S/CDK2	11	0.141026	0.0257009	0.0091442
R-HSA-5696399	R-HSA-5696399	Global Genome Nucleotide Excision Repair (GG-NER)	11/428	84/8530	0.00302304	0.0217517	0.0183222	LIG1/POLE2/RFC3/POLD1/RFC4/POLE/RFC2/PCNA/RFC5/POLE3/PARP1	11	0.130952	0.0257009	0.0098476
R-HSA-5696398	R-HSA-5696398	Nucleotide Excision Repair	11/428	110/8530	0.021788	0.121617	0.102442	LIG1/POLE2/RFC3/POLD1/RFC4/POLE/RFC2/PCNA/RFC5/POLE3/PARP1	11	0.1	0.0257009	0.0128957
R-HSA-500792	R-HSA-500792	GPCR ligand binding	11/428	228/8530	0.597919	0.999955	0.842296	CXCL1/CXCL5/CXCL6/ACKR3/HCAR1/ADORA1/C5/AGTR1/BDKRB2/PTGFR/FZD8	11	0.0482456	0.0257009	0.0267292
R-HSA-156711	R-HSA-156711	Polo-like kinase mediated events	10/428	16/8530	5.57129e-10	1.09174e-08	9.19606e-09	PLK1/MYBL2/CDC25C/CCNB2/CENPF/PKMYT1/CCNB1/FOXM1/CDC25A/LIN9	10	0.625	0.0233645	0.00187573
R-HSA-5696397	R-HSA-5696397	Gap-filling DNA repair synthesis and ligation in GG-NER	10/428	25/8530	1.51014e-07	2.28006e-06	1.92057e-06	LIG1/POLE2/RFC3/POLD1/RFC4/POLE/RFC2/PCNA/RFC5/POLE3	10	0.4	0.0233645	0.00293083
R-HSA-5656169	R-HSA-5656169	Termination of translesion DNA synthesis	10/428	32/8530	2.16946e-06	2.7001e-05	2.27439e-05	PCLAF/POLE2/RFC3/POLD1/RFC4/POLE/RFC2/PCNA/RFC5/POLE3	10	0.3125	0.0233645	0.00375147
R-HSA-110313	R-HSA-110313	Translesion synthesis by Y family DNA polymerases bypasses lesions on DNA template	10/428	39/8530	1.55744e-05	0.000174927	0.000147347	PCLAF/POLE2/RFC3/POLD1/RFC4/POLE/RFC2/PCNA/RFC5/POLE3	10	0.25641	0.0233645	0.0045721
R-HSA-5696400	R-HSA-5696400	Dual Incision in GG-NER	10/428	41/8530	2.50916e-05	0.000268714	0.000226347	POLE2/RFC3/POLD1/RFC4/POLE/RFC2/PCNA/RFC5/POLE3/PARP1	10	0.243902	0.0233645	0.00480657
R-HSA-912446	R-HSA-912446	Meiotic recombination	10/428	42/8530	3.14788e-05	0.000333241	0.0002807	MND1/BLM/DMC1/BRCA2/RAD51/PSMC3IP/BRCA1/H2AZ1/H2AX/CDK2	10	0.238095	0.0233645	0.0049238
R-HSA-6782210	R-HSA-6782210	Gap-filling DNA repair synthesis and ligation in TC-NER	10/428	64/8530	0.00120572	0.00957302	0.00806368	LIG1/POLE2/RFC3/POLD1/RFC4/POLE/RFC2/PCNA/RFC5/POLE3	10	0.15625	0.0233645	0.00750293
R-HSA-176409	R-HSA-176409	APC/C:Cdc20 mediated degradation of mitotic proteins	10/428	73/8530	0.00331006	0.0227505	0.0191635	UBE2C/CDC20/NEK2/CDK1/BUB1B/CCNA2/CCNB1/MAD2L1/PTTG1/UBE2S	10	0.136986	0.0233645	0.00855803
R-HSA-6781827	R-HSA-6781827	Transcription-Coupled Nucleotide Excision Repair (TC-NER)	10/428	78/8530	0.00536747	0.0353103	0.0297431	LIG1/POLE2/RFC3/POLD1/RFC4/POLE/RFC2/PCNA/RFC5/POLE3	10	0.128205	0.0233645	0.0091442
R-HSA-69656	R-HSA-69656	Cyclin A:Cdk2-associated events at S phase entry	10/428	84/8530	0.00902726	0.0557994	0.0470017	CCNA2/CCNE2/E2F1/CKS1B/CDC25A/LIN9/CDK2/MYC/CCNE1/CDC25B	10	0.119048	0.0233645	0.0098476
R-HSA-373076	R-HSA-373076	Class A/1 (Rhodopsin-like receptors)	10/428	158/8530	0.269672	0.783494	0.659964	CXCL1/CXCL5/CXCL6/ACKR3/HCAR1/ADORA1/C5/AGTR1/BDKRB2/PTGFR	10	0.0632911	0.0233645	0.0185229
R-HSA-195721	R-HSA-195721	Signaling by WNT	10/428	260/8530	0.847942	0.999955	0.842296	LEF1/ROR2/SFRP2/GNAO1/CAMK2A/H2AZ1/RUNX3/H2AX/MYC/FZD8	10	0.0384615	0.0233645	0.0304807
R-HSA-69091	R-HSA-69091	Polymerase switching	9/428	14/8530	2.97002e-09	5.06553e-08	4.26687e-08	PRIM1/RFC3/POLD1/POLA1/RFC4/RFC2/POLA2/PCNA/RFC5	9	0.642857	0.021028	0.00164127
R-HSA-69109	R-HSA-69109	Leading Strand Synthesis	9/428	14/8530	2.97002e-09	5.06553e-08	4.26687e-08	PRIM1/RFC3/POLD1/POLA1/RFC4/RFC2/POLA2/PCNA/RFC5	9	0.642857	0.021028	0.00164127
R-HSA-113510	R-HSA-113510	E2F mediated regulation of DNA replication	9/428	22/8530	5.1436e-07	6.96655e-06	5.86816e-06	CDK1/CCNB1/ORC1/PRIM1/ORC6/E2F1/MCM8/POLA1/POLA2	9	0.409091	0.021028	0.00257913
R-HSA-2299718	R-HSA-2299718	Condensation of Prophase Chromosomes	9/428	32/8530	1.85036e-05	0.000200492	0.000168881	CDK1/PLK1/CCNB1/NCAPG2/H2AZ1/SMC4/H2AX/NCAPH2/SMC2	9	0.28125	0.021028	0.00375147
R-HSA-6782135	R-HSA-6782135	Dual incision in TC-NER	9/428	65/8530	0.0048607	0.0322065	0.0271287	POLE2/RFC3/POLD1/RFC4/POLE/RFC2/PCNA/RFC5/POLE3	9	0.138462	0.021028	0.00762016
R-HSA-8852276	R-HSA-8852276	The role of GTSE1 in G2/M progression after G2 checkpoint	9/428	69/8530	0.00722663	0.0465435	0.0392052	CDK1/GTSE1/PLK1/CCNB2/CCNB1/TUBA1B/TUBA1C/TUBB4B/TUBB6	9	0.130435	0.021028	0.0080891
R-HSA-438064	R-HSA-438064	Post NMDA receptor activation events	9/428	70/8530	0.00793645	0.0500649	0.0421713	NRGN/CAMK2A/ADCY1/KPNA2/TUBA1B/TUBA1C/PRKAR2B/TUBB4B/TUBB6	9	0.128571	0.021028	0.00820633
R-HSA-442755	R-HSA-442755	Activation of NMDA receptors and postsynaptic events	9/428	82/8530	0.02116	0.118831	0.100096	NRGN/CAMK2A/ADCY1/KPNA2/TUBA1B/TUBA1C/PRKAR2B/TUBB4B/TUBB6	9	0.109756	0.021028	0.00961313
R-HSA-69202	R-HSA-69202	Cyclin E associated events during G1/S transition	9/428	82/8530	0.02116	0.118831	0.100096	CCNA2/CCNE2/E2F1/CKS1B/CDC25A/LIN9/CDK2/MYC/CCNE1	9	0.109756	0.021028	0.00961313
R-HSA-212165	R-HSA-212165	Epigenetic regulation of gene expression	9/428	105/8530	0.0804239	0.370352	0.31196	H2AZ1/EZH2/H2AX/POLR1G/TET1/SUV39H1/PHF19/POLR1E/DNMT1	9	0.0857143	0.021028	0.0123095
R-HSA-9709957	R-HSA-9709957	Sensory Perception	9/428	139/8530	0.262905	0.781134	0.657976	KCNMB1/APOE/GPC2/EPB41L3/HSD17B6/GNAL/REEP4/SDC1/ACTG1	9	0.0647482	0.021028	0.0162954
R-HSA-109581	R-HSA-109581	Apoptosis	9/428	168/8530	0.469237	0.999955	0.842296	LMNB1/CLSPN/HMGB2/SEPTIN4/E2F1/UNC5B/TP63/BCL2/PPP1R13B	9	0.0535714	0.021028	0.0196952
R-HSA-8939211	R-HSA-8939211	ESR-mediated signaling	9/428	170/8530	0.483548	0.999955	0.842296	MMP9/PGR/GREB1/H2AZ1/KPNA2/BCL2/H2AX/FKBP5/MYC	9	0.0529412	0.021028	0.0199297
R-HSA-913531	R-HSA-913531	Interferon Signaling	9/428	177/8530	0.532813	0.999955	0.842296	NCAM1/VCAM1/PTPN6/TRIM14/CAMK2A/KPNA2/NDC1/GBP1/SOCS3	9	0.0508475	0.021028	0.0207503
R-HSA-5357801	R-HSA-5357801	Programmed Cell Death	9/428	194/8530	0.644118	0.999955	0.842296	LMNB1/CLSPN/HMGB2/SEPTIN4/E2F1/UNC5B/TP63/BCL2/PPP1R13B	9	0.0463918	0.021028	0.0227433
R-HSA-9006925	R-HSA-9006925	Intracellular signaling by second messengers	9/428	280/8530	0.946805	0.999955	0.842296	FGFR2/CBX2/CAMK2A/EZH2/ADCY1/KPNA2/PRKAR2B/SNAI2/SNAI1	9	0.0321429	0.021028	0.0328253
R-HSA-2514853	R-HSA-2514853	Condensation of Prometaphase Chromosomes	8/428	8530-11-01	5.44442e-09	9.11693e-08	7.6795e-08	CDK1/CCNB2/NCAPG/NCAPH/CCNB1/SMC4/NCAPD2/SMC2	8	0.727273	0.0186916	0.00128957
R-HSA-69183	R-HSA-69183	Processive synthesis on the lagging strand	8/428	15/8530	1.77569e-07	2.63776e-06	2.22187e-06	PRIM1/LIG1/FEN1/POLD1/POLA1/POLA2/PCNA/DNA2	8	0.533333	0.0186916	0.0017585
R-HSA-1362277	R-HSA-1362277	Transcription of E2F targets under negative control by DREAM complex	8/428	19/8530	1.7448e-06	2.26332e-05	1.90647e-05	TOP2A/CDC6/E2F1/RBL1/CDC25A/LIN9/PCNA/MYC	8	0.421053	0.0186916	0.00222743
R-HSA-4615885	R-HSA-4615885	SUMOylation of DNA replication proteins	8/428	45/8530	0.00157566	0.0122981	0.0103591	TOP2A/CDCA8/BIRC5/AURKB/AURKA/INCENP/PCNA/NDC1	8	0.177778	0.0186916	0.0052755
R-HSA-69231	R-HSA-69231	Cyclin D associated events in G1	8/428	47/8530	0.00210568	0.0156397	0.0131739	CDKN2C/E2F2/CCNE2/E2F1/RBL1/CKS1B/CDK2/CCNE1	8	0.170213	0.0186916	0.00550996
R-HSA-69236	R-HSA-69236	G1 Phase	8/428	47/8530	0.00210568	0.0156397	0.0131739	CDKN2C/E2F2/CCNE2/E2F1/RBL1/CKS1B/CDK2/CCNE1	8	0.170213	0.0186916	0.00550996
R-HSA-2980766	R-HSA-2980766	Nuclear Envelope Breakdown	8/428	52/8530	0.00404946	0.0274232	0.0230995	CDK1/PLK1/LMNB1/CCNB2/CCNB1/TMPO/VRK1/NDC1	8	0.153846	0.0186916	0.00609613
R-HSA-179419	R-HSA-179419	APC:Cdc20 mediated degradation of cell cycle proteins prior to satisfation of the cell cycle checkpoint	8/428	71/8530	0.0251313	0.136152	0.114686	UBE2C/CDC20/NEK2/CDK1/BUB1B/CCNA2/MAD2L1/UBE2S	8	0.112676	0.0186916	0.00832356
R-HSA-2559580	R-HSA-2559580	Oxidative Stress Induced Senescence	8/428	82/8530	0.0525893	0.260402	0.219345	MAP2K6/CDKN2C/E2F2/CBX2/E2F1/H2AZ1/EZH2/H2AX	8	0.097561	0.0186916	0.00961313
R-HSA-373760	R-HSA-373760	L1CAM interactions	8/428	100/8530	0.128537	0.511628	0.430961	NCAM1/KIF4A/CNTN1/TUBA1B/TUBA1C/TUBB4B/ACTG1/TUBB6	8	0.08	0.0186916	0.0117233
R-HSA-1474228	R-HSA-1474228	Degradation of the extracellular matrix	8/428	114/8530	0.212899	0.69532	0.585691	MMP9/A2M/COL10A1/NID1/ELN/ADAMTS5/COL5A3/COL12A1	8	0.0701754	0.0186916	0.0133646
R-HSA-3247509	R-HSA-3247509	Chromatin modifying enzymes	8/428	217/8530	0.859418	0.999955	0.842296	H2AZ1/EZH2/KDM4D/H2AX/NSD2/SUV39H1/SUV39H2/TBL1X	8	0.0368664	0.0186916	0.0254396
R-HSA-4839726	R-HSA-4839726	Chromatin organization	8/428	217/8530	0.859418	0.999955	0.842296	H2AZ1/EZH2/KDM4D/H2AX/NSD2/SUV39H1/SUV39H2/TBL1X	8	0.0368664	0.0186916	0.0254396
R-HSA-5688426	R-HSA-5688426	Deubiquitination	8/428	242/8530	0.924811	0.999955	0.842296	CDC20/CDK1/CCNA2/CLSPN/BRCA1/BARD1/CDC25A/MYC	8	0.0330579	0.0186916	0.0283705
R-HSA-71387	R-HSA-71387	Metabolism of carbohydrates	8/428	257/8530	0.949836	0.999955	0.842296	HMMR/CHST1/GPC2/PFKFB4/NDC1/SDC1/PFKFB3/PRPS2	8	0.0311284	0.0186916	0.030129
R-HSA-5663202	R-HSA-5663202	Diseases of signal transduction by growth factor receptors and second messengers	8/428	360/8530	0.998036	0.999955	0.842296	NEURL1B/FGFR2/CAMK2A/CNTRL/TBL1X/ACTG1/MYC/FZD8	8	0.0222222	0.0186916	0.042204
R-HSA-69166	R-HSA-69166	Removal of the Flap Intermediate	7/428	14/8530	1.92575e-06	2.46335e-05	2.07497e-05	PRIM1/FEN1/POLD1/POLA1/POLA2/PCNA/DNA2	7	0.5	0.0163551	0.00164127
R-HSA-9710421	R-HSA-9710421	Defective pyroptosis	7/428	32/8530	0.000859778	0.00726473	0.00611933	PRIM1/H2AZ1/EZH2/POLA1/H2AX/POLA2/DNMT1	7	0.21875	0.0163551	0.00375147
R-HSA-8953750	R-HSA-8953750	Transcriptional Regulation by E2F6	7/428	33/8530	0.0010449	0.0087487	0.00736932	RRM2/RAD51/BRCA1/E2F1/EZH2/CDC7/CHEK1	7	0.212121	0.0163551	0.0038687
R-HSA-9687139	R-HSA-9687139	Aberrant regulation of mitotic cell cycle due to RB1 defects	7/428	36/8530	0.00179286	0.0137602	0.0115907	UBE2C/E2F2/CCNE2/E2F1/UBE2S/CDK2/CCNE1	7	0.194444	0.0163551	0.0042204
R-HSA-9675126	R-HSA-9675126	Diseases of mitotic cell cycle	7/428	38/8530	0.00248591	0.0181708	0.0153059	UBE2C/E2F2/CCNE2/E2F1/UBE2S/CDK2/CCNE1	7	0.184211	0.0163551	0.00445487
R-HSA-2559586	R-HSA-2559586	DNA Damage/Telomere Stress Induced Senescence	7/428	46/8530	0.00747089	0.0477826	0.0402489	LMNB1/CCNA2/CCNE2/H2AZ1/H2AX/CDK2/CCNE1	7	0.152174	0.0163551	0.00539273
R-HSA-174184	R-HSA-174184	Cdc20:Phospho-APC/C mediated degradation of Cyclin A	7/428	70/8530	0.060488	0.291672	0.245685	UBE2C/CDC20/CDK1/BUB1B/CCNA2/MAD2L1/UBE2S	7	0.1	0.0163551	0.00820633
R-HSA-2559582	R-HSA-2559582	Senescence-Associated Secretory Phenotype (SASP)	7/428	70/8530	0.060488	0.291672	0.245685	UBE2C/CCNA2/CDKN2C/H2AZ1/H2AX/UBE2S/CDK2	7	0.1	0.0163551	0.00820633
R-HSA-69017	R-HSA-69017	CDK-mediated phosphorylation and removal of Cdc6	7/428	70/8530	0.060488	0.291672	0.245685	UBE2C/CCNA2/CDC6/CCNE2/UBE2S/CDK2/CCNE1	7	0.1	0.0163551	0.00820633
R-HSA-174178	R-HSA-174178	APC/C:Cdh1 mediated degradation of Cdc20 and other APC/C:Cdh1 targeted proteins in late mitosis/early G1	7/428	71/8530	0.0643551	0.307104	0.258684	UBE2C/CDC20/PLK1/AURKB/PTTG1/AURKA/UBE2S	7	0.0985915	0.0163551	0.00832356
R-HSA-9013106	R-HSA-9013106	RHOC GTPase cycle	7/428	73/8530	0.0725298	0.339086	0.285624	IQGAP3/ANLN/DEPDC1B/TMPO/RACGAP1/DIAPH3/PKN3	7	0.0958904	0.0163551	0.00855803
R-HSA-877300	R-HSA-877300	Interferon gamma signaling	7/428	82/8530	0.116517	0.491274	0.413817	NCAM1/VCAM1/PTPN6/TRIM14/CAMK2A/GBP1/SOCS3	7	0.0853659	0.0163551	0.00961313
R-HSA-6785807	R-HSA-6785807	Interleukin-4 and Interleukin-13 signaling	7/428	85/8530	0.133705	0.511628	0.430961	MMP9/LBP/BIRC5/VCAM1/BCL2/MYC/SOCS3	7	0.0823529	0.0163551	0.00996483
R-HSA-9609690	R-HSA-9609690	HCMV Early Events	7/428	85/8530	0.133705	0.511628	0.430961	EZH2/TUBA1B/TUBA1C/TUBB4B/NDC1/TBL1X/TUBB6	7	0.0823529	0.0163551	0.00996483
R-HSA-9013423	R-HSA-9013423	RAC3 GTPase cycle	7/428	86/8530	0.139699	0.520902	0.438773	CYBB/DEPDC1B/TMPO/RACGAP1/ARHGDIB/DIAPH3/TIAM1	7	0.0813953	0.0163551	0.0100821
R-HSA-375276	R-HSA-375276	Peptide ligand-binding receptors	7/428	92/8530	0.178258	0.614891	0.517944	CXCL1/CXCL5/CXCL6/ACKR3/C5/AGTR1/BDKRB2	7	0.076087	0.0163551	0.0107855
R-HSA-9018519	R-HSA-9018519	Estrogen-dependent gene expression	7/428	104/8530	0.266455	0.781545	0.658322	PGR/GREB1/H2AZ1/KPNA2/BCL2/H2AX/MYC	7	0.0673077	0.0163551	0.0121923
R-HSA-9609646	R-HSA-9609646	HCMV Infection	7/428	108/8530	0.298243	0.81508	0.686569	EZH2/TUBA1B/TUBA1C/TUBB4B/NDC1/TBL1X/TUBB6	7	0.0648148	0.0163551	0.0126612
R-HSA-196854	R-HSA-196854	Metabolism of vitamins and cofactors	7/428	158/8530	0.686138	0.999955	0.842296	APOE/GPC2/DHFR/SDC1/COQ3/PDSS1/SHMT1	7	0.0443038	0.0163551	0.0185229
R-HSA-201681	R-HSA-201681	TCF dependent signaling in response to WNT	7/428	171/8530	0.761862	0.999955	0.842296	LEF1/SFRP2/H2AZ1/RUNX3/H2AX/MYC/FZD8	7	0.0409357	0.0163551	0.0200469
R-HSA-446203	R-HSA-446203	Asparagine N-linked glycosylation	7/428	279/8530	0.988498	0.999955	0.842296	ST8SIA2/ALG10/TUBA1B/CTSC/TUBA1C/TUBB4B/TUBB6	7	0.0250896	0.0163551	0.0327081
R-HSA-5683057	R-HSA-5683057	MAPK family signaling cascades	7/428	283/8530	0.989915	0.999955	0.842296	NCAM1/FGFR2/CDK1/CAMK2A/KALRN/ACTG1/MYC	7	0.024735	0.0163551	0.033177
R-HSA-983169	R-HSA-983169	Class I MHC mediated antigen processing & presentation	7/428	345/8530	0.998842	0.999955	0.842296	CYBB/UBE2C/CDC20/TRAIP/CCNF/UBE2S/SOCS3	7	0.0202899	0.0163551	0.0404455
R-HSA-68689	R-HSA-68689	CDC6 association with the ORC:origin complex	6/428	8530-11-01	5.74235e-06	6.78039e-05	5.71135e-05	ORC1/CDC6/ORC6/E2F2/E2F1/MCM8	6	0.545455	0.0140187	0.00128957
R-HSA-6804116	R-HSA-6804116	TP53 Regulates Transcription of Genes Involved in G1 Cell Cycle Arrest	6/428	14/8530	3.27944e-05	0.000335596	0.000282684	CCNA2/E2F8/CCNE2/E2F1/CDK2/CCNE1	6	0.428571	0.0140187	0.00164127
R-HSA-1362300	R-HSA-1362300	Transcription of E2F targets under negative control by p107 (RBL1) and p130 (RBL2) in complex with HDAC1	6/428	16/8530	8.02387e-05	0.000794622	0.000669337	CDK1/MYBL2/CCNA2/E2F1/RBL1/LIN9	6	0.375	0.0140187	0.00187573
R-HSA-6804114	R-HSA-6804114	TP53 Regulates Transcription of Genes Involved in G2 Cell Cycle Arrest	6/428	18/8530	0.000170693	0.00160416	0.00135124	CDK1/CDC25C/CCNB1/RBL1/AURKA/PCNA	6	0.333333	0.0140187	0.0021102
R-HSA-174414	R-HSA-174414	Processive synthesis on the C-strand of the telomere	6/428	19/8530	0.000238998	0.00217938	0.00183576	BLM/LIG1/FEN1/POLD1/PCNA/DNA2	6	0.315789	0.0140187	0.00222743
R-HSA-2995383	R-HSA-2995383	Initiation of Nuclear Envelope (NE) Reformation	6/428	19/8530	0.000238998	0.00217938	0.00183576	CDK1/LMNB1/CCNB2/CCNB1/TMPO/VRK1	6	0.315789	0.0140187	0.00222743
R-HSA-179409	R-HSA-179409	APC-Cdc20 mediated degradation of Nek2A	6/428	26/8530	0.00150369	0.0118368	0.00997051	UBE2C/CDC20/NEK2/BUB1B/MAD2L1/UBE2S	6	0.230769	0.0140187	0.00304807
R-HSA-5626467	R-HSA-5626467	RHO GTPases activate IQGAPs	6/428	27/8530	0.00185276	0.0141024	0.0118789	IQGAP3/TUBA1B/TUBA1C/TUBB4B/ACTG1/TUBB6	6	0.222222	0.0140187	0.0031653
R-HSA-437239	R-HSA-437239	Recycling pathway of L1	6/428	41/8530	0.0155839	0.0913295	0.0769299	KIF4A/TUBA1B/TUBA1C/TUBB4B/ACTG1/TUBB6	6	0.146341	0.0140187	0.00480657
R-HSA-9616222	R-HSA-9616222	Transcriptional regulation of granulopoiesis	6/428	46/8530	0.0263471	0.140264	0.118149	LEF1/E2F1/H2AZ1/H2AX/CDK2/MYC	6	0.130435	0.0140187	0.00539273
R-HSA-3371497	R-HSA-3371497	HSP90 chaperone cycle for steroid hormone receptors (SHR)	6/428	49/8530	0.0347242	0.176691	0.148833	PGR/TUBA1B/TUBA1C/TUBB4B/FKBP5/TUBB6	6	0.122449	0.0140187	0.00574443
R-HSA-5693606	R-HSA-5693606	DNA Double Strand Break Response	6/428	54/8530	0.0521592	0.259668	0.218727	BRCA1/BARD1/KPNA2/H2AX/NSD2/EYA1	6	0.111111	0.0140187	0.0063306
R-HSA-6796648	R-HSA-6796648	TP53 Regulates Transcription of DNA Repair Genes	6/428	61/8530	0.0841629	0.385642	0.324839	FANCD2/BRCA1/FANCI/RAD51D/CHEK1/MSH2	6	0.0983607	0.0140187	0.00715123
R-HSA-69615	R-HSA-69615	G1/S DNA Damage Checkpoints	6/428	65/8530	0.106403	0.455799	0.383935	CCNA2/CCNE2/CDC25A/CDK2/CHEK1/CCNE1	6	0.0923077	0.0140187	0.00762016
R-HSA-9013026	R-HSA-9013026	RHOB GTPase cycle	6/428	67/8530	0.118556	0.491274	0.413817	IQGAP3/ANLN/DEPDC1B/RACGAP1/DIAPH3/PKN3	6	0.0895522	0.0140187	0.00785463
R-HSA-5250941	R-HSA-5250941	Negative epigenetic regulation of rRNA expression	6/428	68/8530	0.124882	0.508601	0.428412	H2AZ1/H2AX/POLR1G/SUV39H1/POLR1E/DNMT1	6	0.0882353	0.0140187	0.00797186
R-HSA-204998	R-HSA-204998	Cell death signalling via NRAGE, NRIF and NADE	6/428	71/8530	0.144813	0.535635	0.451183	KALRN/ARHGEF39/ITGB3BP/ARHGEF26/TIAM1/PLEKHG2	6	0.084507	0.0140187	0.00832356
R-HSA-9013408	R-HSA-9013408	RHOG GTPase cycle	6/428	71/8530	0.144813	0.535635	0.451183	DEPDC1B/TMPO/ARHGDIB/KALRN/DIAPH3/ARHGEF26	6	0.084507	0.0140187	0.00832356
R-HSA-390466	R-HSA-390466	Chaperonin-mediated protein folding	6/428	81/8530	0.220321	0.709495	0.597632	CCNE2/TUBA1B/TUBA1C/TUBB4B/TUBB6/CCNE1	6	0.0740741	0.0140187	0.0094959
R-HSA-1474290	R-HSA-1474290	Collagen formation	6/428	83/8530	0.236807	0.736823	0.620651	MMP9/COL10A1/COL27A1/COL5A3/COL12A1/P4HA3	6	0.0722892	0.0140187	0.00973036
R-HSA-9013404	R-HSA-9013404	RAC2 GTPase cycle	6/428	83/8530	0.236807	0.736823	0.620651	CYBB/DEPDC1B/TMPO/RACGAP1/DIAPH3/TIAM1	6	0.0722892	0.0140187	0.00973036
R-HSA-391251	R-HSA-391251	Protein folding	6/428	86/8530	0.262203	0.781134	0.657976	CCNE2/TUBA1B/TUBA1C/TUBB4B/TUBB6/CCNE1	6	0.0697674	0.0140187	0.0100821
R-HSA-2682334	R-HSA-2682334	EPH-Ephrin signaling	6/428	88/8530	0.279513	0.800714	0.674469	MMP9/EPHA3/KALRN/EFNB1/TIAM1/ACTG1	6	0.0681818	0.0140187	0.0103165
R-HSA-15869	R-HSA-15869	Metabolism of nucleotides	6/428	89/8530	0.288266	0.802093	0.67563	RRM2/TK1/TYMS/RRM1/PFAS/DTYMK	6	0.0674157	0.0140187	0.0104338
R-HSA-193704	R-HSA-193704	p75 NTR receptor-mediated signalling	6/428	91/8530	0.305937	0.826299	0.696019	KALRN/ARHGEF39/ITGB3BP/ARHGEF26/TIAM1/PLEKHG2	6	0.0659341	0.0140187	0.0106682
R-HSA-1500931	R-HSA-1500931	Cell-Cell communication	6/428	104/8530	0.423423	0.999955	0.842296	TYROBP/SDK1/PTPN6/CLDN4/PTK2B/ACTG1	6	0.0576923	0.0140187	0.0121923
R-HSA-5610787	R-HSA-5610787	Hedgehog 'off' state	6/428	107/8530	0.450458	0.999955	0.842296	ADCY1/TUBA1B/TUBA1C/PRKAR2B/TUBB4B/TUBB6	6	0.0560748	0.0140187	0.012544
R-HSA-8957322	R-HSA-8957322	Metabolism of steroids	6/428	128/8530	0.626601	0.999955	0.842296	CYP7B1/TSPOAP1/ABCC3/OSBPL7/MVK/TBL1X	6	0.046875	0.0140187	0.0150059
R-HSA-73887	R-HSA-73887	Death Receptor Signalling	6/428	132/8530	0.656298	0.999955	0.842296	KALRN/ARHGEF39/ITGB3BP/ARHGEF26/TIAM1/PLEKHG2	6	0.0454545	0.0140187	0.0154748
R-HSA-5358351	R-HSA-5358351	Signaling by Hedgehog	6/428	141/8530	0.717568	0.999955	0.842296	ADCY1/TUBA1B/TUBA1C/PRKAR2B/TUBB4B/TUBB6	6	0.0425532	0.0140187	0.0165299
R-HSA-948021	R-HSA-948021	Transport to the Golgi and subsequent modification	6/428	167/8530	0.850512	0.999955	0.842296	ST8SIA2/TUBA1B/CTSC/TUBA1C/TUBB4B/TUBB6	6	0.0359281	0.0140187	0.019578
R-HSA-9658195	R-HSA-9658195	Leishmania infection	6/428	177/8530	0.885751	0.999955	0.842296	CD163/P2RX7/PLCG2/ADCY1/PRKAR2B/ACTG1	6	0.0338983	0.0140187	0.0207503
R-HSA-5668914	R-HSA-5668914	Diseases of metabolism	6/428	206/8530	0.950849	0.999955	0.842296	CYP7B1/GPC2/ADAMTS5/THSD1/SDC1/LFNG	6	0.0291262	0.0140187	0.0241501
R-HSA-983168	R-HSA-983168	Antigen processing: Ubiquitination & Proteasome degradation	6/428	286/8530	0.996704	0.999955	0.842296	UBE2C/CDC20/TRAIP/CCNF/UBE2S/SOCS3	6	0.020979	0.0140187	0.0335287
R-HSA-5358565	R-HSA-5358565	Mismatch repair (MMR) directed by MSH2:MSH6 (MutSalpha)	5/428	14/8530	0.00042657	0.00381428	0.0032129	EXO1/LIG1/POLD1/PCNA/MSH2	5	0.357143	0.0116822	0.00164127
R-HSA-5358606	R-HSA-5358606	Mismatch repair (MMR) directed by MSH2:MSH3 (MutSbeta)	5/428	14/8530	0.00042657	0.00381428	0.0032129	EXO1/LIG1/POLD1/PCNA/MSH2	5	0.357143	0.0116822	0.00164127
R-HSA-5358508	R-HSA-5358508	Mismatch Repair	5/428	15/8530	0.000613678	0.00533205	0.00449137	EXO1/LIG1/POLD1/PCNA/MSH2	5	0.333333	0.0116822	0.0017585
R-HSA-110312	R-HSA-110312	Translesion synthesis by REV1	5/428	16/8530	0.000856151	0.00726473	0.00611933	RFC3/RFC4/RFC2/PCNA/RFC5	5	0.3125	0.0116822	0.00187573
R-HSA-5655862	R-HSA-5655862	Translesion synthesis by POLK	5/428	17/8530	0.00116339	0.0093172	0.00784819	RFC3/RFC4/RFC2/PCNA/RFC5	5	0.294118	0.0116822	0.00199297
R-HSA-5656121	R-HSA-5656121	Translesion synthesis by POLI	5/428	17/8530	0.00116339	0.0093172	0.00784819	RFC3/RFC4/RFC2/PCNA/RFC5	5	0.294118	0.0116822	0.00199297
R-HSA-9659787	R-HSA-9659787	Aberrant regulation of mitotic G1/S transition in cancer due to RB1 defects	5/428	17/8530	0.00116339	0.0093172	0.00784819	E2F2/CCNE2/E2F1/CDK2/CCNE1	5	0.294118	0.0116822	0.00199297
R-HSA-9661069	R-HSA-9661069	Defective binding of RB1 mutants to E2F1,(E2F2, E2F3)	5/428	17/8530	0.00116339	0.0093172	0.00784819	E2F2/CCNE2/E2F1/CDK2/CCNE1	5	0.294118	0.0116822	0.00199297
R-HSA-110320	R-HSA-110320	Translesion Synthesis by POLH	5/428	19/8530	0.00201169	0.0151866	0.0127922	RFC3/RFC4/RFC2/PCNA/RFC5	5	0.263158	0.0116822	0.00222743
R-HSA-176412	R-HSA-176412	Phosphorylation of the APC/C	5/428	20/8530	0.00257322	0.0186609	0.0157187	UBE2C/CDK1/PLK1/CCNB1/UBE2S	5	0.25	0.0116822	0.00234467
R-HSA-141405	R-HSA-141405	Inhibition of the proteolytic activity of APC/C required for the onset of anaphase by mitotic spindle checkpoint components	5/428	21/8530	0.00324024	0.022438	0.0189003	UBE2C/CDC20/BUB1B/MAD2L1/UBE2S	5	0.238095	0.0116822	0.0024619
R-HSA-141430	R-HSA-141430	Inactivation of APC/C via direct inhibition of the APC/C complex	5/428	21/8530	0.00324024	0.022438	0.0189003	UBE2C/CDC20/BUB1B/MAD2L1/UBE2S	5	0.238095	0.0116822	0.0024619
R-HSA-174048	R-HSA-174048	APC/C:Cdc20 mediated degradation of Cyclin B	5/428	24/8530	0.00597882	0.0387781	0.0326641	UBE2C/CDC20/CDK1/CCNB1/UBE2S	5	0.208333	0.0116822	0.0028136
R-HSA-190828	R-HSA-190828	Gap junction trafficking	5/428	30/8530	0.0156678	0.0913295	0.0769299	TUBA1B/TUBA1C/TUBB4B/ACTG1/TUBB6	5	0.166667	0.0116822	0.003517
R-HSA-157858	R-HSA-157858	Gap junction trafficking and regulation	5/428	32/8530	0.0204044	0.116003	0.097713	TUBA1B/TUBA1C/TUBB4B/ACTG1/TUBB6	5	0.15625	0.0116822	0.00375147
R-HSA-212300	R-HSA-212300	PRC2 methylates histones and DNA	5/428	32/8530	0.0204044	0.116003	0.097713	H2AZ1/EZH2/H2AX/PHF19/DNMT1	5	0.15625	0.0116822	0.00375147
R-HSA-8864260	R-HSA-8864260	Transcriptional regulation by the AP-2 (TFAP2) family of transcription factors	5/428	34/8530	0.0259901	0.139168	0.117226	MYBL2/KCTD15/APOE/ATAD2/MYC	5	0.147059	0.0116822	0.00398593
R-HSA-9609736	R-HSA-9609736	Assembly and cell surface presentation of NMDA receptors	5/428	35/8530	0.0291153	0.15323	0.12907	CAMK2A/TUBA1B/TUBA1C/TUBB4B/TUBB6	5	0.142857	0.0116822	0.00410317
R-HSA-1221632	R-HSA-1221632	Meiotic synapsis	5/428	44/8530	0.0677851	0.318521	0.268301	LMNB1/SYNE2/BRCA1/H2AZ1/H2AX	5	0.113636	0.0116822	0.00515826
R-HSA-3928665	R-HSA-3928665	EPH-ephrin mediated repulsion of cells	5/428	47/8530	0.0849504	0.387323	0.326256	MMP9/EPHA3/EFNB1/TIAM1/ACTG1	5	0.106383	0.0116822	0.00550996
R-HSA-201722	R-HSA-201722	Formation of the beta-catenin:TCF transactivating complex	5/428	48/8530	0.0911349	0.40944	0.344885	LEF1/H2AZ1/RUNX3/H2AX/MYC	5	0.104167	0.0116822	0.0056272
R-HSA-9013405	R-HSA-9013405	RHOD GTPase cycle	5/428	48/8530	0.0911349	0.40944	0.344885	LMNB1/DEPDC1B/TMPO/RACGAP1/DIAPH3	5	0.104167	0.0116822	0.0056272
R-HSA-5620924	R-HSA-5620924	Intraflagellar transport	5/428	52/8530	0.118087	0.491274	0.413817	TUBA1B/TUBA1C/TUBB4B/DYNC2I2/TUBB6	5	0.0961538	0.0116822	0.00609613
R-HSA-5693565	R-HSA-5693565	Recruitment and ATM-mediated phosphorylation of repair and signaling proteins at DNA double strand breaks	5/428	53/8530	0.125355	0.508601	0.428412	BRCA1/BARD1/H2AX/NSD2/EYA1	5	0.0943396	0.0116822	0.00621336
R-HSA-109606	R-HSA-109606	Intrinsic Pathway for Apoptosis	5/428	54/8530	0.132824	0.511628	0.430961	SEPTIN4/E2F1/TP63/BCL2/PPP1R13B	5	0.0925926	0.0116822	0.0063306
R-HSA-112040	R-HSA-112040	G-protein mediated events	5/428	54/8530	0.132824	0.511628	0.430961	CAMK2A/ADCY1/KPNA2/GNAL/PRKAR2B	5	0.0925926	0.0116822	0.0063306
R-HSA-193648	R-HSA-193648	NRAGE signals death through JNK	5/428	54/8530	0.132824	0.511628	0.430961	KALRN/ARHGEF39/ARHGEF26/TIAM1/PLEKHG2	5	0.0925926	0.0116822	0.0063306
R-HSA-68827	R-HSA-68827	CDT1 association with the CDC6:ORC:origin complex	5/428	56/8530	0.148341	0.546488	0.460325	CDT1/ORC1/CDC6/ORC6/MCM8	5	0.0892857	0.0116822	0.00656506
R-HSA-2022090	R-HSA-2022090	Assembly of collagen fibrils and other multimeric structures	5/428	57/8530	0.156375	0.564791	0.475743	MMP9/COL10A1/COL27A1/COL5A3/COL12A1	5	0.0877193	0.0116822	0.0066823
R-HSA-187577	R-HSA-187577	SCF(Skp2)-mediated degradation of p27/p21	5/428	59/8530	0.172962	0.605696	0.510199	CCNA2/CCNE2/CKS1B/CDK2/CCNE1	5	0.0847458	0.0116822	0.00691676
R-HSA-1650814	R-HSA-1650814	Collagen biosynthesis and modifying enzymes	5/428	61/8530	0.190191	0.634658	0.534594	COL10A1/COL27A1/COL5A3/COL12A1/P4HA3	5	0.0819672	0.0116822	0.00715123
R-HSA-1445148	R-HSA-1445148	Translocation of SLC2A4 (GLUT4) to the plasma membrane	5/428	65/8530	0.226329	0.715919	0.603043	TUBA1B/TUBA1C/TUBB4B/ACTG1/TUBB6	5	0.0769231	0.0116822	0.00762016
R-HSA-427413	R-HSA-427413	NoRC negatively regulates rRNA expression	5/428	65/8530	0.226329	0.715919	0.603043	H2AZ1/H2AX/POLR1G/POLR1E/DNMT1	5	0.0769231	0.0116822	0.00762016
R-HSA-159236	R-HSA-159236	Transport of Mature mRNA derived from an Intron-Containing Transcript	5/428	70/8530	0.274	0.793565	0.668446	DDX39A/SRSF7/NDC1/SRSF3/THOC6	5	0.0714286	0.0116822	0.00820633
R-HSA-416482	R-HSA-416482	G alpha (12/13) signalling events	5/428	72/8530	0.293639	0.812476	0.684376	KALRN/ARHGEF39/ARHGEF26/TIAM1/PLEKHG2	5	0.0694444	0.0116822	0.0084408
R-HSA-3108214	R-HSA-3108214	SUMOylation of DNA damage response and repair proteins	5/428	75/8530	0.323513	0.85866	0.723278	BLM/CBX2/BRCA1/NDC1/PARP1	5	0.0666667	0.0116822	0.0087925
R-HSA-72202	R-HSA-72202	Transport of Mature Transcript to Cytoplasm	5/428	79/8530	0.3638	0.935921	0.788358	DDX39A/SRSF7/NDC1/SRSF3/THOC6	5	0.0632911	0.0116822	0.00926143
R-HSA-111885	R-HSA-111885	Opioid Signalling	5/428	84/8530	0.414252	0.993558	0.836908	CAMK2A/ADCY1/KPNA2/GNAL/PRKAR2B	5	0.0595238	0.0116822	0.0098476
R-HSA-211000	R-HSA-211000	Gene Silencing by RNA	5/428	90/8530	0.473886	0.999955	0.842296	H2AZ1/H2AX/NDC1/HENMT1/MYBL1	5	0.0555556	0.0116822	0.010551
R-HSA-166016	R-HSA-166016	Toll Like Receptor 4 (TLR4) Cascade	5/428	122/8530	0.739825	0.999955	0.842296	LBP/MAP2K6/IRAK3/PLCG2/AGER	5	0.0409836	0.0116822	0.0143025
R-HSA-3781865	R-HSA-3781865	Diseases of glycosylation	5/428	127/8530	0.770916	0.999955	0.842296	GPC2/ADAMTS5/THSD1/SDC1/LFNG	5	0.0393701	0.0116822	0.0148886
R-HSA-397014	R-HSA-397014	Muscle contraction	5/428	133/8530	0.804398	0.999955	0.842296	PLN/KCNE3/SORBS1/CAMK2A/ACTA2	5	0.037594	0.0116822	0.015592
R-HSA-3858494	R-HSA-3858494	Beta-catenin independent WNT signaling	5/428	136/8530	0.819629	0.999955	0.842296	LEF1/ROR2/GNAO1/CAMK2A/FZD8	5	0.0367647	0.0116822	0.0159437
R-HSA-168898	R-HSA-168898	Toll-like Receptor Cascades	5/428	139/8530	0.833893	0.999955	0.842296	LBP/MAP2K6/IRAK3/PLCG2/AGER	5	0.0359712	0.0116822	0.0162954
R-HSA-199977	R-HSA-199977	ER to Golgi Anterograde Transport	5/428	141/8530	0.842883	0.999955	0.842296	TUBA1B/CTSC/TUBA1C/TUBB4B/TUBB6	5	0.035461	0.0116822	0.0165299
R-HSA-5689880	R-HSA-5689880	Ub-specific processing proteases	5/428	167/8530	0.927295	0.999955	0.842296	CDC20/CCNA2/CLSPN/CDC25A/MYC	5	0.0299401	0.0116822	0.019578
R-HSA-8951664	R-HSA-8951664	Neddylation	5/428	216/8530	0.985949	0.999955	0.842296	BIRC5/DTL/CCNF/CCDC8/SOCS3	5	0.0231481	0.0116822	0.0253224
R-HSA-162906	R-HSA-162906	HIV Infection	5/428	218/8530	0.986917	0.999955	0.842296	LIG1/FEN1/NDC1/APOBEC3G/RANBP1	5	0.0229358	0.0116822	0.0255569
R-HSA-72203	R-HSA-72203	Processing of Capped Intron-Containing Pre-mRNA	5/428	237/8530	0.993452	0.999955	0.842296	DDX39A/SRSF7/NDC1/SRSF3/THOC6	5	0.021097	0.0116822	0.0277843
R-HSA-1257604	R-HSA-1257604	PIP3 activates AKT signaling	5/428	239/8530	0.993921	0.999955	0.842296	FGFR2/CBX2/EZH2/SNAI2/SNAI1	5	0.0209205	0.0116822	0.0280188
R-HSA-5684996	R-HSA-5684996	MAPK1/MAPK3 signaling	5/428	247/8530	0.995495	0.999955	0.842296	NCAM1/FGFR2/CDK1/CAMK2A/ACTG1	5	0.0202429	0.0116822	0.0289566
R-HSA-71291	R-HSA-71291	Metabolism of amino acids and derivatives	5/428	325/8530	0.999797	0.999955	0.842296	RPL39L/PSAT1/PHGDH/SLC25A15/SHMT1	5	0.0153846	0.0116822	0.0381008
R-HSA-9675135	R-HSA-9675135	Diseases of DNA repair	4/428	8530-12-01	0.00224168	0.0165167	0.0139125	NEIL3/BRCA1/BARD1/MSH2	4	0.333333	0.00934579	0.0014068
R-HSA-113501	R-HSA-113501	Inhibition of replication initiation of damaged DNA by RB1/E2F1	4/428	13/8530	0.00311089	0.0218712	0.0184229	PRIM1/E2F1/POLA1/POLA2	4	0.307692	0.00934579	0.00152403
R-HSA-190840	R-HSA-190840	Microtubule-dependent trafficking of connexons from Golgi to the plasma membrane	4/428	13/8530	0.00311089	0.0218712	0.0184229	TUBA1B/TUBA1C/TUBB4B/TUBB6	4	0.307692	0.00934579	0.00152403
R-HSA-75035	R-HSA-75035	Chk1/Chk2(Cds1) mediated inactivation of Cyclin B:Cdk1 complex	4/428	13/8530	0.00311089	0.0218712	0.0184229	CDK1/CDC25C/CCNB1/CHEK1	4	0.307692	0.00934579	0.00152403
R-HSA-162658	R-HSA-162658	Golgi Cisternae Pericentriolar Stack Reorganization	4/428	14/8530	0.00418462	0.0279278	0.0235245	CDK1/PLK1/CCNB2/CCNB1	4	0.285714	0.00934579	0.00164127
R-HSA-190872	R-HSA-190872	Transport of connexons to the plasma membrane	4/428	14/8530	0.00418462	0.0279278	0.0235245	TUBA1B/TUBA1C/TUBB4B/TUBB6	4	0.285714	0.00934579	0.00164127
R-HSA-4419969	R-HSA-4419969	Depolymerisation of the Nuclear Lamina	4/428	15/8530	0.00548315	0.0358154	0.0301686	CDK1/LMNB1/CCNB1/TMPO	4	0.266667	0.00934579	0.0017585
R-HSA-174437	R-HSA-174437	Removal of the Flap Intermediate from the C-strand	4/428	17/8530	0.0088292	0.0549439	0.0462811	FEN1/POLD1/PCNA/DNA2	4	0.235294	0.00934579	0.00199297
R-HSA-389977	R-HSA-389977	Post-chaperonin tubulin folding pathway	4/428	17/8530	0.0088292	0.0549439	0.0462811	TUBA1B/TUBA1C/TUBB4B/TUBB6	4	0.235294	0.00934579	0.00199297
R-HSA-190861	R-HSA-190861	Gap junction assembly	4/428	19/8530	0.0132833	0.0789286	0.0664843	TUBA1B/TUBA1C/TUBB4B/TUBB6	4	0.210526	0.00934579	0.00222743
R-HSA-389960	R-HSA-389960	Formation of tubulin folding intermediates by CCT/TriC	4/428	21/8530	0.0189539	0.10979	0.0924796	TUBA1B/TUBA1C/TUBB4B/TUBB6	4	0.190476	0.00934579	0.0024619
R-HSA-8862803	R-HSA-8862803	Deregulated CDK5 triggers multiple neurodegenerative pathways in Alzheimer's disease models	4/428	22/8530	0.0222719	0.122829	0.103463	CDC25C/LMNB1/CDC25A/CDC25B	4	0.181818	0.00934579	0.00257913
R-HSA-8863678	R-HSA-8863678	Neurodegenerative Diseases	4/428	22/8530	0.0222719	0.122829	0.103463	CDC25C/LMNB1/CDC25A/CDC25B	4	0.181818	0.00934579	0.00257913
R-HSA-9619483	R-HSA-9619483	Activation of AMPK downstream of NMDARs	4/428	23/8530	0.0259222	0.139168	0.117226	TUBA1B/TUBA1C/TUBB4B/TUBB6	4	0.173913	0.00934579	0.00269637
R-HSA-9668328	R-HSA-9668328	Sealing of the nuclear envelope (NE) by ESCRT-III	4/428	24/8530	0.0299109	0.156522	0.131844	TUBA1B/TUBA1C/TUBB4B/TUBB6	4	0.166667	0.00934579	0.0028136
R-HSA-380108	R-HSA-380108	Chemokine receptors bind chemokines	4/428	25/8530	0.0342422	0.175571	0.14789	CXCL1/CXCL5/CXCL6/ACKR3	4	0.16	0.00934579	0.00293083
R-HSA-389958	R-HSA-389958	Cooperation of Prefoldin and TriC/CCT in actin and tubulin folding	4/428	28/8530	0.0493106	0.246821	0.207906	TUBA1B/TUBA1C/TUBB4B/TUBB6	4	0.142857	0.00934579	0.00328253
R-HSA-499943	R-HSA-499943	Interconversion of nucleotide di- and triphosphates	4/428	29/8530	0.055024	0.271001	0.228273	RRM2/TYMS/RRM1/DTYMK	4	0.137931	0.00934579	0.00339977
R-HSA-114452	R-HSA-114452	Activation of BH3-only proteins	4/428	30/8530	0.0610788	0.292987	0.246793	E2F1/TP63/BCL2/PPP1R13B	4	0.133333	0.00934579	0.003517
R-HSA-8955332	R-HSA-8955332	Carboxyterminal post-translational modifications of tubulin	4/428	32/8530	0.0741945	0.345117	0.290704	TUBA1B/TUBA1C/TUBB4B/TUBB6	4	0.125	0.00934579	0.00375147
R-HSA-3301854	R-HSA-3301854	Nuclear Pore Complex (NPC) Disassembly	4/428	35/8530	0.0962877	0.42229	0.355709	CDK1/CCNB2/CCNB1/NDC1	4	0.114286	0.00934579	0.00410317
R-HSA-9646399	R-HSA-9646399	Aggrephagy	4/428	35/8530	0.0962877	0.42229	0.355709	TUBA1B/TUBA1C/TUBB4B/TUBB6	4	0.114286	0.00934579	0.00410317
R-HSA-111933	R-HSA-111933	Calmodulin induced events	4/428	36/8530	0.104265	0.44873	0.37798	CAMK2A/ADCY1/KPNA2/PRKAR2B	4	0.111111	0.00934579	0.0042204
R-HSA-111997	R-HSA-111997	CaM pathway	4/428	36/8530	0.104265	0.44873	0.37798	CAMK2A/ADCY1/KPNA2/PRKAR2B	4	0.111111	0.00934579	0.0042204
R-HSA-1433557	R-HSA-1433557	Signaling by SCF-KIT	4/428	37/8530	0.112533	0.477619	0.402314	MMP9/PTPN6/CHEK1/FES	4	0.108108	0.00934579	0.00433763
R-HSA-111996	R-HSA-111996	Ca-dependent events	4/428	38/8530	0.121082	0.495629	0.417485	CAMK2A/ADCY1/KPNA2/PRKAR2B	4	0.105263	0.00934579	0.00445487
R-HSA-8948216	R-HSA-8948216	Collagen chain trimerization	4/428	38/8530	0.121082	0.495629	0.417485	COL10A1/COL27A1/COL5A3/COL12A1	4	0.105263	0.00934579	0.00445487
R-HSA-9035034	R-HSA-9035034	RHOF GTPase cycle	4/428	39/8530	0.1299	0.511628	0.430961	LMNB1/DEPDC1B/TMPO/DIAPH3	4	0.102564	0.00934579	0.0045721
R-HSA-1489509	R-HSA-1489509	DAG and IP3 signaling	4/428	42/8530	0.157853	0.56569	0.476499	CAMK2A/ADCY1/KPNA2/PRKAR2B	4	0.0952381	0.00934579	0.0049238
R-HSA-3928662	R-HSA-3928662	EPHB-mediated forward signaling	4/428	42/8530	0.157853	0.56569	0.476499	KALRN/EFNB1/TIAM1/ACTG1	4	0.0952381	0.00934579	0.0049238
R-HSA-9012852	R-HSA-9012852	Signaling by NOTCH3	4/428	44/8530	0.177613	0.614891	0.517944	NEURL1B/DLGAP5/TACC3/WWC1	4	0.0909091	0.00934579	0.00515826
R-HSA-5693571	R-HSA-5693571	Nonhomologous End-Joining (NHEJ)	4/428	45/8530	0.187793	0.634658	0.534594	BRCA1/BARD1/H2AX/NSD2	4	0.0888889	0.00934579	0.0052755
R-HSA-6811436	R-HSA-6811436	COPI-independent Golgi-to-ER retrograde traffic	4/428	45/8530	0.187793	0.634658	0.534594	TUBA1B/TUBA1C/TUBB4B/TUBB6	4	0.0888889	0.00934579	0.0052755
R-HSA-3214841	R-HSA-3214841	PKMTs methylate histone lysines	4/428	47/8530	0.208685	0.684383	0.576479	EZH2/NSD2/SUV39H1/SUV39H2	4	0.0851064	0.00934579	0.00550996
R-HSA-112043	R-HSA-112043	PLC beta mediated events	4/428	50/8530	0.241159	0.740703	0.623919	CAMK2A/ADCY1/KPNA2/PRKAR2B	4	0.08	0.00934579	0.00586166
R-HSA-5250924	R-HSA-5250924	B-WICH complex positively regulates rRNA expression	4/428	50/8530	0.241159	0.740703	0.623919	H2AZ1/H2AX/POLR1G/POLR1E	4	0.08	0.00934579	0.00586166
R-HSA-73772	R-HSA-73772	RNA Polymerase I Promoter Escape	4/428	50/8530	0.241159	0.740703	0.623919	H2AZ1/H2AX/POLR1G/POLR1E	4	0.08	0.00934579	0.00586166
R-HSA-5625740	R-HSA-5625740	RHO GTPases activate PKNs	4/428	52/8530	0.263413	0.781134	0.657976	CDC25C/H2AZ1/H2AX/PKN3	4	0.0769231	0.00934579	0.00609613
R-HSA-8986944	R-HSA-8986944	Transcriptional Regulation by MECP2	4/428	52/8530	0.263413	0.781134	0.657976	AURKB/CAMK2A/FKBP5/TBL1X	4	0.0769231	0.00934579	0.00609613
R-HSA-1442490	R-HSA-1442490	Collagen degradation	4/428	54/8530	0.286031	0.800714	0.674469	MMP9/COL10A1/COL5A3/COL12A1	4	0.0740741	0.00934579	0.0063306
R-HSA-3000171	R-HSA-3000171	Non-integrin membrane-ECM interactions	4/428	54/8530	0.286031	0.800714	0.674469	COL10A1/TNC/COL5A3/SDC1	4	0.0740741	0.00934579	0.0063306
R-HSA-9013409	R-HSA-9013409	RHOJ GTPase cycle	4/428	54/8530	0.286031	0.800714	0.674469	IQGAP3/DEPDC1B/TMPO/DIAPH3	4	0.0740741	0.00934579	0.0063306
R-HSA-72187	R-HSA-72187	mRNA 3'-end processing	4/428	55/8530	0.297447	0.81508	0.686569	DDX39A/SRSF7/SRSF3/THOC6	4	0.0727273	0.00934579	0.00644783
R-HSA-9013406	R-HSA-9013406	RHOQ GTPase cycle	4/428	57/8530	0.320429	0.855405	0.720537	IQGAP3/DEPDC1B/ARHGAP33/DIAPH3	4	0.0701754	0.00934579	0.0066823
R-HSA-977225	R-HSA-977225	Amyloid fiber formation	4/428	57/8530	0.320429	0.855405	0.720537	LYZ/APOE/H2AZ1/H2AX	4	0.0701754	0.00934579	0.0066823
R-HSA-8943724	R-HSA-8943724	Regulation of PTEN gene transcription	4/428	59/8530	0.343537	0.893779	0.75286	CBX2/EZH2/SNAI2/SNAI1	4	0.0677966	0.00934579	0.00691676
R-HSA-69563	R-HSA-69563	p53-Dependent G1 DNA Damage Response	4/428	63/8530	0.389789	0.980785	0.826148	CCNA2/CCNE2/CDK2/CCNE1	4	0.0634921	0.00934579	0.0073857
R-HSA-69580	R-HSA-69580	p53-Dependent G1/S DNA damage checkpoint	4/428	63/8530	0.389789	0.980785	0.826148	CCNA2/CCNE2/CDK2/CCNE1	4	0.0634921	0.00934579	0.0073857
R-HSA-373755	R-HSA-373755	Semaphorin interactions	4/428	64/8530	0.401302	0.980785	0.826148	TYROBP/SEMA6D/PLXNC1/FES	4	0.0625	0.00934579	0.00750293
R-HSA-73856	R-HSA-73856	RNA Polymerase II Transcription Termination	4/428	64/8530	0.401302	0.980785	0.826148	DDX39A/SRSF7/SRSF3/THOC6	4	0.0625	0.00934579	0.00750293
R-HSA-174154	R-HSA-174154	APC/C:Cdc20 mediated degradation of Securin	4/428	65/8530	0.412775	0.993558	0.836908	UBE2C/CDC20/PTTG1/UBE2S	4	0.0615385	0.00934579	0.00762016
R-HSA-5250913	R-HSA-5250913	Positive epigenetic regulation of rRNA expression	4/428	65/8530	0.412775	0.993558	0.836908	H2AZ1/H2AX/POLR1G/POLR1E	4	0.0615385	0.00934579	0.00762016
R-HSA-1912422	R-HSA-1912422	Pre-NOTCH Expression and Processing	4/428	67/8530	0.435572	0.999955	0.842296	E2F1/H2AZ1/H2AX/LFNG	4	0.0597015	0.00934579	0.00785463
R-HSA-2187338	R-HSA-2187338	Visual phototransduction	4/428	68/8530	0.44688	0.999955	0.842296	APOE/GPC2/HSD17B6/SDC1	4	0.0588235	0.00934579	0.00797186
R-HSA-73854	R-HSA-73854	RNA Polymerase I Promoter Clearance	4/428	69/8530	0.458116	0.999955	0.842296	H2AZ1/H2AX/POLR1G/POLR1E	4	0.057971	0.00934579	0.0080891
R-HSA-8852135	R-HSA-8852135	Protein ubiquitination	4/428	69/8530	0.458116	0.999955	0.842296	UBE2C/UBE2T/UBE2S/PCNA	4	0.057971	0.00934579	0.0080891
R-HSA-73864	R-HSA-73864	RNA Polymerase I Transcription	4/428	70/8530	0.469275	0.999955	0.842296	H2AZ1/H2AX/POLR1G/POLR1E	4	0.0571429	0.00934579	0.00820633
R-HSA-9663891	R-HSA-9663891	Selective autophagy	4/428	71/8530	0.480349	0.999955	0.842296	TUBA1B/TUBA1C/TUBB4B/TUBB6	4	0.056338	0.00934579	0.00832356
R-HSA-1980143	R-HSA-1980143	Signaling by NOTCH1	4/428	72/8530	0.491332	0.999955	0.842296	NEURL1B/CNTN1/TBL1X/MYC	4	0.0555556	0.00934579	0.0084408
R-HSA-216083	R-HSA-216083	Integrin cell surface interactions	4/428	75/8530	0.523676	0.999955	0.842296	VCAM1/COL10A1/TNC/COL5A3	4	0.0533333	0.00934579	0.0087925
R-HSA-5617472	R-HSA-5617472	Activation of anterior HOX genes in hindbrain development during early embryogenesis	4/428	76/8530	0.534239	0.999955	0.842296	MAFB/H2AZ1/EZH2/H2AX	4	0.0526316	0.00934579	0.00890973
R-HSA-5619507	R-HSA-5619507	Activation of HOX genes during differentiation	4/428	76/8530	0.534239	0.999955	0.842296	MAFB/H2AZ1/EZH2/H2AX	4	0.0526316	0.00934579	0.00890973
R-HSA-5668541	R-HSA-5668541	TNFR2 non-canonical NF-kB pathway	4/428	86/8530	0.632803	0.999955	0.842296	TNFSF11/EDARADD/EDA/CD40	4	0.0465116	0.00934579	0.0100821
R-HSA-6807878	R-HSA-6807878	COPI-mediated anterograde transport	4/428	92/8530	0.685079	0.999955	0.842296	TUBA1B/TUBA1C/TUBB4B/TUBB6	4	0.0434783	0.00934579	0.0107855
R-HSA-9662851	R-HSA-9662851	Anti-inflammatory response favouring Leishmania parasite infection	4/428	99/8530	0.739175	0.999955	0.842296	CD163/PLCG2/ADCY1/PRKAR2B	4	0.040404	0.00934579	0.0116061
R-HSA-9664433	R-HSA-9664433	Leishmania parasite growth and survival	4/428	99/8530	0.739175	0.999955	0.842296	CD163/PLCG2/ADCY1/PRKAR2B	4	0.040404	0.00934579	0.0116061
R-HSA-194138	R-HSA-194138	Signaling by VEGF	4/428	100/8530	0.746299	0.999955	0.842296	CYBB/PGF/PTK2B/ACTG1	4	0.04	0.00934579	0.0117233
R-HSA-72306	R-HSA-72306	tRNA processing	4/428	107/8530	0.792055	0.999955	0.842296	RPP25/NDC1/POP1/WDR4	4	0.0373832	0.00934579	0.012544
R-HSA-1630316	R-HSA-1630316	Glycosaminoglycan metabolism	4/428	108/8530	0.79802	0.999955	0.842296	HMMR/CHST1/GPC2/SDC1	4	0.037037	0.00934579	0.0126612
R-HSA-202733	R-HSA-202733	Cell surface interactions at the vascular wall	4/428	108/8530	0.79802	0.999955	0.842296	CD84/PTPN6/TSPAN7/SDC1	4	0.037037	0.00934579	0.0126612
R-HSA-1632852	R-HSA-1632852	Macroautophagy	4/428	122/8530	0.867822	0.999955	0.842296	TUBA1B/TUBA1C/TUBB4B/TUBB6	4	0.0327869	0.00934579	0.0143025
R-HSA-446652	R-HSA-446652	Interleukin-1 family signaling	4/428	124/8530	0.875884	0.999955	0.842296	MAP2K6/PTPN6/IRAK3/AGER	4	0.0322581	0.00934579	0.0145369
R-HSA-6807070	R-HSA-6807070	PTEN Regulation	4/428	135/8530	0.913025	0.999955	0.842296	CBX2/EZH2/SNAI2/SNAI1	4	0.0296296	0.00934579	0.0158265
R-HSA-9612973	R-HSA-9612973	Autophagy	4/428	136/8530	0.915856	0.999955	0.842296	TUBA1B/TUBA1C/TUBB4B/TUBB6	4	0.0294118	0.00934579	0.0159437
R-HSA-416476	R-HSA-416476	G alpha (q) signalling events	4/428	139/8530	0.92386	0.999955	0.842296	KALRN/AGTR1/BDKRB2/PTGFR	4	0.028777	0.00934579	0.0162954
R-HSA-162587	R-HSA-162587	HIV Life Cycle	4/428	142/8530	0.931175	0.999955	0.842296	LIG1/FEN1/NDC1/RANBP1	4	0.028169	0.00934579	0.0166471
R-HSA-168255	R-HSA-168255	Influenza Infection	4/428	151/8530	0.949467	0.999955	0.842296	RPL39L/KPNA2/NDC1/PARP1	4	0.0264901	0.00934579	0.0177022
R-HSA-6791226	R-HSA-6791226	Major pathway of rRNA processing in the nucleolus and cytosol	4/428	175/8530	0.978672	0.999955	0.842296	RPP25/RPL39L/EXOSC2/FBL	4	0.0228571	0.00934579	0.0205158
R-HSA-8878171	R-HSA-8878171	Transcriptional regulation by RUNX1	4/428	178/8530	0.980919	0.999955	0.842296	CBX2/H2AZ1/H2AX/SOCS3	4	0.0224719	0.00934579	0.0208675
R-HSA-8868773	R-HSA-8868773	rRNA processing in the nucleus and cytosol	4/428	185/8530	0.985326	0.999955	0.842296	RPP25/RPL39L/EXOSC2/FBL	4	0.0216216	0.00934579	0.0216882
R-HSA-72312	R-HSA-72312	rRNA processing	4/428	194/8530	0.989586	0.999955	0.842296	RPP25/RPL39L/EXOSC2/FBL	4	0.0206186	0.00934579	0.0227433
R-HSA-76002	R-HSA-76002	Platelet activation, signaling and aggregation	4/428	220/8530	0.996249	0.999955	0.842296	PTPN6/A2M/PDPN/PLCG2	4	0.0181818	0.00934579	0.0257913
R-HSA-5673001	R-HSA-5673001	RAF/MAP kinase cascade	4/428	241/8530	0.998402	0.999955	0.842296	NCAM1/FGFR2/CAMK2A/ACTG1	4	0.0165975	0.00934579	0.0282532
R-HSA-2465910	R-HSA-2465910	MASTL Facilitates Mitotic Progression	3/428	8530-10-01	0.011557	0.0700264	0.0589856	CDK1/CCNB1/MASTL	3	0.3	0.00700935	0.00117233
R-HSA-5685939	R-HSA-5685939	HDR through MMEJ (alt-NHEJ)	3/428	8530-10-01	0.011557	0.0700264	0.0589856	POLQ/FEN1/PARP1	3	0.3	0.00700935	0.00117233
R-HSA-8963898	R-HSA-8963898	Plasma lipoprotein assembly	3/428	8530-11-01	0.0153075	0.0903734	0.0761246	APOC1/APOE/A2M	3	0.272727	0.00700935	0.00128957
R-HSA-174430	R-HSA-174430	Telomere C-strand synthesis initiation	3/428	8530-12-01	0.0196628	0.113184	0.0953389	PRIM1/POLA1/POLA2	3	0.25	0.00700935	0.0014068
R-HSA-391160	R-HSA-391160	Signal regulatory protein family interactions	3/428	13/8530	0.0246284	0.134218	0.113056	TYROBP/PTPN6/PTK2B	3	0.230769	0.00700935	0.00152403
R-HSA-68884	R-HSA-68884	Mitotic Telophase/Cytokinesis	3/428	13/8530	0.0246284	0.134218	0.113056	KIF20A/PLK1/KIF23	3	0.230769	0.00700935	0.00152403
R-HSA-6803205	R-HSA-6803205	TP53 regulates transcription of several additional cell death genes whose specific roles in p53-dependent apoptosis remain uncertain	3/428	14/8530	0.030204	0.157163	0.132384	BIRC5/TP63/PPP1R13B	3	0.214286	0.00700935	0.00164127
R-HSA-8978934	R-HSA-8978934	Metabolism of cofactors	3/428	18/8530	0.0584368	0.286278	0.241142	DHFR/COQ3/PDSS1	3	0.166667	0.00700935	0.0021102
R-HSA-416700	R-HSA-416700	Other semaphorin interactions	3/428	19/8530	0.0669031	0.315989	0.266168	TYROBP/SEMA6D/PLXNC1	3	0.157895	0.00700935	0.00222743
R-HSA-5669034	R-HSA-5669034	TNFs bind their physiological receptors	3/428	19/8530	0.0669031	0.315989	0.266168	TNFSF11/EDARADD/EDA	3	0.157895	0.00700935	0.00222743
R-HSA-176407	R-HSA-176407	Conversion from APC/C:Cdc20 to APC/C:Cdh1 in late anaphase	3/428	20/8530	0.0758929	0.351243	0.295864	UBE2C/CDC20/UBE2S	3	0.15	0.00700935	0.00234467
R-HSA-171319	R-HSA-171319	Telomere Extension By Telomerase	3/428	22/8530	0.0953477	0.422188	0.355624	CCNA2/CDK2/PIF1	3	0.136364	0.00700935	0.00257913
R-HSA-5334118	R-HSA-5334118	DNA methylation	3/428	22/8530	0.0953477	0.422188	0.355624	H2AZ1/H2AX/DNMT1	3	0.136364	0.00700935	0.00257913
R-HSA-110330	R-HSA-110330	Recognition and association of DNA glycosylase with site containing an affected purine	3/428	25/8530	0.127828	0.511628	0.430961	NEIL3/H2AZ1/H2AX	3	0.12	0.00700935	0.00293083
R-HSA-110331	R-HSA-110331	Cleavage of the damaged purine	3/428	25/8530	0.127828	0.511628	0.430961	NEIL3/H2AZ1/H2AX	3	0.12	0.00700935	0.00293083
R-HSA-73927	R-HSA-73927	Depurination	3/428	25/8530	0.127828	0.511628	0.430961	NEIL3/H2AZ1/H2AX	3	0.12	0.00700935	0.00293083
R-HSA-389957	R-HSA-389957	Prefoldin mediated transfer of substrate to CCT/TriC	3/428	26/8530	0.139424	0.520902	0.438773	TUBA1C/TUBB4B/TUBB6	3	0.115385	0.00700935	0.00304807
[truncated: 555 more rows]

[truncated: 3 more sheets: all_time_up, all_WNT_down, all_WNT_up]
