# Supplementary material for: WNT/beta-catenin signalling interrupts a senescence-induction cascade in human mesenchymal stem cells that restricts their expansion
Source: Cell Mol Life Sci. 2022 Jan 20;79(2):82. doi: 10.1007/s00018-021-04035-x (PMC8770385; doi:10.1007/s00018-021-04035-x)
Supplement: Supplementary file 3 — Supplementary file3 (XLSX 19 KB) [file 18_2021_4035_MOESM3_ESM.xlsx]

## Sheet: info
Gene sets
Cell Cycle	Giotti B, Chen S-H, Barnett MW, et al (2018) Assembly of a parts list of the human mitotic cell cycle machinery. Journal of Molecular Cell Biology. https://doi.org/10.1093/jmcb/mjy063
DNA repair	Wood RD (2001) Human DNA Repair Genes. Science 291:1284–1289. https://doi.org/10.1126/science.1056154
paracrine senescence response	Acosta JC, Banito A, Wuestefeld T, et al (2013) A complex secretory program orchestrated by the inflammasome controls paracrine senescence. Nature Cell Biology 15:978–990. https://doi.org/10.1038/ncb2784
SASP	Coppé J-P, Desprez P-Y, Krtolica A, Campisi J (2010) The Senescence-Associated Secretory Phenotype: The Dark Side of Tumor Suppression. Annual Review of Pathology: Mechanisms of Disease 5:99–118. https://doi.org/10.1146/annurev-pathol-121808-102144
legend for SASP factor categories based on Coppé et al.
type == 1 ~ "interleukins",
type == 2 ~ "chemokines",
type == 3 ~ "growth factors & IGFBPs",
type == 4 ~ "MMPs & protease interactome",
type == 5 ~ "shed receptors"

## Sheet: SASP_Coppe
symbol	type
IL6	1
IL7	1
IL1B	1
IL1A	1
IL13	1
IL15	1
CXCL8	2
CXCL1	2
CXCL2	2
CXCL3	2
CCL8	2
CCL13	2
CCL3	2
CCL20	2
CCL16	2
CCL26	2
CSF2	2
MIF	2
AREG	3
EREG	3
NRG1	3
EGF	3
FGF2	3
HGF	3
FGF7	3
VEGFA	3
VEGFB	3
VEGFC	3
VEGFD	3
PIGF	3
ANG	3
NGF	3
IGFBP2	3
IGFBP3	3
IGFBP4	3
IGFBP6	3
IGFBP7	3
KITLG	3
CXCL12	3
PGF	3
MMP3	4
MMP1	4
MMP10	4
MMP12	4
MMP13	4
MMP14	4
TIMP1	4
TIMP2	4
SERPINE1	5
SERPINB2	5
PLAT	5
PLAU	5
CTSB	4
ICAM1	5
ICAM3	5
TNFRSF11B	5
TNFRSF10C	5
TNFRSF1A	5
FAS	5
PLAUR	5
IL6ST	5
EGFR	5
CCL2	2
STC1	3
GDF15	3
SERPING1	4

## Sheet: Repair_Woods
symbol
UNG
SMUG1
MBD4
TDG
OGG1
MUTYH
NTHL1
MPG
NEIL1
NEIL2
NEIL3
APEX1
APEX2
LIG3
XRCC1
PNKP
APLF
PARP1
PARP2
PARP3
MGMT
ALKBH2
ALKBH3
TDP1
TDP2
MSH2
MSH3
MSH6
MLH1
PMS2
MSH4
MSH5
MLH3
PMS1
PMS2L3
XPC
RAD23B
CETN2
RAD23A
XPA
DDB1
DDB2
RPA1
RPA2
RPA3
ERCC5
ERCC1
ERCC4
LIG1
ERCC8
ERCC6
UVSSA
XAB2
MMS19
RAD51
RAD51B
RAD51D
DMC1
XRCC2
XRCC3
RAD52
RAD54L
RAD54B
BRCA1
SHFM1
RAD50
MRE11A
NBN
RBBP8
MUS81
EME1
EME2
GIYD1
GIYD2
GEN1
FANCA
FANCB
FANCC
BRCA2
FANCD2
FANCE
FANCF
FANCG
FANCI
BRIP1
FANCL
FANCM
PALB2
RAD51C
BTBD12
FAAP20
FAAP24
XRCC6
XRCC5
PRKDC
LIG4
XRCC4
DCLRE1C
NHEJ1
FEN1
FAN1
TREX1
TREX2
EXO1
APTX
SPO11
ENDOV
H2AFX
CHAF1A
SETMAR
BLM
WRN
RECQL4
ATM
TTDN1
DCLRE1A
DCLRE1B
RPA4
PRPF19
RECQL
RECQL5
HELQ
RDM1
OBFC2B
ENDOV
H2AFX
CHAF1A
SETMAR
BLM
WRN
RECQL4
ATM
TTDN1
DCLRE1A
DCLRE1B
RPA4
PRPF19
RECQL
RECQL5
HELQ
RDM1
OBFC2B

## Sheet: Cycle_Giotti
symbol
ATAD2
BORA
BTG3
CASP8AP2
CCDC134
CCNA2
CCNB1
CCNB2
CCNE1
CCNE2
CDC25A
CDC25B
CDC25C
CDC5L
CDC7
CDCA3
CDCA4
CDCA7
CDK1
CDK19
CDK4
CDKN2C
CDKN2D
CDKN3
CKS1B
CKS2
CRLF3
DBF4B
DLGAP5
E2F1
E2F7
E2F8
FAM83D
FBXO5
FOXM1
FZR1
GMNN
LIN54
LIN9
MASTL
MELK
MYBL2
NPAT
ODF2
PA2G4
PBK
PIMREG
PKMYT1
PRR11
RBL1
STIL
TCF19
TFDP1
TICRR
TOE1
TRIM28
TTF2
UBE2C
UBE2S
UHRF2
USP37
WEE1
CDK2
AURKA
KIF14
DTL
GTSE1
PLK1
ANLN
ARHGAP11A
ASPM
AURKB
CALM3
CEP55
CIT
CKAP2
CNTRL
KIF20A
KIF20B
KIF23
KIF4B
PRC1
RACGAP1
INCENP
ECT2
HAUS1
HAUS2
HAUS6

## Sheet: Paracrine_Acosta
GeneSymbol	logFC.4	adj.P.Val.4
MMP3	8.04555	1.12e-09
CXCL8	7.16565	4.85e-09
IL1B	6.35778	2.34e-08
IL13RA2	6.06318	7.34e-07
PTGS2	5.8918	4.85e-09
CCL20	5.82993	2.83e-08
SERPINB2	5.74515	1.07e-08
MMP10	5.55659	6.41e-06
IL6	5.48393	2.95e-06
CXCL6	5.47446	5.22e-06
CXCL1	5.4471	1.06e-08
MMP1	5.3019	1.12e-09
IL1A	5.22972	2.16e-07
CXCL5	5.18359	2.23e-05
IL11	5.05497	1.61e-08
RGS4	4.96556	2.07e-08
KYNU	4.84781	1.5e-09
RGS5	4.82659	1.06e-08
IL24	4.75424	5.4e-05
SLC16A6	4.7419	2.11e-08
TMEM156	4.73272	2.97e-08
BMP2	4.49732	9.62e-09
CXCL2	4.04857	6.41e-06
PAQR5	4.0094	1.43e-08
CXCL3	3.87409	3.48e-06
EREG	3.72845	2.07e-08
RASGRP3	3.60079	2.83e-06
LIF	3.42425	3.17e-05
OSGIN2	3.40631	1.46e-07
AREG	3.35858	6.3e-06
IL7R	3.34511	2.39e-06
G0S2	3.31899	7.03e-06
TMEFF2	3.18807	2.82e-06
PTPRN	3.18584	4.89e-07
IRAK2	3.08239	5.87e-09
CA12	3.06513	9.58e-06
SLC7A2	3.05178	1.32e-05
STC1	3.04601	3.3e-09
PLA2G4A	3.04455	1.75e-05
TNFAIP3	2.96296	1.06e-06
SMOX	2.95696	3.3e-09
CLDN1	2.93133	2.08e-05
PTGES	2.93108	1.42e-05
SLC39A14	2.91435	2.34e-08
CYP2S1	2.91299	1.95e-08
TNFSF15	2.90007	4.01e-06
C3	2.89119	5.65e-05
CDCP1	2.88281	5.05e-06
HBEGF	2.7572	1.91e-05
IRAK3	2.69084	3.87e-06
NFKBIZ	2.67116	1.77e-05
ITGA2	2.55658	5.28e-07
SLC6A15	2.53447	2.36e-06
NRG1	2.52528	1.59e-07
ZC3H12A	2.51821	1.74e-06
FGF2	2.49789	3.52e-07
GFPT2	2.48392	9.8e-06
SPRY4	2.4058	4.43e-07
IER3	2.39932	6.83e-07
NT5E	2.39707	3.07e-08
TFB1M	2.37918	2.9e-06
SLC22A4	2.36318	6.11e-05
RASGRF2	2.31306	1.99e-07
ACAD11	2.31041	2.34e-08
NR4A2	2.30306	4.17e-08
